# Supplementary material for: Genome sequencing and molecular networking analysis of the wild fungus Anthostomella pinea reveal its ability to produce a diverse range of secondary metabolites
Source: Fungal Biol Biotechnol. 2024 Jan 3;11:1. doi: 10.1186/s40694-023-00170-1 (PMC10763133; doi:10.1186/s40694-023-00170-1)
Supplement: Supplementary file 2 — Additional file 2: Structural and functional annotation of the genome of A. pinea F5. [file 40694_2023_170_MOESM2_ESM.xlsx]

## Sheet: tRNA
Sequence name	tRNA #	tRNA begin	tRNA end	tRNA type	anticodon	Intron begin	Introns end	Infernal score	Note
contig_25	1	30017	30109	His	GTG	30055	30074	25.7	pseudo
contig_25	2	155818	155910	Thr	TGT	155867	155875	26.3	pseudo
contig_25	3	815340	815478	Leu	CAA	815378	815440	49.1
contig_25	4	1633946	1634038	Thr	TGT	1633995	1634003	22.2	pseudo
contig_25	5	2031584	2031676	Thr	TGT	2031633	2031641	28.5	pseudo
contig_25	6	2014294	2014160	Ala	AGC	2014258	2014196	55.3
contig_25	7	1891690	1891550	Undet	NNN	0	0	31.4
contig_25	8	1611370	1611278	Thr	TGT	1611321	1611313	26.3	pseudo
contig_25	9	557205	557113	Thr	TGT	557156	557148	26.3	pseudo
contig_25	10	450044	449958	Asp	GTC	450007	449993	62.9
contig_9	1	39724	39816	Thr	TGT	39773	39781	22.1	pseudo
contig_9	2	561048	561140	Thr	TGT	561097	561105	25.2	pseudo
contig_9	3	1209835	1209918	Pro	TGG	1209874	1209880	20.1	pseudo
contig_9	4	1347952	1348056	Thr	CGT	1347988	1348020	73.2
contig_9	5	1356813	1356905	Thr	TGT	1356862	1356870	24.1	pseudo
contig_9	6	1372701	1372786	Ala	TGC	1372737	1372750	62.6
contig_9	7	1444501	1444627	Met	CAT	0	0	29.9	pseudo
contig_9	8	1525365	1525436	Gly	CCC	0	0	25.1	pseudo
contig_9	9	1674115	1674210	Ile	TAT	1674152	1674174	70.1
contig_9	10	1705725	1705795	Arg	TCT	0	0	47.2	pseudo
contig_9	11	1824176	1824268	Thr	TGT	1824225	1824233	26.3	pseudo
contig_9	12	1869571	1869663	Thr	TGT	1869620	1869628	26.3	pseudo
contig_9	13	2103708	2103800	Ile	TAT	2103757	2103765	22.5	pseudo
contig_9	14	2260552	2260639	Gly	GCC	2260588	2260604	51.0
contig_9	15	3317602	3317694	Thr	TGT	3317651	3317659	26.3	pseudo
contig_9	16	3434313	3434411	Pro	AGG	3434349	3434375	67.2
contig_9	17	3691279	3691360	Gln	CTG	3691316	3691325	52.2
contig_9	18	3731011	3731082	Gln	TTG	0	0	72.3
contig_9	19	4299670	4299768	Ser	AGA	4299708	4299724	57.2
contig_9	20	4469672	4469770	Gln	TTG	4469710	4469732	25.2
contig_9	21	4494874	4494966	Thr	TGT	4494923	4494931	26.3	pseudo
contig_9	22	4751922	4752039	Gln	CTG	4751979	4752003	28.4
contig_9	23	4884581	4884673	Thr	TGT	4884630	4884638	26.3	pseudo
contig_9	24	5750089	5750181	Thr	TGT	5750138	5750146	27.0	pseudo
contig_9	25	5958426	5958518	Thr	TGT	5958475	5958483	26.3	pseudo
contig_9	26	6271731	6271823	Thr	TGT	6271780	6271788	26.3	pseudo
contig_9	27	6377476	6377568	Thr	TGT	6377525	6377533	22.8	pseudo
contig_9	28	6210066	6209974	Thr	TGT	6210017	6210009	26.3	pseudo
contig_9	29	5971142	5971057	Gln	CTG	5971105	5971092	52.0
contig_9	30	5727818	5727726	Thr	TGT	5727769	5727761	20.9	pseudo
contig_9	31	5343483	5343391	Thr	TGT	5343434	5343426	22.8	pseudo
contig_9	32	5099572	5099480	Thr	TGT	5099523	5099515	26.3	pseudo
contig_9	33	5023892	5023800	Thr	TGT	5023843	5023835	26.3	pseudo
contig_9	34	4955382	4955312	Thr	TGT	0	0	30.4	pseudo
contig_9	35	4955301	4955230	Glu	TTC	0	0	54.1
contig_9	36	4955201	4955131	Met	CAT	0	0	36.5
contig_9	37	4954984	4954912	Met	CAT	0	0	42.7	pseudo
contig_9	38	4954824	4954753	Ala	TGC	0	0	52.7
contig_9	39	4954679	4954607	Phe	GAA	0	0	60.9
contig_9	40	4954372	4954300	His	GTG	0	0	30.2	pseudo
contig_9	41	4195586	4195485	Met	CAT	4195548	4195521	77.8
contig_9	42	3464282	3464201	Ser	AGA	0	0	64.3
contig_9	43	3455697	3455546	Pro	CGG	3455661	3455598	31.3
contig_9	44	3395524	3395433	His	GTG	3395475	3395468	22.4	pseudo
contig_9	45	2967868	2967776	Thr	TGT	2967819	2967811	26.3	pseudo
contig_9	46	2886083	2886003	Thr	AGT	2886047	2886039	69.0
contig_9	47	2041220	2041128	Thr	TGT	2041171	2041163	25.1	pseudo
contig_9	48	1918568	1918488	Asp	GTC	1918531	1918523	36.8
contig_9	49	1917090	1916998	Thr	TGT	1917041	1917033	26.3	pseudo
contig_9	50	1732585	1732493	Thr	TGT	1732536	1732528	26.3	pseudo
contig_9	51	1357075	1356983	Thr	TGT	1357026	1357018	24.1	pseudo
contig_9	52	1341245	1341163	Glu	TTC	1341207	1341198	44.6
contig_9	53	904093	904001	Thr	TGT	904044	904036	26.3	pseudo
contig_9	54	839977	839885	Thr	TGT	839928	839920	26.3	pseudo
contig_9	55	810653	810567	Cys	GCA	810617	810603	64.5
contig_9	56	628784	628683	Arg	CCT	628748	628719	50.9
contig_9	57	413299	413228	Trp	CCA	0	0	59.5
contig_9	58	110621	110539	Arg	CCG	110585	110575	47.5
contig_13	1	646086	646173	Gly	GCC	646122	646138	51.0
contig_13	2	889628	889720	Thr	TGT	889677	889685	26.3	pseudo
contig_13	3	1644465	1644551	Asp	GTC	1644502	1644516	64.6
contig_13	4	1881568	1881660	Thr	TGT	1881617	1881625	26.3	pseudo
contig_13	5	2297371	2297463	Thr	TGT	2297420	2297428	20.9	pseudo
contig_13	6	2701353	2701445	Thr	TGT	2701402	2701410	26.3	pseudo
contig_13	7	2846266	2846417	Trp	CCA	2846313	2846378	28.6
contig_13	8	2922762	2922872	Thr	CGT	2922800	2922832	47.4
contig_13	9	3000563	3000655	Thr	TGT	3000612	3000620	26.3	pseudo
contig_13	10	3254811	3254911	Leu	CAG	3254848	3254867	62.6
contig_13	11	3261485	3261577	Thr	TGT	3261534	3261542	26.3	pseudo
contig_13	12	3461084	3461154	Asn	GTT	0	0	53.3
contig_13	13	3461178	3461249	Lys	TTT	0	0	40.2
contig_13	14	3461306	3461376	Gly	TCC	0	0	39.3
contig_13	15	3461468	3461540	Asp	GTC	0	0	31.4
contig_13	16	3462416	3462487	Val	TAC	0	0	45.4
contig_13	17	3555983	3556075	Val	TAC	3556020	3556039	63.8
contig_13	18	3640563	3640654	Thr	TGT	3640611	3640619	26.8
contig_13	19	4547613	4547705	Thr	TGT	4547662	4547670	26.3	pseudo
contig_13	20	4676057	4676128	Ala	AGC	0	0	64.8
contig_13	21	4999084	4999168	Ala	CGC	4999120	4999132	55.4
contig_13	22	5243049	5243126	Gly	GCC	5243085	5243091	51.4
contig_13	23	5508069	5508140	Gly	CCC	0	0	47.7
contig_13	24	5601363	5601462	Ile	AAT	5601401	5601426	73.6
contig_13	25	6066368	6066439	Ala	AGC	0	0	71.4
contig_13	26	6247800	6247892	Thr	TGT	6247849	6247857	28.5	pseudo
contig_13	27	6291349	6291429	Met	CAT	6291386	6291393	56.0
contig_13	28	6581069	6581153	Ala	TGC	6581105	6581117	60.1
contig_13	29	6691829	6691919	Phe	GAA	6691866	6691883	67.0
contig_13	30	7099938	7100080	Undet	NNN	0	0	25.6
contig_13	31	7139258	7139350	Thr	TGT	7139307	7139315	26.3	pseudo
contig_13	32	7524650	7524738	Ile	AAT	7524688	7524702	70.7
contig_13	33	7614065	7614163	Leu	AAG	7614104	7614119	65.0
contig_13	34	7810334	7810426	Thr	TGT	7810383	7810391	26.3	pseudo
contig_13	35	7811431	7811513	Glu	CTC	7811468	7811478	59.5
contig_13	36	7891299	7891372	Ile	GAT	0	0	32.3
contig_13	37	8116271	8116355	Gln	CTG	8116308	8116320	52.1
contig_13	38	8468306	8468395	Arg	TCT	8468342	8468359	74.0
contig_13	39	8484967	8485102	Tyr	GTA	8485006	8485063	26.2	pseudo
contig_13	40	8487271	8487392	Lys	TTT	8487308	8487356	43.1
contig_13	41	8487726	8487849	Gly	ACC	8487766	8487812	52.7
contig_13	42	8507046	8507125	Ser	CGA	0	0	31.5
contig_13	43	8747175	8747283	Pro	AGG	8747211	8747247	66.8
contig_13	44	8851750	8851821	Ala	AGC	0	0	71.4
contig_13	45	8847911	8847803	Leu	CAA	8847873	8847847	62.6
contig_13	46	8496459	8496374	Tyr	GTA	8496420	8496410	61.3
contig_13	47	7955740	7955654	Gln	TTG	7955703	7955689	65.3
contig_13	48	6536616	6536524	Thr	TGT	6536567	6536559	20.0	pseudo
contig_13	49	6369504	6369412	Thr	TGT	6369455	6369447	24.3	pseudo
contig_13	50	6067101	6067005	Leu	CAG	6067064	6067049	62.8
contig_13	51	6048701	6048463	Leu	TAG	6048664	6048498	33.1
contig_13	52	5940223	5940110	Leu	CAA	5940185	5940154	60.6
contig_13	53	4882356	4882282	Val	AAC	0	0	74.7
contig_13	54	4398338	4398246	Thr	TGT	4398289	4398281	27.5	pseudo
contig_13	55	4217470	4217378	Thr	TGT	4217421	4217413	26.3	pseudo
contig_13	56	3964441	3964349	Thr	TGT	3964392	3964384	20.5	pseudo
contig_13	57	3876006	3875914	Thr	TGT	3875957	3875949	27.5	pseudo
contig_13	58	3429887	3429787	Pro	AGG	3429851	3429823	67.1
contig_13	59	3084856	3084764	Thr	TGT	3084807	3084799	26.3	pseudo
contig_13	60	1988087	1987995	Thr	TGT	1988038	1988030	26.3	pseudo
contig_13	61	1570540	1570443	Thr	AGT	1570504	1570479	68.3
contig_13	62	1441703	1441611	Thr	TGT	1441654	1441646	27.5	pseudo
contig_13	63	1126914	1126827	Asp	GTC	1126877	1126862	64.5
contig_13	64	1078688	1078550	Sup	CTA	1078652	1078585	38.8
contig_13	65	956945	956853	Thr	TGT	956896	956888	26.3	pseudo
contig_13	66	508642	508550	Thr	TGT	508593	508585	26.3	pseudo
contig_13	67	507371	507279	Thr	TGT	507322	507314	27.7	pseudo
contig_13	68	323334	323264	Thr	TGT	0	0	30.4	pseudo
contig_13	69	323253	323182	Glu	TTC	0	0	54.1
contig_13	70	323153	323083	Met	CAT	0	0	36.5
contig_13	71	322936	322864	Met	CAT	0	0	42.7	pseudo
contig_13	72	322776	322705	Ala	TGC	0	0	52.7
contig_13	73	322631	322559	Phe	GAA	0	0	51.7
contig_31	1	79822	79914	Thr	TGT	79871	79879	26.3	pseudo
contig_31	2	355483	355588	Ser	GCT	355520	355544	59.1
contig_31	3	231294	231207	Arg	ACG	231258	231243	62.7
contig_31	4	178707	178615	Thr	TGT	178658	178650	24.8	pseudo
contig_6	1	4033	4103	Arg	TCT	0	0	47.2	pseudo
contig_6	2	14717	14787	Asn	GTT	0	0	53.3
contig_6	3	14811	14882	Lys	TTT	0	0	40.2
contig_6	4	14939	15009	Gly	TCC	0	0	39.3
contig_6	5	15101	15173	Asp	GTC	0	0	31.4
contig_6	6	16049	16120	Val	TAC	0	0	45.4
contig_6	7	130514	130606	Thr	TGT	130563	130571	26.3	pseudo
contig_6	8	1321208	1321300	Thr	TGT	1321257	1321265	29.6
contig_6	9	1397648	1397749	Asn	GTT	1397686	1397713	72.4
contig_6	10	1640471	1640563	Thr	TGT	1640520	1640528	26.3	pseudo
contig_6	11	1463424	1463332	Thr	TGT	1463375	1463367	21.3	pseudo
contig_6	12	1398054	1397967	Glu	CTC	1398017	1398002	54.1
contig_6	13	1044415	1044325	His	GTG	1044378	1044360	43.7
contig_6	14	883717	883625	Thr	TGT	883668	883660	23.7	pseudo
contig_30	1	104603	104673	Arg	ACG	0	0	25.9	pseudo
contig_30	2	499849	499930	Gly	TCC	499886	499895	59.8
contig_30	3	1460188	1460278	Phe	GAA	1460225	1460242	67.0
contig_30	4	1655280	1655372	His	GTG	1655318	1655337	26.7	pseudo
contig_30	5	2092466	2092374	Thr	TGT	2092417	2092409	24.3	pseudo
contig_30	6	1458203	1458120	Arg	TCG	1458167	1458156	56.9
contig_30	7	1269790	1269698	Ile	TAT	1269741	1269733	27.0	pseudo
contig_30	8	295682	295590	Thr	TGT	295633	295625	24.5	pseudo
contig_30	9	234580	234487	Thr	TGT	234530	234522	28.8	pseudo
contig_30	10	140381	140306	Undet	NNN	0	0	24.0	pseudo
contig_5	1	10645	10737	Thr	TGT	10694	10702	26.3	pseudo
contig_5	2	151687	151779	Thr	TGT	151736	151744	26.3	pseudo
contig_5	3	845513	845609	Leu	CAG	845550	845565	62.8
contig_5	4	862418	862510	Thr	TGT	862467	862475	22.9	pseudo
contig_5	5	1500851	1500943	Thr	TGT	1500900	1500908	26.3	pseudo
contig_5	6	1685617	1685709	Thr	TGT	1685666	1685674	26.3	pseudo
contig_5	7	1902986	1903072	Asp	GTC	1903023	1903037	64.6
contig_5	8	2124478	2124565	Glu	CTC	2124515	2124530	54.1
contig_5	9	2413549	2413691	Undet	NNN	0	0	25.7
contig_5	10	2414028	2414174	Undet	NNN	0	0	32.4
contig_5	11	2596212	2596304	Thr	TGT	2596261	2596269	22.8	pseudo
contig_5	12	4216132	4216224	Thr	TGT	4216181	4216189	26.3	pseudo
contig_5	13	4506417	4506503	Arg	ACG	4506455	4506468	28.3
contig_5	14	4623931	4624023	His	GTG	4623969	4623988	27.9	pseudo
contig_5	15	4790472	4790564	Thr	TGT	4790521	4790529	26.3	pseudo
contig_5	16	5051422	5051514	Thr	TGT	5051471	5051479	26.3	pseudo
contig_5	17	4937421	4937329	Thr	TGT	4937372	4937364	26.3	pseudo
contig_5	18	4818921	4818818	Thr	CGT	4818885	4818854	71.0
contig_5	19	4818726	4818646	Thr	CGT	4818689	4818682	54.5
contig_5	20	4210712	4210620	Thr	TGT	4210663	4210655	28.5	pseudo
contig_5	21	4162545	4162474	Ala	AGC	0	0	71.4
contig_5	22	4007442	4007333	Ser	AGA	4007404	4007377	56.7
contig_5	23	3860456	3860364	Thr	TGT	3860407	3860399	26.3	pseudo
contig_5	24	3827932	3827840	Ala	TGC	3827883	3827875	27.7	pseudo
contig_5	25	3340052	3339960	Thr	TGT	3340003	3339995	26.3	pseudo
contig_5	26	2848292	2848188	Leu	TAG	2848255	2848230	58.3
contig_5	27	2777319	2777227	Thr	TGT	2777270	2777262	26.3	pseudo
contig_5	28	2763704	2763612	Thr	TGT	2763655	2763647	26.3	pseudo
contig_5	29	2603052	2602909	Leu	CAA	0	0	25.9
contig_5	30	1698235	1698154	Lys	CTT	1698198	1698190	77.1
contig_5	31	1489404	1489312	Thr	TGT	1489355	1489347	26.3	pseudo
contig_5	32	1246201	1246029	Phe	AAA	1246163	1246064	23.8
contig_27	1	46014	46106	Thr	TGT	46063	46071	26.3	pseudo
contig_27	2	54896	54988	Thr	TGT	54945	54953	26.3	pseudo
contig_27	3	125080	125160	Met	CAT	125117	125124	56.0
contig_27	4	925637	925726	Arg	ACG	925673	925690	62.6
contig_27	5	1072151	1072237	Lys	CTT	1072188	1072201	76.9
contig_27	6	1849174	1849269	Arg	ACG	1849210	1849233	62.4
contig_27	7	2090074	2090166	Thr	TGT	2090123	2090131	26.3	pseudo
contig_27	8	2422717	2422788	Glu	TTC	0	0	60.1
contig_27	9	2635231	2635323	Thr	TGT	2635280	2635288	20.9	pseudo
contig_27	10	2757961	2758050	Phe	GAA	2757998	2758014	67.0
contig_27	11	2965928	2966015	Lys	CTT	2965965	2965979	76.9
contig_27	12	3069374	3069466	Thr	TGT	3069423	3069431	30.4	pseudo
contig_27	13	3599644	3599736	Thr	TGT	3599693	3599701	20.7	pseudo
contig_27	14	3955043	3955135	Thr	TGT	3955092	3955100	27.5	pseudo
contig_27	15	4263029	4263162	Arg	TCT	4263066	4263074	33.0
contig_27	16	4467933	4468025	Thr	TGT	4467982	4467990	26.3	pseudo
contig_27	17	4769473	4769560	Undet	NNN	0	0	34.0
contig_27	18	5269946	5270038	Thr	TGT	5269995	5270003	26.3	pseudo
contig_27	19	5293103	5293188	Glu	CTC	5293140	5293153	54.2
contig_27	20	5340401	5340506	Ser	GCT	5340438	5340462	57.4
contig_27	21	5343642	5343712	Gly	CCC	0	0	42.8
contig_27	22	5843709	5843801	Thr	TGT	5843758	5843766	26.3	pseudo
contig_27	23	6108581	6108673	Val	TAC	6108618	6108637	50.9
contig_27	24	5770706	5770619	Glu	CTC	5770669	5770654	54.1
contig_27	25	5340781	5340672	Ser	GCT	5340744	5340716	54.0
contig_27	26	4614793	4614701	Thr	TGT	4614744	4614736	24.6	pseudo
contig_27	27	4458821	4458729	Thr	TGT	4458772	4458764	20.6	pseudo
contig_27	28	4457830	4457758	Asp	GTC	0	0	31.4
contig_27	29	4450553	4450461	Thr	TGT	4450504	4450496	26.3	pseudo
contig_27	30	3960062	3959970	His	GTG	3960024	3960005	25.7	pseudo
contig_27	31	3689808	3689716	Thr	TGT	3689759	3689751	26.3	pseudo
contig_27	32	3474027	3473935	Thr	TGT	3473978	3473970	26.3	pseudo
contig_27	33	2931809	2931717	Thr	TGT	2931760	2931752	25.2	pseudo
contig_27	34	2893033	2892941	Thr	TGT	2892984	2892976	20.9	pseudo
contig_27	35	2242995	2242903	Thr	TGT	2242946	2242938	26.3	pseudo
contig_27	36	2039132	2039046	Asp	GTC	2039095	2039081	64.6
contig_27	37	292099	292007	Thr	TGT	292050	292042	27.5	pseudo
contig_4	1	178945	179037	Glu	CTC	178988	179002	21.8	pseudo
contig_4	2	197368	197438	Asn	GTT	0	0	53.3
contig_4	3	197462	197533	Lys	TTT	0	0	34.2
contig_4	4	197590	197660	Gly	TCC	0	0	37.3
contig_4	5	197752	197824	Asp	GTC	0	0	31.4
contig_4	6	198700	198771	Val	TAC	0	0	34.8
contig_4	7	206045	205975	Thr	TGT	0	0	30.4	pseudo
contig_4	8	205964	205893	Glu	TTC	0	0	54.1
contig_4	9	205864	205794	Met	CAT	0	0	36.5
contig_4	10	205647	205575	Met	CAT	0	0	42.7	pseudo
contig_4	11	205487	205416	Ala	TGC	0	0	52.7
contig_4	12	205342	205270	Phe	GAA	0	0	60.9
contig_4	13	205035	204963	His	GTG	0	0	30.2	pseudo
contig_16	1	43869	43961	Thr	TGT	43918	43926	26.3	pseudo
contig_16	2	166398	166490	Thr	TGT	166447	166455	26.3	pseudo
contig_16	3	831268	831360	Thr	TGT	831317	831325	24.0
contig_16	4	2009599	2009691	Thr	TGT	2009648	2009656	20.2	pseudo
contig_16	5	2136133	2136231	Leu	AAG	2136172	2136187	65.0
contig_16	6	2298344	2298436	Thr	TGT	2298393	2298401	26.3	pseudo
contig_16	7	2508820	2508912	Thr	TGT	2508869	2508877	27.5	pseudo
contig_16	8	2607834	2607922	Cys	GCA	2607870	2607886	61.7
contig_16	9	2659226	2659318	Thr	TGT	2659275	2659283	26.3	pseudo
contig_16	10	2660594	2660686	Thr	TGT	2660643	2660651	26.3	pseudo
contig_16	11	2843491	2843583	Thr	TGT	2843540	2843548	26.3	pseudo
contig_16	12	2895000	2895080	Val	AAC	0	0	25.3	pseudo
contig_16	13	2980612	2980698	Asp	GTC	2980649	2980663	62.9
contig_16	14	3672006	3672098	Thr	TGT	3672055	3672063	22.2	pseudo
contig_16	15	4273802	4273710	Thr	TGT	4273753	4273745	28.5	pseudo
contig_16	16	4048899	4048817	Gly	TCC	4048862	4048852	59.7
contig_16	17	4033203	4033111	Phe	GAA	4033166	4033147	67.1
contig_16	18	2909628	2909529	Arg	ACG	2909592	2909565	62.2
contig_16	19	2072690	2072598	Thr	TGT	2072641	2072633	26.3	pseudo
contig_16	20	1976803	1976711	Thr	TGT	1976754	1976746	28.5	pseudo
contig_16	21	1817022	1816930	Thr	TGT	1816973	1816965	26.3	pseudo
contig_16	22	1736238	1736146	Thr	TGT	1736189	1736181	26.3	pseudo
contig_16	23	1567684	1567592	Thr	TGT	1567635	1567627	26.3	pseudo
contig_16	24	1515383	1515290	Thr	AGT	1515347	1515326	68.5
contig_16	25	846065	845964	Asn	GTT	846027	846000	72.4
contig_16	26	830483	830389	Leu	TAA	830446	830433	52.8
contig_16	27	747507	747415	Thr	TGT	747458	747450	27.7	pseudo
contig_16	28	49148	49056	Ile	TAT	49099	49091	20.7	pseudo
contig_16	29	42660	42568	Thr	TGT	42611	42603	26.3	pseudo
contig_16	30	11761	11669	Thr	TGT	11712	11704	26.3	pseudo
contig_20	1	470894	470986	Thr	TGT	470943	470951	22.8	pseudo
contig_20	2	509715	509807	Thr	TGT	509764	509772	21.8	pseudo
contig_20	3	566693	566784	His	GTG	566742	566749	22.4	pseudo
contig_20	4	1297212	1297304	Thr	TGT	1297261	1297269	26.3	pseudo
contig_20	5	1537950	1538050	Pro	AGG	1537986	1538014	67.1
contig_20	6	1731070	1731161	His	GTG	1731119	1731126	22.4	pseudo
contig_20	7	1737247	1737317	Sup	TCA	0	0	22.9	pseudo
contig_20	8	1844497	1844599	Ile	AAT	1844535	1844563	73.5
contig_20	9	2081239	2081340	Met	CAT	2081277	2081304	77.8
contig_20	10	2245758	2245843	Tyr	GTA	2245795	2245807	63.8
contig_20	11	2887909	2887986	Gly	GCC	2887945	2887951	51.4
contig_20	12	3089162	3089249	Glu	CTC	3089199	3089214	54.1
contig_20	13	3100047	3100139	Thr	TGT	3100096	3100104	26.0	pseudo
contig_20	14	3182215	3182286	Ala	AGC	0	0	71.4
contig_20	15	3343696	3343788	Thr	TGT	3343745	3343753	21.3	pseudo
contig_20	16	3957444	3957533	Arg	CCG	3957481	3957497	53.3
contig_20	17	4260696	4260788	Thr	TGT	4260745	4260753	25.2	pseudo
contig_20	18	4480277	4480369	Thr	TGT	4480326	4480334	26.3	pseudo
contig_20	19	4401198	4401110	Arg	CCG	4401161	4401146	62.4
contig_20	20	4374984	4374778	Undet	NNN	0	0	49.3
contig_20	21	4104515	4104438	Gly	GCC	4104479	4104473	51.4
contig_20	22	3993486	3993415	Glu	TTC	0	0	60.1
contig_20	23	3540082	3539994	Ile	AAT	3540044	3540030	70.7
contig_20	24	3536244	3536152	Thr	TGT	3536195	3536187	26.3	pseudo
contig_20	25	3335396	3335304	Thr	TGT	3335347	3335339	20.2	pseudo
contig_20	26	3249971	3249879	Thr	TGT	3249922	3249914	22.9	pseudo
contig_20	27	3247369	3247277	Thr	TGT	3247320	3247312	25.6	pseudo
contig_20	28	2986371	2986272	Thr	AGT	2986335	2986308	68.2
contig_20	29	2587277	2587185	Thr	TGT	2587228	2587220	26.0	pseudo
contig_20	30	2247870	2247757	Undet	NNN	0	0	22.8
contig_20	31	1883004	1882924	Ser	CGA	0	0	71.8
contig_20	32	1847351	1847263	Ile	AAT	1847313	1847299	70.7
contig_20	33	1700264	1700172	Thr	TGT	1700215	1700207	20.9	pseudo
contig_20	34	1676630	1676548	Gly	GCC	1676594	1676583	51.2
contig_20	35	1662641	1662544	Ser	GCT	1662604	1662588	70.9
contig_20	36	1540200	1540108	Thr	TGT	1540151	1540143	24.5	pseudo
contig_20	37	1536668	1536577	His	GTG	1536619	1536612	22.4	pseudo
contig_20	38	1131945	1131865	Ser	CGA	0	0	71.8
contig_20	39	767387	767286	Asn	GTT	767349	767322	72.1
contig_20	40	470828	470744	Arg	TCG	470792	470780	53.4
contig_20	41	464603	464511	Thr	TGT	464554	464546	26.3	pseudo
contig_20	42	386583	386498	Arg	CCT	386546	386534	55.2
contig_2	1	2264	2193	Val	TAC	0	0	45.4
contig_24	1	393915	394007	Thr	TGT	393964	393972	26.3	pseudo
contig_24	2	447054	447191	Sup	TCA	447092	447155	62.0
contig_24	3	528836	528928	Thr	TGT	528885	528893	26.3	pseudo
contig_24	4	560329	560421	Thr	TGT	560378	560386	22.1	pseudo
contig_24	5	584971	585063	Thr	TGT	585020	585028	26.3	pseudo
contig_24	6	759054	759132	Gln	TTG	759091	759097	66.0
contig_24	7	906806	906878	Lys	CTT	0	0	84.4
contig_24	8	1037561	1037653	Thr	TGT	1037610	1037618	26.3	pseudo
contig_24	9	1076817	1076909	Thr	TGT	1076866	1076874	26.3	pseudo
contig_24	10	1876986	1877078	Thr	TGT	1877035	1877043	26.3	pseudo
contig_24	11	1991714	1991806	Thr	TGT	1991763	1991771	26.3	pseudo
contig_24	12	2818097	2818180	Lys	CTT	2818134	2818144	77.0
contig_24	13	3079705	3079788	Arg	TCG	3079741	3079752	56.9
contig_24	14	3492071	3492163	Thr	TGT	3492120	3492128	20.1	pseudo
contig_24	15	4189699	4189787	Ala	CGC	4189735	4189751	55.9
contig_24	16	4233114	4233200	Asp	GTC	4233151	4233165	62.9
contig_24	17	4402636	4402722	Gly	GCC	4402672	4402687	51.1
contig_24	18	4417457	4417549	Thr	TGT	4417506	4417514	26.3	pseudo
contig_24	19	4625878	4625786	Thr	TGT	4625829	4625821	26.3	pseudo
contig_24	20	4236330	4236238	Thr	TGT	4236281	4236273	26.3	pseudo
contig_24	21	4126767	4126673	Ser	CGA	0	0	33.9	pseudo
contig_24	22	3972090	3971998	Thr	TGT	3972041	3972033	27.5	pseudo
contig_24	23	3495917	3495826	His	GTG	3495868	3495861	22.4	pseudo
contig_24	24	3028120	3028028	Thr	TGT	3028071	3028063	26.3	pseudo
contig_24	25	1849630	1849538	Thr	TGT	1849581	1849573	26.3	pseudo
contig_24	26	1781359	1781267	Thr	TGT	1781310	1781302	26.3	pseudo
contig_24	27	1507757	1507686	Ala	AGC	0	0	71.4
contig_24	28	1354135	1354043	Thr	TGT	1354086	1354078	20.8	pseudo
contig_24	29	1244756	1244664	Thr	TGT	1244707	1244699	26.3	pseudo
contig_24	30	1093424	1093333	His	GTG	1093375	1093368	22.4	pseudo
contig_24	31	874947	874855	Thr	TGT	874898	874890	26.3	pseudo
contig_24	32	866124	866036	Pro	TGG	866088	866072	56.7
contig_24	33	782159	782083	Undet	NNN	0	0	20.8
contig_24	34	94582	94495	Val	CAC	94545	94530	46.8
contig_12	1	387	317	Arg	TCT	0	0	47.2	pseudo
contig_38	1	155343	155440	Undet	NNN	0	0	26.3
contig_38	2	30770	30678	Thr	TGT	30721	30713	26.3	pseudo
contig_28	1	174701	174825	Cys	ACA	174738	174789	60.0
contig_28	2	227713	227803	Lys	CTT	227750	227768	29.8	pseudo
contig_28	3	623219	623311	Thr	TGT	623268	623276	26.3	pseudo
contig_3	1	142736	142828	Thr	TGT	142785	142793	26.3	pseudo
contig_3	2	668670	668762	Thr	TGT	668719	668727	25.2	pseudo
contig_3	3	801474	801566	Thr	TGT	801523	801531	22.8	pseudo
contig_3	4	960373	960465	Thr	TGT	960422	960430	33.0
contig_3	5	1011925	1011995	Gly	CCC	0	0	34.0
contig_3	6	1157139	1157231	Thr	TGT	1157188	1157196	26.3	pseudo
contig_3	7	1206518	1206610	Thr	TGT	1206567	1206575	20.1	pseudo
contig_3	8	1474648	1474738	Pro	TGG	1474685	1474702	50.8
contig_3	9	1750332	1750424	Thr	TGT	1750381	1750389	26.3	pseudo
contig_3	10	1862206	1862298	Thr	TGT	1862255	1862263	25.6	pseudo
contig_3	11	1950691	1950783	Thr	TGT	1950740	1950748	26.3	pseudo
contig_3	12	2007499	2007585	Gln	TTG	2007536	2007550	57.5
contig_3	13	2041853	2041941	Trp	CCA	2041889	2041905	54.3
contig_3	14	2417908	2418000	Thr	TGT	2417957	2417965	26.3	pseudo
contig_3	15	2593518	2593610	Thr	TGT	2593567	2593575	21.8	pseudo
contig_3	16	2743146	2743238	Thr	TGT	2743195	2743203	26.3	pseudo
contig_3	17	2765567	2765637	Asn	GTT	0	0	53.3
contig_3	18	2765661	2765732	Lys	TTT	0	0	40.2
contig_3	19	2765789	2765859	Gly	TCC	0	0	36.8
contig_3	20	2765951	2766023	Asp	GTC	0	0	31.4
contig_3	21	2766899	2766970	Val	TAC	0	0	28.5
contig_3	22	2775752	2775834	Gly	GCC	2775788	2775799	51.2
contig_3	23	2790862	2790954	Thr	TGT	2790911	2790919	26.3	pseudo
contig_3	24	2829253	2829345	Thr	TGT	2829302	2829310	25.2	pseudo
contig_3	25	3164821	3164913	Thr	TGT	3164870	3164878	26.3	pseudo
contig_3	26	3281758	3281830	Phe	GAA	0	0	53.1
contig_3	27	3518814	3518906	Thr	TGT	3518863	3518871	26.3	pseudo
contig_3	28	3575085	3575177	Thr	TGT	3575134	3575142	26.3	pseudo
contig_3	29	4332597	4332695	Leu	AAG	4332636	4332651	65.0
contig_3	30	4443194	4443286	Thr	TGT	4443243	4443251	27.7	pseudo
contig_3	31	4620699	4620787	Trp	CCA	4620735	4620751	55.9
contig_3	32	4691838	4691921	Glu	CTC	4691875	4691886	54.3
contig_3	33	4333156	4333076	Lys	CTT	4333119	4333112	77.1
contig_3	34	3550168	3550080	Lys	TTT	3550131	3550116	66.0
contig_3	35	3517876	3517796	Met	CAT	3517839	3517832	56.5
contig_3	36	2914367	2914275	Thr	TGT	2914318	2914310	25.2	pseudo
contig_3	37	2201543	2201451	Thr	TGT	2201494	2201486	29.0	pseudo
contig_3	38	2161288	2161196	Thr	TGT	2161239	2161231	26.3	pseudo
contig_3	39	1961366	1961274	Thr	TGT	1961317	1961309	24.5	pseudo
contig_3	40	1876611	1876519	Thr	TGT	1876562	1876554	26.2	pseudo
contig_3	41	1683855	1683757	Ser	TGA	1683818	1683801	58.4
contig_3	42	1607622	1607530	His	GTG	1607584	1607565	25.7	pseudo
contig_3	43	1233563	1233471	Thr	TGT	1233514	1233506	26.3	pseudo
contig_3	44	1120325	1120233	Thr	TGT	1120276	1120268	26.3	pseudo
contig_3	45	1036047	1035955	Glu	CTC	1036004	1035990	23.7	pseudo
contig_3	46	946729	946637	Thr	TGT	946680	946672	26.8
contig_3	47	899719	899627	Thr	TGT	899670	899662	26.3	pseudo
contig_3	48	784534	784442	Thr	TGT	784485	784477	26.3	pseudo
contig_3	49	697153	697061	Ile	TAT	697104	697096	24.1	pseudo
contig_3	50	626445	626353	Thr	TGT	626396	626388	27.7	pseudo
contig_3	51	590453	590361	Thr	TGT	590404	590396	27.0	pseudo
contig_3	52	237101	237009	Thr	TGT	237052	237044	26.3	pseudo
contig_3	53	186277	186185	Thr	TGT	186228	186220	26.3	pseudo
contig_3	54	121630	121561	Asn	GTT	0	0	33.6	pseudo

## Sheet: rRNA
location	type	begin	end	e-value	strand	description
contig_13	rRNA	1916841	1916955	6.5e-08	+	5S_rRNA; product=5S ribosomal RNA
contig_13	rRNA	3460056	3460816	3.6e-23	+	18S_rRNA; product=18S ribosomal RNA (partial); aligned only 40 %
contig_13	rRNA	5459244	5459359	4.9e-08	-	5S_rRNA; product=5S ribosomal RNA
contig_13	rRNA	6097457	6097571	1.8e-07	+	5S_rRNA; product=5S ribosomal RNA
contig_16	rRNA	2467807	2467921	1.9e-08	+	5S_rRNA; product=5S ribosomal RNA
contig_16	rRNA	3245409	3245522	1.3e-08	-	5S_rRNA; product=5S ribosomal RNA
contig_20	rRNA	279427	279542	2.1e-06	-	5S_rRNA; product=5S ribosomal RNA
contig_20	rRNA	1059941	1060056	5.8e-10	+	5S_rRNA; product=5S ribosomal RNA
contig_20	rRNA	1132489	1132601	8.2e-08	-	5S_rRNA; product=5S ribosomal RNA
contig_20	rRNA	2209694	2209809	8.3e-07	-	5S_rRNA; product=5S ribosomal RNA
contig_20	rRNA	2523959	2524074	2.7e-08	-	5S_rRNA; product=5S ribosomal RNA
contig_20	rRNA	3072412	3072527	2.6e-08	+	5S_rRNA; product=5S ribosomal RNA
contig_24	rRNA	780452	780567	3.3e-08	+	5S_rRNA; product=5S ribosomal RNA
contig_24	rRNA	1363786	1364928	8.8e-212	+	28S_rRNA; product=28S ribosomal RNA (partial); aligned only 39 %
contig_25	rRNA	1529108	1529220	6.5e-08	+	5S_rRNA; product=5S ribosomal RNA
contig_27	rRNA	1731110	1731224	8.1e-08	+	5S_rRNA; product=5S ribosomal RNA
contig_27	rRNA	1918442	1918557	2.6e-08	-	5S_rRNA; product=5S ribosomal RNA
contig_27	rRNA	2039335	2039450	2.7e-08	-	5S_rRNA; product=5S ribosomal RNA
contig_27	rRNA	2732464	2732579	1.6e-07	-	5S_rRNA; product=5S ribosomal RNA
contig_27	rRNA	3503946	3504060	3.1e-08	+	5S_rRNA; product=5S ribosomal RNA
contig_27	rRNA	3944417	3944532	1e-09	-	5S_rRNA; product=5S ribosomal RNA
contig_27	rRNA	4343065	4343179	1.3e-06	-	5S_rRNA; product=5S ribosomal RNA
contig_27	rRNA	4936294	4936409	2.6e-08	-	5S_rRNA; product=5S ribosomal RNA
contig_28	rRNA	862270	863267	2.2e-228	+	18S_rRNA; product=18S ribosomal RNA (partial); aligned only 53 %
contig_28	rRNA	865798	868118	0	+	28S_rRNA; product=28S ribosomal RNA (partial); aligned only 79 %
contig_28	rRNA	865804	865955	7.4e-33	+	5_8S_rRNA; product=5.8S ribosomal RNA
contig_3	rRNA	1322696	1322811	2.6e-08	-	5S_rRNA; product=5S ribosomal RNA
contig_3	rRNA	2007837	2007952	2.6e-08	-	5S_rRNA; product=5S ribosomal RNA
contig_3	rRNA	2764539	2765299	1.8e-18	+	18S_rRNA; product=18S ribosomal RNA (partial); aligned only 40 %
contig_3	rRNA	3436520	3436667	4e-27	+	5_8S_rRNA; product=5.8S ribosomal RNA
contig_3	rRNA	3878021	3878136	3.7e-08	+	5S_rRNA; product=5S ribosomal RNA
contig_30	rRNA	238657	238725	7.3e-06	+	5_8S_rRNA; product=5.8S ribosomal RNA (partial); aligned only 44 %
contig_30	rRNA	799870	799985	5e-09	-	5S_rRNA; product=5S ribosomal RNA
contig_30	rRNA	1789009	1789124	4.9e-08	+	5S_rRNA; product=5S ribosomal RNA
contig_31	rRNA	304735	304850	2.3e-08	+	5S_rRNA; product=5S ribosomal RNA
contig_31	rRNA	461777	463788	0	-	28S_rRNA; product=28S ribosomal RNA (partial); aligned only 69 %
contig_38	rRNA	237651	239378	0	+	28S_rRNA; product=28S ribosomal RNA (partial); aligned only 59 %
contig_38	rRNA	243245	244242	2.2e-228	+	18S_rRNA; product=18S ribosomal RNA (partial); aligned only 53 %
contig_38	rRNA	246773	249688	0	+	28S_rRNA; product=28S ribosomal RNA
contig_38	rRNA	246779	246930	7.4e-33	+	5_8S_rRNA; product=5.8S ribosomal RNA
contig_4	rRNA	26	2681	0	-	28S_rRNA; product=28S ribosomal RNA
contig_4	rRNA	2524	2675	7.4e-33	-	5_8S_rRNA; product=5.8S ribosomal RNA
contig_4	rRNA	196331	197101	8e-22	+	18S_rRNA; product=18S ribosomal RNA (partial); aligned only 41 %
contig_5	rRNA	1718065	1718179	2.4e-08	+	5S_rRNA; product=5S ribosomal RNA
contig_6	rRNA	13689	14449	3.6e-23	+	18S_rRNA; product=18S ribosomal RNA (partial); aligned only 40 %
contig_9	rRNA	950180	950295	2.6e-08	+	5S_rRNA; product=5S ribosomal RNA
contig_9	rRNA	3855007	3855121	1.6e-08	+	5S_rRNA; product=5S ribosomal RNA
contig_9	rRNA	4450955	4451070	9.8e-08	-	5S_rRNA; product=5S ribosomal RNA

## Sheet: TM and SP prediction
SEQENCE ID	TM	SP	PREDICTION
Uu.00g000030.m01.polypeptide	12	0	i20-43o49-68i89-107o119-142i303-322o342-360i367-386o398-421i501-522o563-583i666-687o693-714i
Uu.00g000130.m01.polypeptide	1	0	o54-71i
Uu.00g000260.m01.polypeptide	9	Y	n14-29c37/38o61-80i89-108o149-169i181-203o293-315i324-346o358-377i389-412o418-438i
Uu.00g000300.m01.polypeptide	5	0	o20-38i68-89o109-130i142-165o177-198i
Uu.00g000350.m01.polypeptide	7	0	o14-35i47-68o74-94i169-189o209-226i246-266o286-313i
Uu.00g000380.m01.polypeptide	4	0	i18-37o72-89i101-124o136-155i
Uu.00g000490.m01.polypeptide	7	0	o87-105i126-150o207-227i239-262o282-302i334-354o374-393i
Uu.00g000570.m01.polypeptide	1	0	o16-37i
Uu.00g000580.m01.polypeptide	6	0	i295-314o320-337i357-378o390-409i485-507o535-556i
Uu.00g000730.m01.polypeptide	6	0	i12-34o74-94i216-236o256-274i286-305o399-418i
Uu.00g000790.m01.polypeptide	3	0	o15-35i80-97o103-120i
Uu.00g000810.m01.polypeptide	10	0	i54-74o80-101i121-140o146-166i173-191o211-234i246-263o283-305i312-332o338-356i
Uu.00g000840.m01.polypeptide	5	0	o26-49i61-83o103-126i147-168o180-196i
Uu.00g000850.m01.polypeptide	11	0	o23-39i51-69o94-113i125-144o164-183i228-244o264-282i359-375o381-399i420-443o455-478i
Uu.00g000860.m01.polypeptide	2	0	i60-79o134-154i
Uu.00g000880.m01.polypeptide	7	0	o12-32i53-73o93-112i172-189o209-226i231-250o286-304i
Uu.00g000890.m01.polypeptide	2	0	o20-39i262-286o
Uu.00g001080.m01.polypeptide	1	0	o14-36i
Uu.00g001100.m01.polypeptide	7	0	o6-27i39-57o166-184i238-260o266-290i302-326o332-348i
Uu.00g001210.m01.polypeptide	1	0	o528-551i
Uu.00g001220.m01.polypeptide	2	0	i12-33o241-261i
Uu.00g001260.m01.polypeptide	2	0	i196-218o230-253i
Uu.00g001270.m01.polypeptide	1	0	i363-384o
Uu.00g001430.m01.polypeptide	2	0	o27-47i54-75o
Uu.00g001440.m01.polypeptide	2	0	i574-593o605-626i
Uu.00g001460.m01.polypeptide	1	0	i291-310o
Uu.00g001670.m01.polypeptide	7	0	o28-47i88-108o128-154i166-186o223-244i422-446o458-479i
Uu.00g001700.m01.polypeptide	1	0	o407-424i
Uu.00g001740.m01.polypeptide	9	0	o284-303i484-507o538-559i1060-1081o1087-1108i1128-1151o1171-1192i1199-1222o1242-1261i
Uu.00g001760.m01.polypeptide	1	0	i87-105o
Uu.00g001800.m01.polypeptide	1	0	o326-347i
Uu.00g001830.m01.polypeptide	1	0	o342-366i
Uu.00g001860.m01.polypeptide	1	Y	n10-18c23/24o275-300i
Uu.00g001890.m01.polypeptide	7	Y	n4-15c20/21o187-207i219-238o250-279i291-310o322-346i367-387o407-428i
Uu.00g001910.m01.polypeptide	6	0	i44-61o67-86i107-130o487-509i560-580o586-606i
Uu.00g001920.m01.polypeptide	7	0	o6-27i39-57o69-90i111-130o150-171i183-201o221-246i
Uu.00g001970.m01.polypeptide	9	0	o1018-1038i1063-1084o1090-1109i1116-1135o1147-1172i1184-1204o1224-1241i1253-1273o1285-1303i
Uu.00g002020.m01.polypeptide	1	0	o495-517i
Uu.00g002040.m01.polypeptide	1	0	o75-94i
Uu.00g002110.m01.polypeptide	2	0	i27-49o61-79i
Uu.00g002140.m01.polypeptide	2	0	i80-98o142-159i
Uu.00g002230.m01.polypeptide	4	0	i10-28o48-70i82-101o107-124i
Uu.00g002250.m01.polypeptide	7	0	o29-48i60-80o100-121i142-163o189-209i221-248o260-281i
Uu.00g002270.m01.polypeptide	1	0	o397-415i
Uu.00g002340.m01.polypeptide	4	0	i12-33o53-76i88-112o127-146i
Uu.00g002420.m01.polypeptide	1	0	i145-167o
Uu.00g002470.m01.polypeptide	1	0	o240-257i
Uu.00g002480.m01.polypeptide	10	0	i21-39o96-115i158-177o189-212i258-284o304-322i329-347o359-381i393-417o429-451i
Uu.00g002490.m01.polypeptide	15	0	o39-60i72-94o100-120i132-149o161-179i271-294o314-334i492-519o539-561i910-936o956-976i997-1021o1041-1074i1143-1166o1172-1193i
Uu.00g002500.m01.polypeptide	2	0	o4478-4496i5572-5590o
Uu.00g002510.m01.polypeptide	1	Y	n2-13c21/22o37-61i
Uu.00g002540.m01.polypeptide	7	0	o22-44i89-114o126-150i217-241o247-269i290-317o337-360i
Uu.00g002560.m01.polypeptide	9	0	i77-96o122-142i180-198o204-225i293-312o342-361i404-425o437-456i468-493o
Uu.00g002570.m01.polypeptide	11	0	o24-48i60-82o88-107i244-266o286-307i405-429o456-482i489-508o528-550i617-637o643-666i
Uu.00g002740.m01.polypeptide	9	Y	n6-21c29/30o53-77i140-160o166-189i257-279o291-312i324-344o356-378i399-419o431-449i
Uu.00g002810.m01.polypeptide	1	0	o161-183i
Uu.00g002860.m01.polypeptide	4	0	i85-106o236-256i276-296o379-400i
Uu.00g002970.m01.polypeptide	2	0	i7-28o34-51i
Uu.00g003080.m01.polypeptide	4	0	i12-37o43-60i90-108o114-134i
Uu.00g003100.m01.polypeptide	2	0	i12-28o34-50i
Uu.00g003110.m01.polypeptide	1	0	o15-35i
Uu.00g003170.m01.polypeptide	1	0	o582-604i
Uu.00g003180.m01.polypeptide	2	0	o332-349i370-391o
Uu.00g003190.m01.polypeptide	5	0	o40-60i102-122o142-163i170-189o209-229i
Uu.00g003200.m01.polypeptide	12	0	o275-292i345-364o420-443i455-473o479-498i510-531o560-577i598-616o628-646i653-672o692-712i724-743o
Uu.00g003250.m01.polypeptide	7	0	o12-33i59-79o143-162i174-197o236-257i269-288o308-329i
Uu.00g003380.m01.polypeptide	2	0	i68-88o108-134i
Uu.00g003420.m01.polypeptide	1	0	o49-68i
Uu.00g003450.m01.polypeptide	1	0	o193-215i
Uu.00g003470.m01.polypeptide	12	0	i65-84o104-124i131-150o156-179i191-212o224-246i295-315o335-352i359-381o387-410i422-441o447-471i
Uu.00g003480.m01.polypeptide	11	0	i87-106o112-137i158-177o197-215i227-248o280-298i310-333o353-373i394-415o427-448i469-491o
Uu.00g003570.m01.polypeptide	9	0	i103-121o155-172i236-256o276-298i310-328o334-355i375-392o404-428i440-460o
Uu.00g003590.m01.polypeptide	16	0	o63-86i106-129o135-154i166-185o197-217i353-370o376-396i436-454o460-479i540-563o575-599i984-1003o1023-1050i1110-1137o1207-1228i1240-1259o
Uu.00g003620.m01.polypeptide	1	0	o27-43i
Uu.00g003680.m01.polypeptide	13	0	o50-72i84-101o107-125i137-159o165-184i196-218o238-258i279-298o333-357i378-395o407-430i450-474o486-504i
Uu.00g003710.m01.polypeptide	6	0	i126-152o164-187i280-307o319-340i360-381o393-411i
Uu.00g003760.m01.polypeptide	1	0	o802-819i
Uu.00g003820.m01.polypeptide	1	0	i272-294o
Uu.00g003830.m01.polypeptide	3	0	o27-46i127-149o169-188i
Uu.00g003940.m01.polypeptide	6	0	i49-70o112-130i142-164o211-234i281-301o307-327i
Uu.00g003960.m01.polypeptide	1	0	o242-263i
Uu.00g004010.m01.polypeptide	1	Y	n4-14c19/20o370-390i
Uu.00g004130.m01.polypeptide	1	0	i256-275o
Uu.00g004140.m01.polypeptide	3	0	o6-28i276-295o301-322i
Uu.00g004230.m01.polypeptide	3	0	o27-51i58-75o81-99i
Uu.00g004270.m01.polypeptide	1	0	o339-360i
Uu.00g004280.m01.polypeptide	6	0	o66-90i102-124o136-155i170-191o197-214i315-332o
Uu.00g004310.m01.polypeptide	1	0	o214-236i
Uu.00g004480.m01.polypeptide	8	0	i152-170o277-299i311-331o343-361i373-392o398-418i430-448o460-484i
Uu.00g004520.m01.polypeptide	4	0	i48-68o107-125i137-156o176-198i
Uu.00g004530.m01.polypeptide	2	0	i93-114o198-217i
Uu.00g004580.m01.polypeptide	1	Y	n4-11c16/17o181-207i
Uu.00g004600.m01.polypeptide	6	0	i45-62o74-92i104-125o137-153i165-191o211-232i
Uu.00g004610.m01.polypeptide	1	0	o318-338i
Uu.00g004680.m01.polypeptide	2	0	o16-34i175-196o
Uu.00g004830.m01.polypeptide	1	0	i500-520o
Uu.00g004940.m01.polypeptide	14	0	i46-72o84-104i111-130o136-155i167-188o200-220i241-262o274-294i315-332o352-370i377-394o406-426i438-461o513-531i
Uu.00g004970.m01.polypeptide	1	0	o17-40i
Uu.00g004990.m01.polypeptide	1	0	o27-44i
Uu.00g005130.m01.polypeptide	4	0	i108-125o145-168i189-205o211-229i
Uu.00g005270.m01.polypeptide	5	Y	n3-14c19/20o55-75i241-259o401-421i433-456o476-502i
Uu.00g005280.m01.polypeptide	5	Y	n8-19c24/25o40-60i67-86o98-117i129-148o168-184i
Uu.00g005320.m01.polypeptide	6	0	o15-36i48-68o88-108i120-139o159-184i196-214o
Uu.00g005330.m01.polypeptide	1	Y	n11-19c25/26o365-388i
Uu.00g005400.m01.polypeptide	1	0	o359-383i
Uu.00g005420.m01.polypeptide	2	0	i77-99o130-156i
Uu.00g005430.m01.polypeptide	1	0	o236-257i
Uu.00g005460.m01.polypeptide	1	0	i7-26o
Uu.00g005510.m01.polypeptide	12	0	i22-40o68-89i96-115o121-146i158-177o189-212i262-286o298-319i326-346o352-374i386-408o420-441i
Uu.00g005520.m01.polypeptide	12	0	i99-119o131-154i166-185o191-212i224-243o255-274i332-355o375-396i431-449o461-482i494-515o521-543i
Uu.00g005560.m01.polypeptide	11	Y	n8-15c22/23o32-49i56-76o88-112i436-460o506-528i570-590o610-628i635-652o694-710i717-736o742-763i
Uu.00g005660.m01.polypeptide	1	0	i67-85o
Uu.00g005820.m01.polypeptide	1	0	o63-83i
Uu.00g005830.m01.polypeptide	4	0	i20-39o59-77i84-106o136-157i
Uu.00g005840.m01.polypeptide	6	0	i99-118o130-149i170-192o231-251i263-285o313-333i
Uu.00g005850.m01.polypeptide	14	0	i57-75o95-114i126-146o158-178i185-210o216-239i259-278o284-308i328-349o361-382i394-413o419-444i456-475o495-515i
Uu.00g005860.m01.polypeptide	4	0	o12-35i67-87o93-116i128-148o
Uu.00g005890.m01.polypeptide	2	0	i107-129o141-161i
Uu.00g005900.m01.polypeptide	1	0	o277-297i
Uu.00g005930.m01.polypeptide	1	0	o342-363i
Uu.00g005940.m01.polypeptide	6	0	i166-189o201-224i253-271o277-298i364-385o391-415i
Uu.00g005990.m01.polypeptide	7	0	o20-38i59-83o103-125i137-162o182-205i217-238o258-281i
Uu.00g006040.m01.polypeptide	1	0	i217-235o
Uu.00g006090.m01.polypeptide	2	0	o258-280i301-321o
Uu.00g006150.m01.polypeptide	1	0	o20-39i
Uu.00g006180.m01.polypeptide	3	0	i21-42o95-116i128-147o
Uu.00g006280.m01.polypeptide	1	0	o20-40i
Uu.00g006340.m01.polypeptide	11	0	o68-88i95-115o121-137i158-176o188-207i289-307o319-340i347-368o380-401i422-441o447-465i
Uu.00g006420.m01.polypeptide	3	0	o290-313i363-384o404-423i
Uu.00g006460.m01.polypeptide	6	0	i43-65o99-121i133-154o215-233i245-267o273-294i
Uu.00g006500.m01.polypeptide	1	0	o20-43i
Uu.00g006590.m01.polypeptide	1	0	o6-30i
Uu.00g006640.m01.polypeptide	2	0	i80-101o121-141i
Uu.00g006670.m01.polypeptide	2	0	o1085-1110i1122-1148o
Uu.00g006730.m01.polypeptide	3	0	o81-104i116-140o166-184i
Uu.00g006840.m01.polypeptide	3	0	o12-31i370-393o413-433i
Uu.00g006860.m01.polypeptide	12	0	i62-83o98-120i132-150o156-177i189-211o231-255i293-316o328-349i361-382o394-419i431-457o463-483i
Uu.00g007000.m01.polypeptide	4	0	o267-290i355-379o399-415i436-459o
Uu.00g007100.m01.polypeptide	1	0	o203-226i
Uu.00g007170.m01.polypeptide	1	0	o62-79i
Uu.00g007270.m01.polypeptide	1	0	o12-31i
Uu.00g007330.m01.polypeptide	7	0	o15-40i52-76o96-121i128-149o177-199i211-231o251-271i
Uu.00g007350.m01.polypeptide	1	0	o39-63i
Uu.00g007420.m01.polypeptide	2	0	i58-75o513-535i
Uu.00g007510.m01.polypeptide	7	0	o6-24i36-59o96-121i133-152o172-197i209-232o244-265i
Uu.00g007550.m01.polypeptide	2	0	i199-217o237-257i
Uu.00g007580.m01.polypeptide	1	0	i51-68o
Uu.00g007630.m01.polypeptide	1	Y	n6-17c21/22o544-568i
Uu.00g007640.m01.polypeptide	3	Y	n5-15c19/20o66-84i96-119o125-143i
Uu.00g007650.m01.polypeptide	12	0	i78-104o116-136i143-160o166-190i202-225o259-279i370-394o414-433i445-463o469-491i503-527o533-553i
Uu.00g007750.m01.polypeptide	6	0	o20-39i60-82o88-110i130-148o168-186i206-232o
Uu.00g007850.m01.polypeptide	2	0	o6-27i61-83o
Uu.00g007910.m01.polypeptide	2	0	i7-32o62-82i
Uu.00g007940.m01.polypeptide	3	0	o107-123i135-153o159-177i
Uu.00g008010.m01.polypeptide	1	0	i12-32o
Uu.00g008050.m01.polypeptide	1	0	o33-50i
Uu.00g008120.m01.polypeptide	6	0	i49-69o89-111i152-171o219-240i252-275o295-318i
Uu.00g008130.m01.polypeptide	3	0	o12-29i131-147o153-169i
Uu.00g008230.m01.polypeptide	1	0	i76-95o
Uu.00g008250.m01.polypeptide	13	0	o6-26i57-76o88-109i116-134o140-164i185-208o214-233i276-296o316-339i360-378o384-404i416-435o447-467i
Uu.00g008260.m01.polypeptide	11	0	i114-134o140-165i186-206o218-235i242-262o302-322i334-359o379-401i466-490o502-521i599-622o
Uu.00g008280.m01.polypeptide	1	Y	n10-21c26/27o191-214i
Uu.00g008310.m01.polypeptide	3	0	o63-86i98-122o142-170i
Uu.00g008340.m01.polypeptide	3	0	o180-198i310-337o349-369i
Uu.00g008360.m01.polypeptide	7	Y	n4-15c21/22o98-120i132-152o181-199i211-231o258-283i295-320o332-352i
Uu.00g008390.m01.polypeptide	11	0	o85-103i124-146o166-186i216-235o291-311i318-335o341-359i391-411o442-459i471-493o513-532i
Uu.00g008430.m01.polypeptide	12	0	i97-118o130-153i165-185o205-229i241-267o279-297i369-387o393-413i434-454o466-488i500-519o525-550i
Uu.00g008440.m01.polypeptide	12	0	i71-88o108-127i148-166o172-196i208-228o240-262i310-329o349-368i377-396o402-419i431-452o464-488i
Uu.00g008490.m01.polypeptide	2	0	i145-166o206-225i
Uu.00g008600.m01.polypeptide	4	0	i30-53o73-97i109-134o146-171i
Uu.00g008610.m01.polypeptide	2	0	i310-328o340-366i
Uu.00g008740.m01.polypeptide	1	0	o381-400i
Uu.00g008780.m01.polypeptide	9	0	i12-32o52-72i84-103o115-134i154-180o285-306i404-423o429-449i516-535o
Uu.00g008840.m01.polypeptide	2	0	o298-321i341-361o
Uu.00g008870.m01.polypeptide	4	0	i20-42o54-75i132-154o174-194i
Uu.00g008910.m01.polypeptide	2	0	i132-152o158-179i
Uu.00g008940.m01.polypeptide	10	0	i21-42o54-75i96-114o145-167i179-202o208-228i271-295o315-336i356-373o393-413i
Uu.00g009010.m01.polypeptide	1	0	o6-24i
Uu.00g009050.m01.polypeptide	10	0	i86-106o112-133i199-222o228-247i291-313o394-411i418-439o469-489i501-519o575-594i
Uu.00g009090.m01.polypeptide	1	0	o1094-1112i
Uu.00g009100.m01.polypeptide	6	0	i12-40o83-105i126-145o151-179i224-249o269-290i
Uu.00g009120.m01.polypeptide	1	0	o377-402i
Uu.00g009150.m01.polypeptide	8	0	i21-42o73-94i101-123o129-149i161-182o188-210i217-234o240-264i
Uu.00g009200.m01.polypeptide	7	0	o42-60i80-98o104-123i149-166o172-191i212-229o249-267i
Uu.00g009240.m01.polypeptide	1	Y	n8-19c24/25o509-526i
Uu.00g009270.m01.polypeptide	7	0	o38-58i70-92o112-130i142-164o176-192i199-219o247-265i
Uu.00g009340.m01.polypeptide	1	0	o15-36i
Uu.00g009400.m01.polypeptide	1	0	i129-146o
Uu.00g009440.m01.polypeptide	1	0	o6-26i
Uu.00g009450.m01.polypeptide	1	0	i253-271o
Uu.00g009530.m01.polypeptide	4	0	o530-548i610-634o654-674i764-783o
Uu.00g009540.m01.polypeptide	1	Y	n5-15c20/21o265-291i
Uu.00g009550.m01.polypeptide	4	0	i20-41o47-64i109-130o136-154i
Uu.00g009560.m01.polypeptide	1	0	o47-65i
Uu.00g009600.m01.polypeptide	1	0	o148-166i
Uu.00g009620.m01.polypeptide	7	0	o6-28i40-63o83-106i118-139o159-180i192-214o234-257i
Uu.00g009640.m01.polypeptide	12	0	i134-153o165-185i197-215o227-248i260-279o291-308i358-382o402-424i445-463o475-495i502-525o537-557i
Uu.00g009660.m01.polypeptide	1	0	o453-477i
Uu.00g009710.m01.polypeptide	1	0	o12-33i
Uu.00g009760.m01.polypeptide	1	0	i12-28o
Uu.00g009790.m01.polypeptide	1	0	i12-29o
Uu.00g009820.m01.polypeptide	1	0	o28-49i
Uu.00g010030.m01.polypeptide	1	0	i57-82o
Uu.00g010100.m01.polypeptide	1	Y	n8-19c24/25o470-492i
Uu.00g010190.m01.polypeptide	1	0	o6-27i
Uu.00g010250.m01.polypeptide	6	0	o12-36i48-69o81-98i146-165o177-199i219-239o
Uu.00g010260.m01.polypeptide	2	0	o22-41i62-80o
Uu.00g010270.m01.polypeptide	2	0	i152-171o177-196i
Uu.00g010280.m01.polypeptide	5	0	i62-86o133-152i159-175o181-197i209-233o
Uu.00g010290.m01.polypeptide	10	0	o263-281i288-306o369-387i399-417o423-442i463-488o500-518i530-557o604-625i704-722o
Uu.00g010330.m01.polypeptide	1	0	o618-637i
Uu.00g010420.m01.polypeptide	12	0	i47-69o89-109i121-139o145-165i177-201o213-236i256-272o292-313i325-344o350-374i394-417o437-456i
Uu.00g010460.m01.polypeptide	12	0	i26-42o93-113i125-143o149-171i183-205o217-236i315-335o350-371i378-402o414-438i450-473o485-503i
Uu.00g010560.m01.polypeptide	1	Y	n5-16c22/23o46-68i
Uu.00g010670.m01.polypeptide	5	Y	n4-14c19/20o254-280i287-305o317-334i354-374o380-403i
Uu.00g010790.m01.polypeptide	4	0	o16-37i58-77o97-117i129-149o
Uu.00g010840.m01.polypeptide	1	0	i21-39o
Uu.00g010850.m01.polypeptide	7	0	o33-54i66-86o106-131i143-167o187-210i226-247o259-280i
Uu.00g010870.m01.polypeptide	6	0	o48-69i81-106o112-132i152-174o194-212i232-251o
Uu.00g010960.m01.polypeptide	1	0	i38-56o
Uu.00g010980.m01.polypeptide	1	0	i40-60o
Uu.00g010990.m01.polypeptide	7	0	o12-34i46-68o97-118i130-152o178-202i214-236o256-279i
Uu.00g011010.m01.polypeptide	3	0	o17-40i52-77o97-124i
Uu.00g011020.m01.polypeptide	1	0	i57-78o
Uu.00g011030.m01.polypeptide	1	0	i224-242o
Uu.00g011070.m01.polypeptide	1	0	o12-30i
Uu.00g011150.m01.polypeptide	7	0	o316-337i349-371o401-420i432-453o459-478i499-516o522-541i
Uu.00g011180.m01.polypeptide	8	0	i111-131o151-173i204-223o276-297i366-385o413-432i444-463o483-502i
Uu.00g011290.m01.polypeptide	2	0	o304-322i400-418o
Uu.00g011300.m01.polypeptide	1	0	o20-37i
Uu.00g011310.m01.polypeptide	1	0	i21-39o
Uu.00g011350.m01.polypeptide	1	0	o662-683i
Uu.00g011390.m01.polypeptide	1	0	i176-199o
Uu.00g011470.m01.polypeptide	9	0	i62-82o138-162i169-193o213-231i243-267o346-365i377-397o403-425i437-464o
Uu.00g011490.m01.polypeptide	6	0	i51-71o101-119i131-151o163-185i224-243o249-268i
Uu.00g011500.m01.polypeptide	14	0	i72-98o110-128i140-158o170-190i202-223o229-249i269-288o300-321i342-367o379-400i407-427o433-460i481-499o525-545i
Uu.00g011560.m01.polypeptide	1	0	i166-186o
Uu.00g011590.m01.polypeptide	1	0	i26-48o
Uu.00g011680.m01.polypeptide	10	0	i108-129o135-153i373-395o415-436i1112-1131o1151-1170i1201-1221o1233-1251i1263-1279o1309-1328i
Uu.00g011690.m01.polypeptide	1	0	i144-164o
Uu.00g011740.m01.polypeptide	1	0	i12-30o
Uu.00g011800.m01.polypeptide	12	0	i58-75o99-118i130-152o158-178i190-209o221-241i289-316o328-346i353-373o379-402i414-434o446-467i
Uu.00g011810.m01.polypeptide	7	0	o463-481i538-561o581-604i713-738o758-783i821-841o853-878i
Uu.00g011820.m01.polypeptide	2	0	o512-529i541-560o
Uu.00g011860.m01.polypeptide	9	0	i7-25o62-81i93-114o120-142i154-176o188-208i340-359o379-405i448-467o
Uu.00g011880.m01.polypeptide	4	0	i41-63o83-101i122-146o166-188i
Uu.00g011930.m01.polypeptide	5	0	o12-34i46-69o100-122i209-229o235-253i
Uu.00g011970.m01.polypeptide	12	0	i54-75o87-106i118-136o148-168i180-200o212-230i276-302o314-334i355-376o388-406i427-444o450-471i
Uu.00g011980.m01.polypeptide	1	0	o20-38i
Uu.00g011990.m01.polypeptide	1	0	o146-167i
Uu.00g012150.m01.polypeptide	8	0	i56-77o89-114i135-159o179-199i211-229o249-268i289-309o342-363i
Uu.00g012230.m01.polypeptide	1	0	o12-31i
Uu.00g012290.m01.polypeptide	10	0	i27-48o60-80i87-105o117-142i154-173o185-207i245-270o276-297i309-331o351-372i
Uu.00g012310.m01.polypeptide	1	0	i59-77o
Uu.00g012430.m01.polypeptide	1	0	o26-47i
Uu.00g012460.m01.polypeptide	12	0	i60-77o97-114i126-144o150-172i181-201o213-232i280-300o320-338i345-363o375-393i405-428o440-459i
Uu.00g012550.m01.polypeptide	7	0	o6-27i39-60o80-97i109-132o152-174i186-209o229-253i
Uu.00g012610.m01.polypeptide	1	0	i12-32o
Uu.00g012710.m01.polypeptide	1	0	o665-689i
Uu.00g012810.m01.polypeptide	3	0	i12-32o58-79i86-108o
Uu.00g012820.m01.polypeptide	3	0	i12-29o41-59i66-85o
Uu.00g012830.m01.polypeptide	1	Y	n6-17c27/28o225-244i
Uu.00g012990.m01.polypeptide	10	0	i64-90o102-120i132-155o217-237i258-278o290-310i331-351o357-379i386-406o418-440i
Uu.00g013010.m01.polypeptide	1	0	o944-962i
Uu.00g013040.m01.polypeptide	1	0	o161-179i
Uu.00g013190.m01.polypeptide	10	0	o48-70i134-153o173-197i403-430o450-474i495-521o541-561i612-639o666-687i694-712o
Uu.00g013220.m01.polypeptide	2	0	o60-78i105-125o
Uu.00g013260.m01.polypeptide	7	0	o16-37i49-69o96-119i131-154o174-198i210-231o251-275i
Uu.00g013370.m01.polypeptide	12	0	i611-630o636-658i690-709o721-739i751-771o859-880i1288-1309o1321-1340i1360-1388o1400-1419i1431-1450o1555-1573i
Uu.00g013380.m01.polypeptide	3	0	i188-207o286-307i319-337o
Uu.00g013440.m01.polypeptide	11	0	o96-115i122-144o150-171i192-217o223-244i264-287o315-336i343-364o376-397i409-429o441-459i
Uu.00g013530.m01.polypeptide	1	Y	n8-19c27/28o205-227i
Uu.00g013560.m01.polypeptide	10	0	o29-50i57-79o99-121i128-147o153-170i177-195o215-234i241-267o273-294i347-364o
Uu.00g013700.m01.polypeptide	7	0	o26-47i68-91o111-133i145-171o191-212i224-246o258-280i
Uu.00g013730.m01.polypeptide	11	0	o48-76i88-107o127-155i176-195o207-226i275-301o321-342i363-382o388-409i421-441o453-476i
Uu.00g013740.m01.polypeptide	2	0	i25-44o56-75i
Uu.00g013810.m01.polypeptide	11	Y	n17-28c46/47o62-83i95-113o119-140i152-171o183-204i284-303o315-335i342-364o384-403i415-437o443-464i
Uu.00g013830.m01.polypeptide	1	0	o20-43i
Uu.00g013920.m01.polypeptide	1	Y	n3-14c20/21o122-138i
Uu.00g014140.m01.polypeptide	1	0	o15-38i
Uu.00g014220.m01.polypeptide	2	0	i486-508o520-539i
Uu.00g014300.m01.polypeptide	1	Y	n5-13c18/19o497-517i
Uu.00g014370.m01.polypeptide	1	0	o158-180i
Uu.00g014450.m01.polypeptide	1	0	o15-36i
Uu.00g014510.m01.polypeptide	2	Y	n3-16c21/22o217-250i311-328o
Uu.00g014560.m01.polypeptide	1	Y	n3-13c18/19o429-454i
Uu.00g014600.m01.polypeptide	5	0	o20-40i52-74o80-100i112-129o141-161i
Uu.00g014650.m01.polypeptide	2	Y	n16-27c32/33o1388-1412i1433-1455o
Uu.00g014670.m01.polypeptide	14	0	i141-158o867-883i895-912o918-936i948-971o977-995i1007-1028o1048-1069i1090-1111o1144-1169i1190-1207o1219-1241i1261-1283o1303-1322i
Uu.00g014680.m01.polypeptide	1	0	o221-238i
Uu.00g014760.m01.polypeptide	10	0	i70-95o101-120i141-159o165-186i193-211o249-269i290-311o341-361i373-393o399-419i
Uu.00g014790.m01.polypeptide	7	0	o31-51i72-98o110-129i141-159o165-188i200-220o270-294i
Uu.00g014810.m01.polypeptide	2	0	i21-38o127-147i
Uu.00g014840.m01.polypeptide	7	0	o20-43i55-77o89-106i113-131o143-162i189-207o236-256i
Uu.00g014910.m01.polypeptide	1	0	i521-540o
Uu.00g014950.m01.polypeptide	2	0	o6-25i37-57o
Uu.00g014970.m01.polypeptide	5	0	i333-358o370-398i447-464o470-489i559-576o
Uu.00g015010.m01.polypeptide	2	Y	n3-14c22/23o187-208i220-245o
Uu.00g015050.m01.polypeptide	2	0	i20-43o392-413i
Uu.00g015130.m01.polypeptide	13	0	i30-51o97-113i125-144o150-169i181-214o220-241i253-273o279-297i309-335o370-390i397-415o421-443i477-500o
Uu.00g015160.m01.polypeptide	1	0	o863-881i
Uu.00g015220.m01.polypeptide	6	0	i16-35o50-73i85-105o125-143i150-168o188-213i
Uu.00g015240.m01.polypeptide	2	0	o43-62i279-297o
Uu.00g015260.m01.polypeptide	2	0	i31-52o58-76i
Uu.00g015320.m01.polypeptide	1	0	i9-29o
Uu.00g015430.m01.polypeptide	11	0	o66-88i100-122o142-161i199-217o223-245i286-307o313-333i393-415o441-461i511-531o537-558i
Uu.00g015450.m01.polypeptide	24	0	i336-357o377-398i485-504o510-532i544-564o688-711i751-772o784-806i818-836o842-861i873-898o953-978i1185-1212o1232-1258i1270-1288o1294-1311i1323-1347o1444-1466i1525-1545o1557-1575i1587-1607o1613-1631i1643-1668o1737-1762i
Uu.00g015480.m01.polypeptide	2	0	i248-266o278-298i
Uu.00g015540.m01.polypeptide	6	0	i44-69o99-121i141-160o241-262i335-354o366-384i
Uu.00g015650.m01.polypeptide	2	0	o381-403i545-563o
Uu.00g015700.m01.polypeptide	4	0	i81-102o114-134i146-164o170-191i
Uu.00g015760.m01.polypeptide	12	0	i40-68o80-104i111-130o136-157i169-188o200-220i244-267o279-297i309-325o331-353i360-384o404-423i
Uu.00g015860.m01.polypeptide	1	0	i55-77o
Uu.00g015870.m01.polypeptide	6	0	i12-31o37-55i83-102o122-144i156-177o197-221i
Uu.00g015880.m01.polypeptide	1	0	i49-76o
Uu.00g015960.m01.polypeptide	1	0	o1820-1839i
Uu.00g015990.m01.polypeptide	2	0	o43-61i70-90o
Uu.00g016000.m01.polypeptide	3	0	o15-37i128-152o179-197i
Uu.00g016090.m01.polypeptide	12	0	i76-98o104-128i135-160o180-198i205-225o245-265i285-310o336-356i377-395o407-426i456-474o486-506i
Uu.00g016210.m01.polypeptide	1	Y	n5-12c19/20o3490-3509i
Uu.00g016250.m01.polypeptide	2	0	i127-147o159-177i
Uu.00g016370.m01.polypeptide	4	0	i7-27o33-52i64-84o90-109i
Uu.00g016390.m01.polypeptide	7	0	o58-77i84-105o117-141i161-186o198-222i242-260o280-299i
Uu.00g016420.m01.polypeptide	1	0	o6-26i
Uu.00g016430.m01.polypeptide	1	0	i27-47o
Uu.00g016450.m01.polypeptide	3	Y	n10-17c22/23o32-49i69-88o698-716i
Uu.00g016550.m01.polypeptide	1	0	i61-81o
Uu.00g016560.m01.polypeptide	1	Y	n4-15c20/21o669-687i
Uu.00g016570.m01.polypeptide	1	Y	n4-15c21/22o453-474i
Uu.00g016590.m01.polypeptide	12	0	i162-180o204-223i230-249o255-277i289-312o324-344i410-427o447-467i474-494o506-527i539-557o569-587i
Uu.00g016600.m01.polypeptide	1	Y	n5-15c20/21o924-945i
Uu.00g016610.m01.polypeptide	6	0	i253-271o277-299i306-328o391-409i441-465o485-504i
Uu.00g016630.m01.polypeptide	14	0	o49-67i87-108o114-133i145-165o171-192i281-308o328-351i424-445o451-472i526-554o560-576i911-935o947-972i1036-1063o
Uu.00g016640.m01.polypeptide	1	Y	n2-7c12/13o420-445i
Uu.00g016690.m01.polypeptide	14	0	i84-107o119-138i150-167o173-199i211-235o241-260i281-303o309-330i351-374o380-402i414-433o439-458i479-500o520-538i
Uu.00g016790.m01.polypeptide	7	0	o20-43i55-75o95-115i136-154o181-207i219-237o252-274i
Uu.00g016860.m01.polypeptide	7	0	o16-36i71-88o94-115i135-152o158-176i405-422o434-454i
Uu.00g017000.m01.polypeptide	12	0	i30-54o66-88i100-119o125-149i161-182o202-224i328-348o385-405i417-436o442-462i482-504o516-535i
Uu.00g017010.m01.polypeptide	2	0	i147-167o173-195i
Uu.00g017060.m01.polypeptide	1	0	o6-30i
Uu.00g017150.m01.polypeptide	12	0	i20-38o58-78i90-113o119-139i151-170o190-214i290-307o345-369i381-400o406-430i442-461o481-499i
Uu.00g017160.m01.polypeptide	1	Y	n3-14c22/23o79-97i
Uu.00g017170.m01.polypeptide	1	Y	n3-11c16/17o435-454i
Uu.00g017220.m01.polypeptide	9	0	o20-44i98-121o174-194i703-726o756-779i800-824o915-938i966-983o995-1013i
Uu.00g017230.m01.polypeptide	9	Y	n11-18c23/24o307-330i408-435o447-469i481-505o511-534i572-595o601-631i643-662o674-703i
Uu.00g017290.m01.polypeptide	1	0	o198-220i
Uu.00g017300.m01.polypeptide	1	0	o6-26i
Uu.00g017320.m01.polypeptide	1	0	o16-37i
Uu.00g017330.m01.polypeptide	1	0	o590-607i
Uu.00g017410.m01.polypeptide	1	0	o325-344i
Uu.00g017460.m01.polypeptide	2	0	o939-960i980-1008o
Uu.00g017470.m01.polypeptide	4	0	i40-58o78-100i174-193o205-224i
Uu.00g017500.m01.polypeptide	11	0	o20-40i95-118o149-168i398-422o442-467i488-516o536-564i585-605o611-632i653-671o677-698i
Uu.00g017520.m01.polypeptide	1	Y	n4-15c19/20o491-514i
Uu.00g017530.m01.polypeptide	1	Y	n7-18c23/24o207-231i
Uu.00g017550.m01.polypeptide	7	0	o20-39i59-78o90-107i151-180o192-218i230-253o273-295i
Uu.00g017560.m01.polypeptide	1	0	i491-510o
Uu.00g017580.m01.polypeptide	13	0	o52-69i74-91o111-133i145-167o173-193i205-228o257-274i349-369o389-414i426-446o452-474i486-509o529-547i
Uu.00g017610.m01.polypeptide	1	0	o675-695i
Uu.00g017620.m01.polypeptide	1	0	o212-233i
Uu.00g017630.m01.polypeptide	1	0	o20-46i
Uu.00g017640.m01.polypeptide	1	0	o60-82i
Uu.00g017740.m01.polypeptide	1	0	o6-26i
Uu.00g017750.m01.polypeptide	1	0	i68-90o
Uu.00g017770.m01.polypeptide	2	0	i229-247o259-287i
Uu.00g017860.m01.polypeptide	2	0	o6-26i176-193o
Uu.00g017870.m01.polypeptide	2	0	i68-86o480-499i
Uu.00g017890.m01.polypeptide	1	0	o29-48i
Uu.00g017900.m01.polypeptide	1	0	o322-345i
Uu.00g017940.m01.polypeptide	1	Y	n6-14c22/23o32-54i
Uu.00g017970.m01.polypeptide	1	0	i213-232o
Uu.00g017990.m01.polypeptide	2	0	o25-41i284-301o
Uu.00g018060.m01.polypeptide	1	0	o6-23i
Uu.00g018090.m01.polypeptide	2	0	o529-556i568-584o
Uu.00g018120.m01.polypeptide	1	0	i189-208o
Uu.00g018130.m01.polypeptide	1	0	i49-70o
Uu.00g018140.m01.polypeptide	3	0	i87-104o119-139i160-179o
Uu.00g018160.m01.polypeptide	10	0	i280-303o315-333i345-364o370-396i417-435o455-475i496-517o529-550i571-590o596-615i
Uu.00g018270.m01.polypeptide	1	Y	n3-12c16/17o217-234i
Uu.00g018300.m01.polypeptide	1	0	o475-493i
Uu.00g018310.m01.polypeptide	5	0	i5-24o44-67i87-109o129-154i166-191o
Uu.00g018510.m01.polypeptide	3	Y	n49-57c62/63o72-91i152-170o176-196i
Uu.00g018540.m01.polypeptide	1	0	i518-536o
Uu.00g018670.m01.polypeptide	2	0	i7-25o37-55i
Uu.00g018700.m01.polypeptide	16	0	i9-30o461-485i497-518o524-540i561-582o588-605i612-633o639-659i682-700o720-738i745-762o768-784i827-850o870-889i901-920o926-949i
Uu.00g018720.m01.polypeptide	1	0	i12-29o
Uu.00g018750.m01.polypeptide	9	Y	n4-15c27/28o51-71i92-117o137-155i162-185o205-227i239-258o264-282i407-426o446-472i
Uu.00g018760.m01.polypeptide	12	0	i12-31o51-67i79-98o104-127i139-164o170-190i341-362o382-399i420-441o447-469i481-499o528-547i
Uu.00g018770.m01.polypeptide	9	Y	n4-17c22/23o670-688i716-734o766-785i790-809o842-863i893-912o932-949i961-982o988-1011i
Uu.00g018790.m01.polypeptide	4	0	i86-109o115-136i148-170o197-221i
Uu.00g018910.m01.polypeptide	1	0	o131-155i
Uu.00g018920.m01.polypeptide	1	0	o207-228i
Uu.00g018930.m01.polypeptide	5	0	o53-73i80-101o113-132i193-215o221-246i
Uu.00g019020.m01.polypeptide	3	0	o738-755i767-788o800-821i
Uu.00g019100.m01.polypeptide	1	Y	n5-13c18/19o315-337i
Uu.00g019290.m01.polypeptide	1	0	o809-828i
Uu.00g019350.m01.polypeptide	1	0	o850-871i
Uu.00g019470.m01.polypeptide	2	0	o308-326i382-402o
Uu.00g019480.m01.polypeptide	1	0	o418-435i
Uu.00g019540.m01.polypeptide	2	0	o73-91i103-121o
Uu.00g019610.m01.polypeptide	1	0	o849-866i
Uu.00g019700.m01.polypeptide	2	0	i12-31o51-71i
Uu.00g019720.m01.polypeptide	7	0	o20-39i51-73o96-118i130-151o171-201i213-235o250-272i
Uu.00g019730.m01.polypeptide	1	0	i49-69o
Uu.00g019740.m01.polypeptide	6	0	i62-85o105-126i147-171o191-211i218-243o263-283i
Uu.00g019750.m01.polypeptide	1	0	i12-35o
Uu.00g019760.m01.polypeptide	7	Y	n13-22c27/28o360-391i412-432o438-460i500-520o526-545i557-576o588-617i
Uu.00g019790.m01.polypeptide	2	Y	n2-9c13/14o44-64i94-115o
Uu.00g019840.m01.polypeptide	12	0	i92-117o129-147i159-177o189-208i220-239o251-271i319-347o359-376i388-408o420-436i448-469o481-502i
Uu.00g019850.m01.polypeptide	1	Y	n7-18c25/26o427-447i
Uu.00g019890.m01.polypeptide	10	0	i214-234o246-271i304-322o328-352i359-378o384-409i421-443o463-482i489-510o516-535i
Uu.00g019910.m01.polypeptide	2	0	i316-334o340-357i
Uu.00g019970.m01.polypeptide	2	0	o6-22i34-57o
Uu.00g020000.m01.polypeptide	6	0	o6-28i40-64o87-106i118-141o161-186i198-220o
Uu.00g020060.m01.polypeptide	2	0	i12-34o54-75i
Uu.00g020200.m01.polypeptide	10	0	o12-30i37-59o119-137i158-180o283-304i311-331o351-372i425-449o469-490i624-643o
Uu.00g020220.m01.polypeptide	1	0	o40-62i
Uu.00g020370.m01.polypeptide	3	0	o395-419i439-462o474-491i
Uu.00g020390.m01.polypeptide	9	Y	n6-17c25/26o277-302i351-379o385-407i427-446o458-481i513-536o542-569i581-600o612-641i
Uu.00g020400.m01.polypeptide	1	0	i36-53o
Uu.00g020420.m01.polypeptide	1	0	i114-135o
Uu.00g020430.m01.polypeptide	7	0	o28-49i61-86o106-129i141-162o188-211i223-245o257-279i
Uu.00g020540.m01.polypeptide	10	0	i74-95o101-120i132-154o166-187i199-221o241-262i299-318o364-388i400-418o424-444i
Uu.00g020630.m01.polypeptide	6	0	i67-85o105-124i131-157o177-198i205-228o248-267i
Uu.00g020720.m01.polypeptide	13	0	o52-79i91-114o120-137i149-171o183-201i222-241o247-272i292-311o331-350i357-377o383-403i415-437o493-511i
Uu.00g020790.m01.polypeptide	2	0	i12-34o219-241i
Uu.00g020860.m01.polypeptide	3	0	i9-29o49-66i94-119o
Uu.00g020880.m01.polypeptide	7	0	o35-61i82-99o111-136i157-177o202-223i434-451o471-493i
Uu.00g020910.m01.polypeptide	12	0	i166-192o198-223i230-249o261-278i290-313o319-341i410-434o446-469i481-500o528-547i578-595o607-630i
Uu.00g020920.m01.polypeptide	1	Y	n5-16c25/26o198-216i
Uu.00g021050.m01.polypeptide	10	0	i80-101o113-136i148-179o236-256i312-336o356-376i397-417o423-447i459-479o491-512i
Uu.00g021060.m01.polypeptide	1	0	i133-155o
Uu.00g021070.m01.polypeptide	2	0	i36-60o80-101i
Uu.00g021080.m01.polypeptide	1	0	o396-422i
Uu.00g021090.m01.polypeptide	1	0	o220-241i
Uu.00g021100.m01.polypeptide	1	0	o6-22i
Uu.00g021120.m01.polypeptide	11	0	i28-52o87-104i116-135o141-158i163-182o194-217i238-259o297-318i330-350o362-381i402-424o
Uu.00g021140.m01.polypeptide	12	0	i54-73o93-113i120-138o150-172i184-203o209-228i308-331o351-373i394-415o421-446i458-478o490-511i
Uu.00g021300.m01.polypeptide	2	0	i50-72o78-98i
Uu.00g021370.m01.polypeptide	3	0	o24-44i56-74o178-199i
Uu.00g021380.m01.polypeptide	1	0	o61-82i
Uu.00g021390.m01.polypeptide	10	0	i241-264o276-295i316-340o360-380i387-415o427-450i462-485o497-520i532-553o559-580i
Uu.00g021480.m01.polypeptide	1	0	i916-938o
Uu.00g021490.m01.polypeptide	1	0	o1421-1440i
Uu.00g021570.m01.polypeptide	7	0	o20-39i51-72o84-106i127-151o163-186i207-224o244-263i
Uu.00g021660.m01.polypeptide	1	Y	n2-15c20/21o501-525i
Uu.00g021710.m01.polypeptide	1	0	o111-134i
Uu.00g021720.m01.polypeptide	1	0	o6-27i
Uu.00g021870.m01.polypeptide	1	0	i12-33o
Uu.00g021960.m01.polypeptide	6	0	i12-32o44-62i83-102o114-135i208-236o248-265i
Uu.00g022040.m01.polypeptide	11	0	i167-188o194-212i224-246o258-278i290-311o331-349i435-460o472-494i501-527o539-556i563-583o
Uu.00g022090.m01.polypeptide	11	Y	n4-15c20/21o131-153i165-187o193-211i253-273o279-299i371-392o412-432i444-466o498-519i531-554o560-581i
Uu.00g022200.m01.polypeptide	9	0	o36-55i81-100o106-127i134-155o175-193i205-228o240-264i276-295o301-319i
Uu.00g022410.m01.polypeptide	4	0	i61-87o137-155i167-190o497-519i
Uu.00g022430.m01.polypeptide	11	0	o61-83i95-114o120-141i153-177o197-219i316-337o375-398i407-424o436-459i471-494o500-520i
Uu.00g022460.m01.polypeptide	1	0	o45-66i
Uu.00g022470.m01.polypeptide	1	Y	n3-14c22/23o659-676i
Uu.00g022570.m01.polypeptide	5	0	o168-188i195-217o251-271i278-300o320-339i
Uu.00g022580.m01.polypeptide	7	0	i171-191o197-219i279-299o349-371i400-416o422-440i452-475o
Uu.00g022610.m01.polypeptide	1	0	i155-178o
Uu.00g022630.m01.polypeptide	4	0	o46-63i75-92o112-134i166-182o
Uu.00g022680.m01.polypeptide	1	0	o22-41i
Uu.00g022880.m01.polypeptide	11	0	o131-154i166-187o193-215i227-247o253-273i315-339o351-370i382-401o407-428i440-463o469-488i
Uu.00g022900.m01.polypeptide	2	0	o306-326i479-502o
Uu.00g022970.m01.polypeptide	4	0	i124-145o157-178i198-216o270-291i
Uu.00g023040.m01.polypeptide	9	0	o30-51i113-132o152-173i185-208o214-234i273-294o331-347i354-375o395-413i
Uu.00g023130.m01.polypeptide	10	0	o43-62i83-109o115-134i141-159o171-190i638-656o662-684i691-711o717-735i792-812o
Uu.00g023170.m01.polypeptide	6	0	o25-48i120-142o148-169i190-215o235-254i317-344o
Uu.00g023190.m01.polypeptide	8	0	i21-43o70-91i130-147o396-418i489-511o543-564i610-631o668-695i
Uu.00g023210.m01.polypeptide	12	0	o63-82i134-151o157-180i192-218o224-244i260-279o291-310i331-351o363-385i397-415o464-484i530-549o
Uu.00g023270.m01.polypeptide	10	0	i148-169o214-235i247-266o316-340i352-373o393-413i425-448o484-503i510-532o557-581i
Uu.00g023280.m01.polypeptide	4	0	i75-93o148-168i180-200o206-222i
Uu.00g023400.m01.polypeptide	1	Y	n4-13c18/19o42-69i
Uu.00g023440.m01.polypeptide	10	0	o57-82i103-125o131-153i165-188o194-214i268-292o312-332i367-391o403-426i438-460o
Uu.00g023450.m01.polypeptide	10	0	o15-33i40-62o82-104i145-164o176-201i213-231o246-265i277-299o311-335i433-451o
Uu.00g023500.m01.polypeptide	1	0	o20-38i
Uu.00g023650.m01.polypeptide	1	0	o357-375i
Uu.00g023680.m01.polypeptide	1	0	i321-337o
Uu.00g023690.m01.polypeptide	5	0	i113-134o154-172i184-202o208-229i241-264o
Uu.00g023730.m01.polypeptide	1	0	o33-52i
Uu.00g023800.m01.polypeptide	1	Y	n6-16c21/22o519-543i
Uu.00g023810.m01.polypeptide	1	Y	n7-16c21/22o837-854i
Uu.00g023830.m01.polypeptide	2	0	o869-889i960-978o
Uu.00g023840.m01.polypeptide	4	0	i170-192o212-231i243-267o273-293i
Uu.00g023880.m01.polypeptide	6	0	o741-761i777-797o1046-1064i1437-1460o1472-1491i1498-1521o
Uu.00g023890.m01.polypeptide	6	0	o884-903i923-943o1195-1214i1590-1610o1616-1638i1645-1668o
Uu.00g023920.m01.polypeptide	4	0	i52-71o83-106i329-346o352-374i
Uu.00g023930.m01.polypeptide	1	0	i27-47o
Uu.00g023970.m01.polypeptide	1	0	i162-180o
Uu.00g023980.m01.polypeptide	14	0	i65-83o89-106i118-136o142-161i173-193o205-232i253-272o284-306i327-347o367-387i394-416o422-443i455-479o527-547i
Uu.00g024140.m01.polypeptide	6	0	i202-221o233-251i272-291o306-324i408-433o439-457i
Uu.00g024150.m01.polypeptide	2	0	i112-135o155-177i
Uu.00g024190.m01.polypeptide	1	0	o103-122i
Uu.00g024240.m01.polypeptide	4	0	o15-35i90-109o121-140i149-170o
Uu.00g024250.m01.polypeptide	1	0	o20-44i
Uu.00g024280.m01.polypeptide	1	Y	n4-15c23/24o244-267i
Uu.00g024290.m01.polypeptide	4	0	i12-33o74-99i111-133o145-164i
Uu.00g024320.m01.polypeptide	2	0	i12-32o44-64i
Uu.00g024330.m01.polypeptide	1	0	o109-129i
Uu.00g024360.m01.polypeptide	1	0	o274-292i
Uu.00g024410.m01.polypeptide	7	0	o6-28i35-55o61-79i99-121o127-147i167-184o190-207i
Uu.00g024430.m01.polypeptide	9	0	o15-39i51-78o84-102i114-135o147-169i351-370o376-403i477-498o518-537i
Uu.00g024480.m01.polypeptide	1	0	o133-151i
Uu.00g024500.m01.polypeptide	1	0	o14-35i
Uu.00g024530.m01.polypeptide	2	0	o22-41i230-247o
Uu.00g024720.m01.polypeptide	9	0	o6-24i36-56o68-90i137-159o179-196i208-224o230-249i261-284o296-318i
Uu.00g024770.m01.polypeptide	12	0	o68-87i94-112o124-147i216-240o246-264i336-354o366-386i880-911o923-945i1000-1021o1027-1046i1107-1128o
Uu.00g024790.m01.polypeptide	12	0	i116-133o153-174i181-202o208-230i242-264o276-296i404-430o442-461i508-527o533-554i566-589o601-623i
Uu.00g024820.m01.polypeptide	11	0	o1403-1427i1439-1459o1497-1514i1521-1541o1561-1582i1603-1625o1637-1661i1691-1709o1715-1740i1765-1786o1806-1824i
Uu.00g024830.m01.polypeptide	8	0	i151-168o188-209i235-252o258-276i283-303o323-343i376-406o426-443i
Uu.00g024890.m01.polypeptide	1	0	i75-92o
Uu.00g024900.m01.polypeptide	4	0	i7-27o47-69i76-100o120-138i
Uu.00g024930.m01.polypeptide	1	0	o122-142i
Uu.00g024960.m01.polypeptide	12	0	i21-48o68-88i100-119o125-148i160-181o193-214i285-303o323-345i352-373o385-404i425-443o455-476i
Uu.00g025000.m01.polypeptide	12	0	i72-92o112-134i146-176o196-217i224-242o284-302i309-329o349-372i436-458o464-484i496-515o535-555i
Uu.00g025020.m01.polypeptide	12	0	i54-71o91-110i130-149o155-176i188-210o222-247i289-313o325-343i355-378o398-420i427-452o467-486i
Uu.00g025040.m01.polypeptide	8	0	i67-87o107-127i134-154o160-182i203-219o225-243i387-404o483-505i
Uu.00g025080.m01.polypeptide	4	0	i12-30o42-62i74-96o133-158i
Uu.00g025090.m01.polypeptide	1	0	o314-333i
Uu.00g025110.m01.polypeptide	2	0	i60-78o520-540i
Uu.00g025120.m01.polypeptide	1	0	o36-53i
Uu.00g025170.m01.polypeptide	1	Y	n3-14c19/20o238-261i
Uu.00g025190.m01.polypeptide	1	0	o195-220i
Uu.00g025220.m01.polypeptide	7	0	o6-25i46-64o70-94i106-128o140-159i171-192o204-226i
Uu.00g025230.m01.polypeptide	1	0	o215-236i
Uu.00g025260.m01.polypeptide	1	0	i143-160o
Uu.00g025350.m01.polypeptide	2	0	o80-100i121-138o
Uu.00g025370.m01.polypeptide	2	0	o58-76i88-105o
Uu.00g025390.m01.polypeptide	2	Y	n11-22c27/28o86-105i159-177o
Uu.00g025430.m01.polypeptide	3	Y	n2-9c13/14o29-51i92-112o434-457i
Uu.00g025500.m01.polypeptide	12	0	i12-38o58-77i84-102o108-125i191-209o246-266i331-355o367-391i398-421o433-458i470-489o501-520i
Uu.00g025510.m01.polypeptide	1	0	o359-382i
Uu.00g025560.m01.polypeptide	1	0	o12-35i
Uu.00g025580.m01.polypeptide	6	0	o20-44i56-77o133-154i163-183o189-213i234-258o
Uu.00g025600.m01.polypeptide	1	0	i18-37o
Uu.00g025620.m01.polypeptide	4	0	i12-33o45-63i221-239o299-323i
Uu.00g025630.m01.polypeptide	11	0	i53-80o95-115i122-142o148-170i182-204o210-231i302-325o337-358i367-389o409-431i443-467o
Uu.00g025660.m01.polypeptide	3	0	i71-89o101-120i163-181o
Uu.00g025710.m01.polypeptide	7	0	o28-49i56-75o109-127i134-154o160-179i195-217o229-249i
Uu.00g025720.m01.polypeptide	1	0	i115-139o
Uu.00g025730.m01.polypeptide	1	0	o691-710i
Uu.00g025750.m01.polypeptide	7	Y	n3-14c18/19o103-122i142-161o181-205i217-238o266-288i300-325o337-357i
Uu.00g026010.m01.polypeptide	12	0	i119-140o160-179i186-207o213-235i247-268o274-296i345-368o388-407i441-460o466-487i499-522o534-554i
Uu.00g026070.m01.polypeptide	8	0	i21-40o66-92i113-138o195-211i278-296o347-366i373-389o401-419i
Uu.00g026090.m01.polypeptide	4	0	o24-47i54-72o78-95i162-183o
Uu.00g026130.m01.polypeptide	3	0	i12-37o43-69i186-208o
Uu.00g026210.m01.polypeptide	3	Y	n6-17c21/22o31-53i65-90o160-183i
Uu.00g026260.m01.polypeptide	12	0	i103-127o155-179i230-248o254-276i333-355o367-385i763-788o808-833i879-905o911-932i993-1013o1025-1046i
Uu.00g026310.m01.polypeptide	9	Y	n9-20c24/25o315-337i819-840o852-875i896-920o932-955i962-984o990-1010i1022-1039o1051-1071i
Uu.00g026350.m01.polypeptide	12	0	i62-81o101-122i134-153o159-181i190-211o217-242i254-281o301-320i332-350o356-381i393-414o426-447i
Uu.00g026360.m01.polypeptide	1	0	o45-66i
Uu.00g026430.m01.polypeptide	1	0	o378-397i
Uu.00g026450.m01.polypeptide	1	Y	n3-14c19/20o475-494i
Uu.00g026460.m01.polypeptide	1	0	o20-36i
Uu.00g026520.m01.polypeptide	14	0	i45-65o85-105i112-132o138-158i170-190o202-222i242-262o274-295i315-335o347-367i379-400o412-435i447-467o519-540i
Uu.00g026550.m01.polypeptide	7	0	o51-73i85-103o109-131i181-199o219-241i253-275o295-319i
Uu.00g026560.m01.polypeptide	5	0	i17-36o56-80i101-119o139-161i173-191o
Uu.00g026590.m01.polypeptide	1	0	i112-145o
Uu.00g026620.m01.polypeptide	4	0	i12-31o51-66i166-185o205-230i
Uu.00g026780.m01.polypeptide	5	Y	n5-18c22/23o88-108i120-143o221-243i275-298o310-331i
Uu.00g026790.m01.polypeptide	2	0	i77-96o102-121i
Uu.00g026810.m01.polypeptide	2	Y	n6-17c22/23o46-70i106-123o
Uu.00g026850.m01.polypeptide	1	0	o487-506i
Uu.00g026900.m01.polypeptide	1	0	o6-24i
Uu.00g027020.m01.polypeptide	6	0	o242-266i286-308o340-359i371-389o409-428i435-459o
Uu.00g027180.m01.polypeptide	1	0	o428-447i
Uu.00g027200.m01.polypeptide	8	0	o51-72i84-106o126-148i304-324o330-351i363-383o395-418i439-456o
Uu.00g027220.m01.polypeptide	1	Y	n5-12c17/18o429-453i
Uu.00g027290.m01.polypeptide	10	0	i12-32o92-112i133-150o186-206i218-243o269-292i304-322o328-345i357-376o382-406i
Uu.00g027320.m01.polypeptide	1	0	o341-364i
Uu.00g027420.m01.polypeptide	1	0	i46-64o
Uu.00g027520.m01.polypeptide	1	0	o87-112i
Uu.00g027540.m01.polypeptide	1	0	i205-225o
Uu.00g027570.m01.polypeptide	7	Y	n27-39c48/49o72-93i105-123o151-174i195-219o231-251i258-276o296-322i
Uu.00g027660.m01.polypeptide	3	0	o39-62i164-184o509-532i
Uu.00g027680.m01.polypeptide	2	0	o129-147i238-261o
Uu.00g027690.m01.polypeptide	1	0	i126-145o
Uu.00g027710.m01.polypeptide	2	0	o587-608i620-639o
Uu.00g027720.m01.polypeptide	3	0	o505-525i1807-1826o1832-1852i
Uu.00g027790.m01.polypeptide	6	0	i101-122o410-433i537-559o613-631i677-696o716-735i
Uu.00g027810.m01.polypeptide	1	0	i386-405o
Uu.00g027850.m01.polypeptide	1	0	i44-62o
Uu.00g027870.m01.polypeptide	13	0	i87-110o122-141i153-172o178-199i211-232o238-261i273-296o302-327i348-368o374-399i411-432o438-456i555-574o
Uu.00g027880.m01.polypeptide	1	0	o32-50i
Uu.00g027920.m01.polypeptide	11	0	o62-81i172-196o208-227i274-292o332-351i372-395o407-427i491-509o515-536i548-569o589-610i
Uu.00g027930.m01.polypeptide	6	0	i27-48o73-93i113-133o145-165i177-194o214-238i
Uu.00g028040.m01.polypeptide	2	0	i91-110o130-153i
Uu.00g028050.m01.polypeptide	12	0	i12-33o53-70i82-100o106-130i137-160o172-195i258-283o295-316i325-343o363-384i405-425o431-449i
Uu.00g028100.m01.polypeptide	9	0	o55-78i99-121o133-154i166-187o193-211i312-332o352-372i411-429o500-522i
Uu.00g028200.m01.polypeptide	3	0	o20-38i116-135o147-167i
Uu.00g028240.m01.polypeptide	3	0	o15-35i56-73o114-136i
Uu.00g028510.m01.polypeptide	5	0	o12-32i53-73o102-119i131-157o177-199i
Uu.00g028540.m01.polypeptide	1	0	i12-31o
Uu.00g028650.m01.polypeptide	1	0	i250-271o
Uu.00g028680.m01.polypeptide	1	0	o20-37i
Uu.00g028760.m01.polypeptide	1	0	i85-102o
Uu.00g028790.m01.polypeptide	2	0	o962-985i1006-1030o
Uu.00g028800.m01.polypeptide	19	0	o6-30i65-84o96-118i125-146o161-181i256-274o280-297i309-326o332-351i427-445o451-471i530-548o554-575i947-970o1019-1043i1094-1116o1122-1141i1208-1228o1234-1254i
Uu.00g028820.m01.polypeptide	1	Y	n6-16c21/22o632-651i
Uu.00g028860.m01.polypeptide	2	0	i60-87o99-115i
Uu.00g028880.m01.polypeptide	6	0	i12-34o40-59i79-99o111-131i355-379o385-404i
Uu.00g028900.m01.polypeptide	3	0	i84-102o542-562i696-716o
Uu.00g028910.m01.polypeptide	12	0	i12-36o70-89i101-123o129-147i159-181o193-212i281-304o316-337i344-366o378-402i414-431o451-469i
Uu.00g028950.m01.polypeptide	2	Y	n4-14c19/20o95-113i125-145o
Uu.00g028980.m01.polypeptide	1	0	o1135-1155i
Uu.00g029030.m01.polypeptide	3	0	o20-42i62-87o93-112i
Uu.00g029050.m01.polypeptide	2	0	i123-139o162-180i
Uu.00g029110.m01.polypeptide	3	Y	n14-25c32/33o52-71i92-110o149-168i
Uu.00g029200.m01.polypeptide	3	Y	n3-12c17/18o184-207i219-242o248-267i
Uu.00g029210.m01.polypeptide	8	0	i60-80o86-104i188-207o235-257i269-289o301-317i329-346o366-399i
Uu.00g029330.m01.polypeptide	2	0	o27-46i58-78o
Uu.00g029610.m01.polypeptide	1	0	o1726-1748i
Uu.00g029660.m01.polypeptide	12	0	i159-183o203-226i238-260o266-283i295-315o327-349i422-445o457-478i490-509o521-546i567-583o589-608i
Uu.00g029690.m01.polypeptide	1	Y	n6-13c18/19o59-82i
Uu.00g029700.m01.polypeptide	1	0	o48-66i
Uu.00g029730.m01.polypeptide	1	0	o454-476i
Uu.00g029750.m01.polypeptide	3	0	o6-29i50-72o114-133i
Uu.00g029780.m01.polypeptide	1	0	o72-92i
Uu.00g029860.m01.polypeptide	2	0	i92-111o117-139i
Uu.00g029870.m01.polypeptide	6	0	i12-33o74-94i306-331o376-397i463-483o503-526i
Uu.00g029980.m01.polypeptide	11	0	o105-123i135-153o159-179i191-213o225-246i295-319o331-349i361-381o387-409i421-442o454-477i
Uu.00g030040.m01.polypeptide	2	0	i33-49o69-87i
Uu.00g030090.m01.polypeptide	1	0	o69-88i
Uu.00g030170.m01.polypeptide	1	0	o413-436i
Uu.00g030200.m01.polypeptide	9	0	i12-32o96-120i151-169o175-201i257-278o341-360i372-398o410-431i443-462o
Uu.00g030230.m01.polypeptide	6	0	i76-97o109-128i135-154o174-192i199-220o232-252i
Uu.00g030240.m01.polypeptide	1	0	i36-59o
Uu.00g030250.m01.polypeptide	11	Y	n10-21c26/27o50-72i84-101o107-130i142-164o184-208i296-319o339-365i377-399o405-430i437-457o477-497i
Uu.00g030370.m01.polypeptide	1	0	o792-809i
Uu.00g030380.m01.polypeptide	1	0	i288-310o
Uu.00g030420.m01.polypeptide	1	0	o294-312i
Uu.00g030450.m01.polypeptide	1	Y	n5-15c20/21o378-397i
Uu.00g030490.m01.polypeptide	13	0	o254-273i324-344o350-375i382-401o413-433i454-473o485-505i526-551o563-583i590-608o614-635i647-668o725-745i
Uu.00g030500.m01.polypeptide	1	0	o40-62i
Uu.00g030510.m01.polypeptide	5	0	o48-68i89-107o183-201i221-239o259-280i
Uu.00g030520.m01.polypeptide	1	Y	n11-19c23/24o33-56i
Uu.00g030540.m01.polypeptide	1	0	o12-29i
Uu.00g030590.m01.polypeptide	1	0	o43-62i
Uu.00g030600.m01.polypeptide	1	Y	n4-15c20/21o763-782i
Uu.00g030650.m01.polypeptide	2	0	i80-102o122-142i
Uu.00g030680.m01.polypeptide	12	0	i42-67o73-94i129-156o168-186i198-216o236-257i277-294o314-343i379-397o403-427i439-458o478-496i
Uu.00g030700.m01.polypeptide	1	0	o14-32i
Uu.00g030780.m01.polypeptide	3	0	o20-41i130-151o178-195i
Uu.00g030800.m01.polypeptide	7	0	o15-33i54-74o94-117i129-151o182-202i214-232o252-272i
Uu.00g030820.m01.polypeptide	1	0	i121-139o
Uu.00g030900.m01.polypeptide	1	0	i21-41o
Uu.00g030920.m01.polypeptide	7	0	o39-61i73-94o114-141i153-174o212-231i243-265o285-304i
Uu.00g030960.m01.polypeptide	1	0	i40-61o
Uu.00g030970.m01.polypeptide	1	0	i117-139o
Uu.00g031000.m01.polypeptide	12	0	i49-72o84-103i147-170o182-202i214-232o252-272i293-316o336-366i395-415o421-442i463-486o492-513i
Uu.00g031050.m01.polypeptide	2	0	i51-70o391-413i
Uu.00g031100.m01.polypeptide	6	0	o51-72i79-99o151-173i185-207o213-232i289-308o
Uu.00g031120.m01.polypeptide	7	0	o250-270i335-356o415-436i448-468o488-505i526-547o573-596i
Uu.00g031150.m01.polypeptide	3	0	o40-62i83-101o107-133i
Uu.00g031180.m01.polypeptide	1	0	i92-114o
Uu.00g031190.m01.polypeptide	2	0	o38-62i114-134o
Uu.00g031220.m01.polypeptide	1	0	i130-150o
Uu.00g031260.m01.polypeptide	4	0	i12-33o48-69i81-111o117-138i
Uu.00g031300.m01.polypeptide	2	0	i12-38o58-80i
Uu.00g031330.m01.polypeptide	5	0	o66-83i95-114o126-145i157-175o187-208i
Uu.00g031360.m01.polypeptide	1	0	o54-72i
Uu.00g031460.m01.polypeptide	11	0	i155-174o224-243i255-275o295-315i401-421o441-464i476-497o503-522i551-574o600-623i644-665o
Uu.00g031470.m01.polypeptide	2	0	i207-226o258-279i
Uu.00g031510.m01.polypeptide	1	0	o690-709i
Uu.00g031520.m01.polypeptide	4	0	o26-47i59-82o88-109i116-137o
Uu.00g031540.m01.polypeptide	1	0	i79-97o
Uu.00g031590.m01.polypeptide	12	0	i47-64o94-112i124-141o153-172i184-204o216-238i286-307o327-345i352-370o376-396i408-430o442-465i
Uu.00g031620.m01.polypeptide	1	Y	n4-14c19/20o141-163i
Uu.00g031710.m01.polypeptide	2	0	i332-361o373-395i
Uu.00g031720.m01.polypeptide	1	0	o17-35i
Uu.00g031760.m01.polypeptide	1	0	o624-644i
Uu.00g031780.m01.polypeptide	6	0	i7-26o38-59i132-156o176-193i231-253o273-289i
Uu.00g031880.m01.polypeptide	11	0	o83-104i111-132o152-174i186-210o216-233i254-274o294-318i390-410o416-439i460-483o495-515i
Uu.00g031890.m01.polypeptide	1	0	o81-100i
Uu.00g031900.m01.polypeptide	1	0	o266-288i
Uu.00g031910.m01.polypeptide	6	0	i303-321o341-360i381-408o428-452i464-484o515-540i
Uu.00g032040.m01.polypeptide	2	0	i12-39o51-72i
Uu.00g032350.m01.polypeptide	1	0	i163-188o
Uu.00g032380.m01.polypeptide	1	0	o221-241i
Uu.00g032480.m01.polypeptide	4	0	i26-45o57-73i85-101o113-133i
Uu.00g032500.m01.polypeptide	7	0	o24-47i59-83o103-124i136-160o180-203i215-237o249-274i
Uu.00g032580.m01.polypeptide	1	0	o202-222i
Uu.00g032620.m01.polypeptide	5	0	o12-31i43-63o83-109i121-139o151-168i
Uu.00g032680.m01.polypeptide	3	0	o266-289i301-318o352-372i
Uu.00g032700.m01.polypeptide	8	0	i388-409o421-442i463-486o492-512i675-697o717-739i1066-1089o1095-1114i
Uu.00g032710.m01.polypeptide	1	0	o666-688i
Uu.00g032790.m01.polypeptide	1	Y	n5-12c20/21o463-485i
Uu.00g032820.m01.polypeptide	1	0	i36-54o
Uu.00g032870.m01.polypeptide	10	0	i37-58o78-100i107-125o137-154i166-191o197-220i287-309o382-406i427-445o451-470i
Uu.00g032910.m01.polypeptide	1	0	o244-269i
Uu.00g032980.m01.polypeptide	1	0	o20-38i
Uu.00g033030.m01.polypeptide	12	0	i66-86o123-147i159-180o186-208i229-247o253-272i311-330o350-375i395-413o419-440i452-476o488-507i
Uu.00g033120.m01.polypeptide	11	0	i124-146o152-172i184-205o211-234i255-274o286-304i617-638o650-673i680-707o713-734i741-761o
Uu.00g033240.m01.polypeptide	2	0	i12-30o36-55i
Uu.00g033250.m01.polypeptide	4	0	o12-32i324-349o361-382i389-411o
Uu.00g033330.m01.polypeptide	4	0	i86-106o118-135i142-161o225-248i
Uu.00g033380.m01.polypeptide	7	0	o12-34i39-55o61-80i101-122o142-164i185-206o218-240i
Uu.00g033460.m01.polypeptide	1	0	i12-31o
Uu.00g033630.m01.polypeptide	1	0	i131-152o
Uu.00g033830.m01.polypeptide	3	0	i139-160o166-187i194-213o
Uu.00g033910.m01.polypeptide	1	0	o619-641i
Uu.00g034040.m01.polypeptide	11	0	o144-169i181-200o231-250i257-279o306-323i343-364o395-415i447-466o472-493i513-531o543-562i
Uu.00g034070.m01.polypeptide	1	0	o459-481i
Uu.00g034100.m01.polypeptide	1	0	i76-98o
Uu.00g034210.m01.polypeptide	1	0	o6-36i
Uu.00g034230.m01.polypeptide	1	0	i44-62o
Uu.00g034280.m01.polypeptide	5	0	i12-35o51-76i88-114o134-158i170-190o
Uu.00g034320.m01.polypeptide	1	Y	n6-17c22/23o719-741i
Uu.00g034340.m01.polypeptide	4	Y	n4-15c23/24o33-54i66-84o96-112i124-143o
Uu.00g034520.m01.polypeptide	5	0	o15-37i49-67o79-98i105-128o174-194i
Uu.00g034530.m01.polypeptide	1	Y	n5-16c28/29o194-216i
Uu.00g034610.m01.polypeptide	4	0	o6-31i191-213o219-252i264-286o
Uu.00g034650.m01.polypeptide	10	0	i12-35o41-62i98-122o142-165i193-212o317-339i351-368o380-409i421-445o517-536i
Uu.00g034660.m01.polypeptide	7	0	i97-117o123-142i154-175o195-219i274-296o308-327i348-367o
Uu.00g034790.m01.polypeptide	1	Y	n3-13c18/19o178-199i
Uu.00g034820.m01.polypeptide	7	0	o38-60i72-93o131-151i160-178o198-222i234-255o267-283i
Uu.00g034840.m01.polypeptide	2	0	o47-69i90-113o
Uu.00g034950.m01.polypeptide	2	0	o45-68i77-97o
Uu.00g035040.m01.polypeptide	1	0	o52-72i
Uu.00g035060.m01.polypeptide	1	0	i202-220o
Uu.00g035150.m01.polypeptide	1	Y	n2-13c17/18o197-217i
Uu.00g035290.m01.polypeptide	3	0	o6-25i32-48o68-93i
Uu.00g035330.m01.polypeptide	1	0	o86-107i
Uu.00g035360.m01.polypeptide	1	Y	n4-15c33/34o256-275i
Uu.00g035370.m01.polypeptide	13	0	o27-44i56-74o80-98i140-157o169-191i212-230o242-259i266-284o312-335i347-367o387-410i441-459o465-487i
Uu.00g035390.m01.polypeptide	1	Y	n4-15c21/22o433-453i
Uu.00g035410.m01.polypeptide	1	0	o20-37i
Uu.00g035460.m01.polypeptide	4	0	i12-32o38-60i72-93o160-180i
Uu.00g035590.m01.polypeptide	1	0	o84-104i
Uu.00g035660.m01.polypeptide	1	0	o377-395i
Uu.00g035770.m01.polypeptide	4	0	i28-48o54-72i84-117o137-162i
Uu.00g035790.m01.polypeptide	6	0	i42-60o80-100i262-283o303-322i334-356o368-387i
Uu.00g035890.m01.polypeptide	7	0	o245-266i273-291o297-319i380-399o405-427i491-510o618-637i
Uu.00g035910.m01.polypeptide	1	0	o22-45i
Uu.00g035930.m01.polypeptide	11	0	o65-87i99-119o139-164i185-209o229-254i330-351o379-398i405-424o430-451i472-488o494-513i
Uu.00g035970.m01.polypeptide	1	Y	n6-17c22/23o338-360i
Uu.00g035980.m01.polypeptide	1	0	i41-61o
Uu.00g036030.m01.polypeptide	7	0	o89-107i128-147o159-178i190-209o215-235i242-268o280-297i
Uu.00g036050.m01.polypeptide	1	0	o12-35i
Uu.00g036070.m01.polypeptide	12	0	i29-54o74-96i108-127o133-153i165-186o198-219i292-314o334-352i361-381o393-419i431-451o463-484i
Uu.00g036090.m01.polypeptide	2	0	i12-31o505-527i
Uu.00g036110.m01.polypeptide	1	0	o86-106i
Uu.00g036140.m01.polypeptide	2	0	i608-628o648-666i
Uu.00g036160.m01.polypeptide	1	0	i21-45o
Uu.00g036280.m01.polypeptide	4	0	o52-75i87-108o120-143i164-184o
Uu.00g036370.m01.polypeptide	14	0	i70-98o110-130i137-155o167-188i195-216o228-248i269-288o300-319i340-362o374-395i400-419o431-453i465-484o539-559i
Uu.00g036380.m01.polypeptide	3	0	o86-106i168-185o191-209i
Uu.00g036420.m01.polypeptide	4	0	o20-38i50-73o79-100i155-173o
Uu.00g036580.m01.polypeptide	4	0	o6-30i51-71o77-94i106-129o
Uu.00g036640.m01.polypeptide	1	0	i69-87o
Uu.00g036680.m01.polypeptide	1	Y	n18-30c35/36o604-622i
Uu.00g036700.m01.polypeptide	4	0	i103-125o137-158i303-325o331-351i
Uu.00g036780.m01.polypeptide	8	Y	n13-23c28/29o44-66i105-125o210-229i241-262o282-300i307-325o337-357i378-395o
Uu.00g036820.m01.polypeptide	1	0	o12-31i
Uu.00g036880.m01.polypeptide	3	Y	n8-26c34/35o58-77i97-116o145-164i
Uu.00g036930.m01.polypeptide	3	0	i7-28o40-62i573-596o
Uu.00g036940.m01.polypeptide	1	0	o70-86i
Uu.00g037040.m01.polypeptide	1	0	o30-54i
Uu.00g037050.m01.polypeptide	5	0	o53-77i122-145o157-174i181-199o211-231i
Uu.00g037060.m01.polypeptide	5	0	o20-40i52-69o75-93i114-133o145-167i
Uu.00g037130.m01.polypeptide	1	0	i12-32o
Uu.00g037170.m01.polypeptide	14	0	i97-123o135-153i165-184o190-215i222-244o250-273i293-314o326-343i363-384o404-423i430-450o462-483i495-514o561-583i
Uu.00g037290.m01.polypeptide	2	0	o79-102i226-248o
Uu.00g037320.m01.polypeptide	1	0	o117-138i
Uu.00g037380.m01.polypeptide	1	0	i200-223o
Uu.00g037430.m01.polypeptide	8	0	i103-122o128-149i161-181o210-229i241-260o284-304i325-351o423-441i
Uu.00g037490.m01.polypeptide	1	0	o184-207i
Uu.00g037570.m01.polypeptide	12	0	i82-105o145-165i177-195o201-225i314-334o346-366i406-431o443-466i478-497o517-536i548-571o577-598i
Uu.00g037610.m01.polypeptide	1	0	o32-51i
Uu.00g037640.m01.polypeptide	2	0	o762-784i796-815o
Uu.00g037710.m01.polypeptide	11	0	i7-25o70-88i95-113o125-142i149-166o178-206i218-238o266-291i303-319o325-345i352-378o
Uu.00g037840.m01.polypeptide	8	0	i118-136o142-158i377-396o402-428i936-955o970-986i1007-1027o1039-1058i
Uu.00g037850.m01.polypeptide	3	0	o20-41i53-73o104-121i
Uu.00g037950.m01.polypeptide	1	0	o602-622i
Uu.00g038010.m01.polypeptide	4	0	i25-43o49-69i76-93o99-117i
Uu.00g038020.m01.polypeptide	1	Y	n8-18c23/24o338-356i
Uu.00g038040.m01.polypeptide	1	0	o12-31i
Uu.00g038090.m01.polypeptide	8	0	i21-42o103-124i131-150o156-175i182-205o225-248i278-297o303-324i
Uu.00g038150.m01.polypeptide	11	0	i65-89o119-136i197-214o220-241i298-321o333-350i763-794o806-828i881-903o909-929i993-1013o
Uu.00g038260.m01.polypeptide	2	0	o41-62i74-95o
Uu.00g038320.m01.polypeptide	1	0	o14-34i
Uu.00g038350.m01.polypeptide	2	0	i540-562o568-594i
Uu.00g038390.m01.polypeptide	3	Y	n11-22c34/35o58-77i510-528o540-563i
Uu.00g038410.m01.polypeptide	7	0	o275-293i305-327o347-367i374-392o404-425i437-456o476-493i
Uu.00g038440.m01.polypeptide	9	0	o73-100i112-131o137-158i165-186o192-215i251-272o284-304i413-436o471-502i
Uu.00g038490.m01.polypeptide	1	0	o600-619i
Uu.00g038520.m01.polypeptide	11	0	o38-58i70-88o128-149i156-180o192-214i226-246o258-279i291-310o316-336i348-370o390-415i
Uu.00g038860.m01.polypeptide	1	0	o59-79i
Uu.00g038870.m01.polypeptide	1	0	i78-99o
Uu.00g038880.m01.polypeptide	4	Y	n3-13c21/22o31-47i68-87o99-116i128-145o
Uu.00g038950.m01.polypeptide	1	0	o83-102i
Uu.00g039030.m01.polypeptide	2	0	i189-208o228-248i
Uu.00g039090.m01.polypeptide	1	Y	n6-17c22/23o193-216i
Uu.00g039100.m01.polypeptide	4	0	i21-39o71-92i99-117o162-180i
Uu.00g039240.m01.polypeptide	1	0	i21-39o
Uu.00g039290.m01.polypeptide	3	0	i261-283o303-323i344-366o
Uu.00g039330.m01.polypeptide	14	0	i19-36o98-117i129-148o168-189i201-219o225-249i594-613o729-749i761-780o792-811i818-839o859-886i906-931o943-967i
Uu.00g039400.m01.polypeptide	1	0	i472-489o
Uu.00g039440.m01.polypeptide	3	0	o57-76i144-161o167-183i
Uu.00g039460.m01.polypeptide	1	0	i590-612o
Uu.00g039480.m01.polypeptide	1	0	o6-26i
Uu.00g039570.m01.polypeptide	12	0	i77-97o124-144i151-171o177-197i209-231o243-262i363-385o405-424i431-450o456-474i486-503o523-544i
Uu.00g039590.m01.polypeptide	1	Y	n6-14c20/21o193-216i
Uu.00g039610.m01.polypeptide	4	Y	n4-15c19/20o82-102i107-126o138-157i239-258o
Uu.00g039690.m01.polypeptide	2	0	i157-179o191-209i
Uu.00g039700.m01.polypeptide	3	0	i27-44o50-70i91-116o
Uu.00g039730.m01.polypeptide	11	0	o43-64i76-95o107-125i137-160o166-190i197-217o286-319i355-372o384-408i420-438o444-467i
Uu.00g039750.m01.polypeptide	12	0	i30-50o70-88i100-120o126-146i158-177o197-218i322-343o363-386i398-416o422-441i453-477o489-508i
Uu.00g039780.m01.polypeptide	5	0	o105-125i137-158o164-185i225-242o248-267i
Uu.00g039960.m01.polypeptide	2	0	i370-389o409-430i
Uu.00g039980.m01.polypeptide	1	0	o533-554i
Uu.00g039990.m01.polypeptide	4	0	i44-69o81-102i109-128o134-157i
Uu.00g040010.m01.polypeptide	11	0	o127-148i155-177o183-199i255-276o282-303i370-389o409-427i439-461o496-517i529-548o554-576i
Uu.00g040080.m01.polypeptide	2	0	i134-151o171-189i
Uu.00g040090.m01.polypeptide	1	0	i12-32o
Uu.00g040140.m01.polypeptide	2	0	o243-271i738-756o
Uu.00g040160.m01.polypeptide	2	0	o155-176i217-240o
Uu.00g040190.m01.polypeptide	1	0	o50-68i
Uu.00g040350.m01.polypeptide	7	0	o32-51i72-94o114-136i148-169o189-212i224-244o264-288i
Uu.00g040370.m01.polypeptide	7	0	o20-38i45-63o83-104i125-145o165-186i198-222o250-270i
Uu.00g040410.m01.polypeptide	1	0	o103-124i
Uu.00g040430.m01.polypeptide	10	0	i76-94o100-119i298-320o326-351i793-814o830-850i871-891o954-971i998-1019o1031-1053i
Uu.00g040460.m01.polypeptide	13	0	i55-75o155-177i189-207o219-244i251-271o277-300i385-403o409-426i433-450o456-473i480-499o511-533i545-571o
Uu.00g040470.m01.polypeptide	2	0	i255-275o287-308i
Uu.00g040480.m01.polypeptide	8	0	i58-76o96-116i123-142o148-167i187-205o211-231i238-257o269-289i
Uu.00g040530.m01.polypeptide	1	0	o35-54i
Uu.00g040540.m01.polypeptide	12	0	i40-61o81-104i111-135o141-158i170-190o202-222i292-310o330-351i358-381o393-417i429-451o463-482i
Uu.00g040640.m01.polypeptide	2	0	i208-227o233-257i
Uu.00g040720.m01.polypeptide	1	Y	n3-14c19/20o465-482i
Uu.00g040750.m01.polypeptide	3	0	o693-713i720-742o762-781i
Uu.00g040780.m01.polypeptide	7	0	o538-557i569-592o622-643i655-677o706-729i741-758o878-899i
Uu.00g040830.m01.polypeptide	3	Y	n4-15c21/22o31-52i64-85o91-109i
Uu.00g040900.m01.polypeptide	1	0	o534-551i
Uu.00g040990.m01.polypeptide	13	0	o24-44i64-81o87-103i110-128o173-195i435-468o488-508i529-549o584-608i629-648o654-672i692-711o717-737i
Uu.00g041020.m01.polypeptide	1	0	o200-222i
Uu.00g041100.m01.polypeptide	10	0	i120-136o148-169i231-250o334-353i365-386o406-429i457-478o484-508i515-536o542-560i
Uu.00g041190.m01.polypeptide	12	0	i82-107o119-135i147-164o176-196i217-235o255-278i290-309o329-354i366-387o393-413i425-449o461-483i
Uu.00g041210.m01.polypeptide	1	Y	n6-17c22/23o302-321i
Uu.00g041230.m01.polypeptide	12	0	i72-88o108-127i139-160o166-187i199-219o231-253i316-336o348-368i377-396o402-423i435-455o467-491i
Uu.00g041270.m01.polypeptide	2	0	o6-32i44-70o
Uu.00g041280.m01.polypeptide	7	0	o31-52i64-83o111-129i136-157o188-211i346-365o385-410i
Uu.00g041300.m01.polypeptide	12	0	i51-68o95-115i122-142o148-170i182-203o215-237i287-308o328-345i352-371o377-400i412-433o445-466i
Uu.00g041340.m01.polypeptide	6	0	i7-24o44-66i78-98o123-145i157-176o196-216i
Uu.00g041350.m01.polypeptide	7	0	o22-46i58-81o101-126i138-159o190-208i220-244o256-276i
Uu.00g041370.m01.polypeptide	2	0	i20-44o280-303i
Uu.00g041400.m01.polypeptide	7	0	o12-31i52-75o112-132i144-164o184-206i227-249o269-287i
Uu.00g041420.m01.polypeptide	12	0	i48-64o93-112i124-144o150-173i185-206o218-238i294-317o329-349i356-377o383-407i414-432o452-472i
Uu.00g041440.m01.polypeptide	1	0	o6-27i
Uu.00g041470.m01.polypeptide	13	0	o42-63i70-94o114-134i146-167o173-192i199-220o240-259i280-304o324-349i370-389o395-420i448-471o477-497i
Uu.00g041510.m01.polypeptide	1	0	o38-65i
Uu.00g041530.m01.polypeptide	1	Y	n3-14c20/21o166-187i
Uu.00g041540.m01.polypeptide	7	0	o150-168i189-210o236-257i290-312o318-340i360-380o400-420i
Uu.00g041570.m01.polypeptide	1	0	i182-200o
Uu.00g041640.m01.polypeptide	2	0	i282-299o319-342i
Uu.00g041710.m01.polypeptide	10	0	i66-84o104-129i141-164o176-200i212-232o278-298i351-370o376-396i408-430o442-462i
Uu.00g041750.m01.polypeptide	1	0	o34-60i
Uu.00g041790.m01.polypeptide	3	0	o72-105i117-139o145-162i
Uu.00g041810.m01.polypeptide	1	0	i133-156o
Uu.00g041840.m01.polypeptide	4	0	i7-28o48-71i92-112o141-160i
Uu.00g041900.m01.polypeptide	12	0	i67-87o112-132i139-156o162-184i196-216o228-248i285-307o319-338i350-369o375-399i411-432o452-472i
Uu.00g041950.m01.polypeptide	8	0	o51-74i109-133o153-171i192-214o229-252i259-276o288-305i423-448o
Uu.00g042000.m01.polypeptide	11	0	o41-60i67-87o93-111i123-145o151-173i185-203o272-292i373-391o397-424i445-470o476-496i
Uu.00g042080.m01.polypeptide	5	Y	n9-16c21/22o74-94i115-137o157-183i203-224o230-250i
Uu.00g042110.m01.polypeptide	2	0	i359-379o408-433i
Uu.00g042120.m01.polypeptide	6	0	i28-47o86-106i118-138o150-170i182-205o275-294i
Uu.00g042300.m01.polypeptide	1	0	o6-26i
Uu.00g042320.m01.polypeptide	1	0	o59-78i
Uu.00g042360.m01.polypeptide	10	0	i148-166o172-194i206-225o245-266i326-349o364-381i388-409o421-442i454-477o489-505i
Uu.00g042370.m01.polypeptide	2	0	i312-332o338-358i
Uu.00g042400.m01.polypeptide	9	0	o121-139i159-176o182-203i318-340o352-376i492-515o527-546i567-586o633-654i
Uu.00g042530.m01.polypeptide	1	0	i74-94o
Uu.00g042650.m01.polypeptide	1	0	i7-24o
Uu.00g042750.m01.polypeptide	1	0	o194-219i
Uu.00g042780.m01.polypeptide	4	0	i46-64o70-92i99-119o125-144i
Uu.00g042880.m01.polypeptide	12	0	i80-99o111-135i147-166o186-207i216-237o257-281i293-321o341-362i383-403o415-437i458-484o496-515i
Uu.00g042900.m01.polypeptide	6	0	i310-331o337-359i380-398o410-435i447-467o473-492i
Uu.00g042950.m01.polypeptide	8	0	i299-321o427-455i476-500o506-529i561-582o588-607i619-638o650-672i
Uu.00g042980.m01.polypeptide	1	Y	n4-15c20/21o579-598i
Uu.00g043230.m01.polypeptide	3	0	i24-42o62-90i110-133o
Uu.00g043300.m01.polypeptide	7	Y	n25-33c37/38o93-114i126-145o165-184i191-211o226-247i254-275o295-315i
Uu.00g043320.m01.polypeptide	2	0	i126-146o158-177i
Uu.00g043370.m01.polypeptide	1	0	o89-111i
Uu.00g043420.m01.polypeptide	15	0	o12-31i52-76o82-99i108-128o134-154i249-270o290-311i448-471o541-565i911-930o988-1017i1053-1080o1086-1106i1118-1140o1171-1192i
Uu.00g043530.m01.polypeptide	1	0	o77-94i
Uu.00g043540.m01.polypeptide	4	0	i154-180o200-224i236-262o301-325i
Uu.00g043670.m01.polypeptide	3	0	o23-40i456-473o485-506i
Uu.00g043680.m01.polypeptide	1	0	o12-35i
Uu.00g043740.m01.polypeptide	4	0	i7-24o36-60i67-87o93-111i
Uu.00g043790.m01.polypeptide	4	Y	n4-15c19/20o35-55i67-89o101-129i193-215o
Uu.00g043820.m01.polypeptide	5	0	o12-34i55-73o93-110i117-136o142-160i
Uu.00g043920.m01.polypeptide	1	0	o15-34i
Uu.00g043940.m01.polypeptide	11	0	o71-91i112-133o139-160i181-203o209-230i299-318o324-343i350-371o391-412i424-446o483-507i
Uu.00g043960.m01.polypeptide	7	0	o33-51i58-78o90-112i133-153o173-202i223-243o263-287i
Uu.00g043990.m01.polypeptide	3	0	i66-89o95-113i134-152o
Uu.00g044000.m01.polypeptide	4	0	o6-23i30-48o54-71i83-100o
Uu.00g044110.m01.polypeptide	1	Y	n5-16c34/35o50-70i
Uu.00g044120.m01.polypeptide	1	0	o30-48i
Uu.00g044150.m01.polypeptide	5	0	o20-44i73-92o104-122i267-285o331-347i
Uu.00g044160.m01.polypeptide	1	0	i12-34o
Uu.00g044170.m01.polypeptide	1	0	o20-43i
Uu.00g044220.m01.polypeptide	1	0	o377-400i
Uu.00g044230.m01.polypeptide	2	0	o307-327i547-564o
Uu.00g044280.m01.polypeptide	3	0	o12-33i192-209o215-232i
Uu.00g044300.m01.polypeptide	1	0	i12-31o
Uu.00g044340.m01.polypeptide	1	0	o348-372i
Uu.00g044420.m01.polypeptide	7	0	o66-88i100-119o139-159i180-202o222-245i291-314o352-377i
Uu.00g044600.m01.polypeptide	2	0	i111-134o146-173i
Uu.00g044630.m01.polypeptide	2	0	o362-379i602-620o
Uu.00g044690.m01.polypeptide	1	0	o6-27i
Uu.00g044760.m01.polypeptide	2	0	o340-360i372-390o
Uu.00g044790.m01.polypeptide	1	0	o128-149i
Uu.00g044900.m01.polypeptide	1	Y	n5-16c34/35o246-267i
Uu.00g044950.m01.polypeptide	12	0	i16-35o55-76i88-106o126-151i172-190o202-221i265-283o313-331i361-381o387-410i468-492o520-539i
Uu.00g044970.m01.polypeptide	1	0	i108-128o
Uu.00g044990.m01.polypeptide	6	Y	n2-10c15/16o39-62i74-92o98-116i128-150o162-185i236-258o
Uu.00g045020.m01.polypeptide	8	0	o131-150i157-176o188-208i416-436o468-492i559-581o587-606i626-644o
Uu.00g045130.m01.polypeptide	1	0	o579-601i
Uu.00g045140.m01.polypeptide	1	0	i21-40o
Uu.00g045190.m01.polypeptide	2	0	i416-434o6051-6070i
Uu.00g045200.m01.polypeptide	1	0	i121-140o
Uu.00g045250.m01.polypeptide	2	0	i72-96o102-126i
Uu.00g045280.m01.polypeptide	1	Y	n3-13c18/19o172-194i
Uu.00g045310.m01.polypeptide	3	0	o182-206i490-510o516-534i
Uu.00g045350.m01.polypeptide	1	0	i53-70o
Uu.00g045480.m01.polypeptide	8	0	i61-78o84-103i259-279o291-319i817-845o886-906i918-937o957-974i
Uu.00g045540.m01.polypeptide	4	0	i12-31o51-71i83-101o107-128i
Uu.00g045550.m01.polypeptide	1	Y	n3-14c19/20o126-146i
Uu.00g045580.m01.polypeptide	6	0	o204-226i238-258o501-528i1056-1078o1084-1103i1110-1134o
Uu.00g045620.m01.polypeptide	1	Y	n6-17c35/36o160-180i
Uu.00g045670.m01.polypeptide	1	0	i62-83o
Uu.00g045740.m01.polypeptide	1	0	i12-33o
Uu.00g045780.m01.polypeptide	1	0	i262-281o
Uu.00g045820.m01.polypeptide	1	0	o20-38i
Uu.00g045830.m01.polypeptide	1	0	o6-27i
Uu.00g045840.m01.polypeptide	12	0	i57-81o101-119i131-148o160-183i190-213o219-239i325-347o367-391i412-431o437-464i471-493o505-527i
Uu.00g045880.m01.polypeptide	1	0	o18-38i
Uu.00g045970.m01.polypeptide	2	0	i12-36o56-76i
Uu.00g046070.m01.polypeptide	2	0	i80-104o186-207i
Uu.00g046090.m01.polypeptide	1	0	o12-30i
Uu.00g046110.m01.polypeptide	1	0	i96-116o
Uu.00g046120.m01.polypeptide	1	0	o47-80i
Uu.00g046150.m01.polypeptide	1	Y	n7-14c19/20o171-191i
Uu.00g046170.m01.polypeptide	11	0	i261-282o294-315i327-346o352-374i386-404o433-450i457-477o512-534i595-615o621-640i652-683o
Uu.00g046220.m01.polypeptide	8	Y	n5-24c29/30o39-58i70-97o117-136i273-297o329-349i361-385o397-418i430-453o
Uu.00g046280.m01.polypeptide	5	0	i68-90o102-124i131-150o162-182i203-226o
Uu.00g046340.m01.polypeptide	2	0	o136-154i166-184o
Uu.00g046400.m01.polypeptide	1	0	i210-227o
Uu.00g046560.m01.polypeptide	1	0	o12-32i
Uu.00g046680.m01.polypeptide	5	0	o126-145i166-196o202-220i279-298o318-338i
Uu.00g046800.m01.polypeptide	1	0	i80-103o
Uu.00g046810.m01.polypeptide	11	0	i47-66o97-115i136-156o162-179i186-207o238-256i277-296o596-614i634-652o664-683i723-743o
Uu.00g046880.m01.polypeptide	1	0	i124-141o
Uu.00g046890.m01.polypeptide	13	Y	n3-14c20/21o1069-1090i1885-1905o1917-1936i1943-1966o1978-1998i2010-2033o2053-2076i2097-2114o2134-2158i2178-2196o2208-2229i2236-2258o2282-2302i
Uu.00g046950.m01.polypeptide	1	Y	n3-11c16/17o517-536i
Uu.00g047010.m01.polypeptide	1	0	o348-366i
Uu.00g047020.m01.polypeptide	12	0	i62-86o98-118i130-147o153-176i188-213o219-238i298-319o331-354i388-408o420-445i457-475o481-501i
Uu.00g047080.m01.polypeptide	1	0	i20-40o
Uu.00g047140.m01.polypeptide	4	0	i33-59o148-168i217-236o266-288i
Uu.00g047150.m01.polypeptide	9	0	o26-47i133-157o169-188i200-218o285-305i388-408o428-448i500-522o542-567i
Uu.00g047240.m01.polypeptide	4	0	i12-34o54-77i89-108o128-150i
Uu.00g047270.m01.polypeptide	1	0	i453-471o
Uu.00g047320.m01.polypeptide	6	0	o136-155i176-194o360-380i392-411o431-456i624-642o
Uu.00g047380.m01.polypeptide	1	0	o520-537i
Uu.00g047390.m01.polypeptide	4	0	i482-504o510-532i571-587o635-653i
Uu.00g047450.m01.polypeptide	1	0	o549-568i
Uu.00g047470.m01.polypeptide	14	0	i44-70o82-101i113-134o140-158i170-188o200-218i239-257o269-292i313-335o347-367i379-397o409-431i452-470o512-532i
Uu.00g047640.m01.polypeptide	2	0	o12-29i41-58o
Uu.00g047740.m01.polypeptide	2	0	o87-108i139-162o
Uu.00g047880.m01.polypeptide	12	0	i71-88o100-120i129-146o152-175i196-218o242-260i333-353o377-399i411-431o443-464i476-496o516-535i
Uu.00g047980.m01.polypeptide	4	0	i12-32o38-62i69-87o93-111i
Uu.00g048060.m01.polypeptide	2	0	i21-44o406-427i
Uu.00g048070.m01.polypeptide	1	0	o157-179i
Uu.00g048120.m01.polypeptide	4	0	i100-120o140-158i178-200o206-225i
Uu.00g048260.m01.polypeptide	12	0	i66-83o103-121i133-154o166-189i196-217o229-251i302-320o340-359i371-390o396-420i432-453o459-484i
Uu.00g048280.m01.polypeptide	3	0	i186-210o216-234i241-258o
Uu.00g048290.m01.polypeptide	7	0	o12-31i43-68o88-112i124-146o166-191i203-222o242-260i
Uu.00g048300.m01.polypeptide	2	Y	n7-18c36/37o46-69i81-114o
Uu.00g048320.m01.polypeptide	1	0	i20-37o
Uu.00g048360.m01.polypeptide	2	0	i59-82o94-115i
Uu.00g048450.m01.polypeptide	11	0	o156-179i186-208o214-234i262-284o304-323i359-379o399-423i435-454o466-487i499-521o527-545i
Uu.00g048540.m01.polypeptide	1	0	o550-571i
Uu.00g048550.m01.polypeptide	1	Y	n17-28c33/34o1165-1190i
Uu.00g048560.m01.polypeptide	1	0	o52-69i
Uu.00g048570.m01.polypeptide	8	0	i261-280o286-309i321-339o359-384i391-413o444-469i504-522o534-553i
Uu.00g048600.m01.polypeptide	2	0	i21-42o48-66i
Uu.00g048690.m01.polypeptide	5	0	o247-269i290-308o342-362i400-420o440-461i
Uu.00g048700.m01.polypeptide	1	0	i66-87o
Uu.00g048710.m01.polypeptide	1	0	o39-59i
Uu.00g048750.m01.polypeptide	11	0	o44-65i77-95o134-155i162-185o197-215i236-254o266-287i294-312o318-337i349-376o396-421i
Uu.00g048860.m01.polypeptide	7	Y	n12-23c28/29o101-122i143-162o174-193i205-223o235-252i264-284o296-313i
Uu.00g048880.m01.polypeptide	6	0	i218-238o258-278i534-553o573-589i596-613o633-652i
Uu.00g049160.m01.polypeptide	12	0	i21-42o72-91i98-119o125-148i160-182o194-214i284-304o324-345i352-372o384-404i425-443o455-476i
Uu.00g049230.m01.polypeptide	1	0	o796-816i
Uu.00g049320.m01.polypeptide	15	0	i85-104o154-175i187-208o214-240i252-276o282-304i384-408o420-446i476-495o501-522i534-558o564-586i723-744o764-786i793-811o
Uu.00g049420.m01.polypeptide	1	0	o331-352i
Uu.00g049440.m01.polypeptide	7	0	o18-40i52-69o97-118i130-158o170-191i203-223o243-263i
Uu.00g049490.m01.polypeptide	1	0	i21-42o
Uu.00g049590.m01.polypeptide	4	0	i12-38o58-77i89-110o146-164i
Uu.00g049610.m01.polypeptide	11	Y	n11-22c31/32o41-64i76-96o102-127i139-162o174-191i254-279o291-312i324-346o352-372i392-411o417-437i
Uu.00g049710.m01.polypeptide	4	0	i179-200o220-239i260-281o301-322i
Uu.00g049720.m01.polypeptide	1	0	i128-147o
Uu.00g049730.m01.polypeptide	1	0	i286-302o
Uu.00g049740.m01.polypeptide	8	0	o115-136i143-162o168-190i210-231o261-281i427-448o460-477i489-508o
Uu.00g049770.m01.polypeptide	4	0	o47-65i77-102o122-140i152-171o
Uu.00g049850.m01.polypeptide	1	Y	n4-15c20/21o119-142i
Uu.00g049870.m01.polypeptide	1	0	i105-123o
Uu.00g049880.m01.polypeptide	1	Y	n10-21c26/27o196-217i
Uu.00g049960.m01.polypeptide	4	0	i89-107o119-140i178-199o205-223i
Uu.00g050000.m01.polypeptide	1	0	o12-39i
Uu.00g050010.m01.polypeptide	1	0	o127-146i
Uu.00g050050.m01.polypeptide	4	0	i51-69o173-190i202-220o226-247i
Uu.00g050070.m01.polypeptide	10	0	o16-38i59-84o104-130i142-164o184-202i223-241o297-319i367-385o391-410i422-454o
Uu.00g050110.m01.polypeptide	10	0	i48-72o84-101i108-129o135-154i166-186o220-237i249-269o307-326i347-369o463-496i
Uu.00g050120.m01.polypeptide	1	0	i39-60o
Uu.00g050140.m01.polypeptide	1	0	i194-218o
Uu.00g050160.m01.polypeptide	1	0	i51-72o
Uu.00g050190.m01.polypeptide	3	0	o6-30i118-135o141-157i
Uu.00g050380.m01.polypeptide	1	0	o91-113i
Uu.00g050440.m01.polypeptide	8	0	o55-75i82-100o132-151i163-185o200-219i249-268o274-296i308-328o
Uu.00g050490.m01.polypeptide	1	0	i75-94o
Uu.00g050520.m01.polypeptide	8	0	i259-277o283-302i373-394o406-426i438-460o466-483i504-528o534-555i
Uu.00g050570.m01.polypeptide	1	0	o391-410i
Uu.00g050610.m01.polypeptide	2	0	o266-289i310-331o
Uu.00g050640.m01.polypeptide	11	0	o37-58i70-88o126-147i154-177o197-218i230-248o260-281i288-306o312-332i344-370o390-414i
Uu.00g050660.m01.polypeptide	1	0	i133-152o
Uu.00g050670.m01.polypeptide	4	0	i77-97o113-130i180-206o226-246i
Uu.00g050730.m01.polypeptide	12	0	i56-76o88-109i121-140o146-171i183-203o209-231i284-303o323-341i362-381o393-414i426-449o455-475i
Uu.00g050790.m01.polypeptide	14	0	i53-71o91-110i122-141o147-168i180-202o214-234i246-267o279-298i318-339o345-364i385-403o415-434i455-474o520-541i
Uu.00g050890.m01.polypeptide	11	Y	n19-30c35/36o59-81i88-109o121-142i162-183o203-223i235-252o264-284i296-313o325-345i357-379o394-412i
Uu.00g050930.m01.polypeptide	1	0	o6-26i
Uu.00g050950.m01.polypeptide	6	0	i26-49o69-88i100-119o125-149i161-181o193-214i
Uu.00g050960.m01.polypeptide	3	0	i51-79o91-110i117-136o
Uu.00g050970.m01.polypeptide	1	0	i39-59o
Uu.00g051050.m01.polypeptide	3	0	o39-58i114-134o140-160i
Uu.00g051060.m01.polypeptide	7	0	o56-76i133-156o176-197i218-237o257-279i291-307o313-330i
Uu.00g051100.m01.polypeptide	1	0	i50-67o
Uu.00g051130.m01.polypeptide	1	0	o308-327i
Uu.00g051160.m01.polypeptide	1	0	i21-39o
Uu.00g051170.m01.polypeptide	1	0	i12-34o
Uu.00g051280.m01.polypeptide	12	0	i51-68o80-107i128-150o156-177i189-210o240-258i279-300o335-355i376-398o410-437i457-476o488-507i
Uu.00g051320.m01.polypeptide	1	0	o41-59i
Uu.00g051360.m01.polypeptide	2	0	o15-32i44-63o
Uu.00g051440.m01.polypeptide	1	0	o12-33i
Uu.00g051480.m01.polypeptide	2	0	o6-32i44-64o
Uu.00g051530.m01.polypeptide	1	0	i27-44o
Uu.00g051660.m01.polypeptide	1	0	i171-189o
Uu.00g051700.m01.polypeptide	9	0	i349-366o378-395i407-429o441-461i473-499o511-527i539-560o592-612i624-640o
Uu.00g051780.m01.polypeptide	7	Y	n2-20c24/25o343-365i386-406o426-448i486-507o513-531i543-565o577-604i
Uu.00g051850.m01.polypeptide	7	0	o758-777i798-821o833-855i867-890o910-929i1037-1061o1067-1096i
Uu.00g051880.m01.polypeptide	1	0	i7-27o
Uu.00g051940.m01.polypeptide	5	0	o178-197i204-226o232-257i264-287o293-311i
Uu.00g052000.m01.polypeptide	5	0	i62-84o141-161i193-213o241-259i266-289o
Uu.00g052020.m01.polypeptide	1	0	o160-178i
Uu.00g052050.m01.polypeptide	1	0	i149-166o
Uu.00g052070.m01.polypeptide	1	0	o242-264i
Uu.00g052170.m01.polypeptide	1	0	i396-414o
Uu.00g052190.m01.polypeptide	7	0	o26-46i53-71o86-108i129-154o166-190i219-240o260-285i
Uu.00g052400.m01.polypeptide	1	0	i12-31o
Uu.00g052470.m01.polypeptide	1	0	o343-369i
Uu.00g052480.m01.polypeptide	2	0	i80-101o107-128i
Uu.00g052610.m01.polypeptide	1	0	o73-91i
Uu.00g052660.m01.polypeptide	1	0	i93-118o
Uu.00g052720.m01.polypeptide	1	0	o102-126i
Uu.00g052750.m01.polypeptide	4	0	i71-90o110-130i151-183o203-236i
Uu.00g052840.m01.polypeptide	15	0	o12-34i54-74o89-109i130-151o157-182i194-213o255-272i317-337o380-407i419-445o451-472i479-499o519-542i598-617o629-654i
Uu.00g052850.m01.polypeptide	1	0	o14-33i
Uu.00g052880.m01.polypeptide	1	0	i7-28o
Uu.00g052900.m01.polypeptide	1	Y	n11-22c26/27o144-163i
Uu.00g052940.m01.polypeptide	2	0	o1952-1969i1981-2001o
Uu.00g052950.m01.polypeptide	1	0	o3221-3241i
Uu.00g053040.m01.polypeptide	6	0	o14-42i54-77o97-122i454-471o477-495i502-520o
Uu.00g053060.m01.polypeptide	7	0	o20-41i53-74o94-118i139-165o171-191i203-225o237-255i
Uu.00g053090.m01.polypeptide	3	0	i20-44o56-75i82-106o
Uu.00g053200.m01.polypeptide	11	0	o205-224i231-252o258-280i292-313o319-341i397-422o442-465i486-504o516-536i543-565o577-598i
Uu.00g053250.m01.polypeptide	1	0	i12-30o
Uu.00g053260.m01.polypeptide	1	Y	n10-18c23/24o200-221i
Uu.00g053350.m01.polypeptide	3	0	o6-27i34-54o66-87i
Uu.00g053610.m01.polypeptide	1	0	o629-651i
Uu.00g053620.m01.polypeptide	1	0	i20-43o
Uu.00g053630.m01.polypeptide	8	0	i188-215o221-238i295-319o331-353i373-397o439-460i573-594o606-625i
Uu.00g053650.m01.polypeptide	2	Y	n8-19c25/26o267-287i299-319o
Uu.00g053660.m01.polypeptide	2	0	i177-198o253-276i
Uu.00g053700.m01.polypeptide	1	0	i80-100o
Uu.00g053760.m01.polypeptide	1	0	o6-24i
Uu.00g053850.m01.polypeptide	4	0	i7-31o198-225i232-254o286-307i
Uu.00g053890.m01.polypeptide	2	0	i173-193o199-220i
Uu.00g053940.m01.polypeptide	7	0	o14-33i45-68o88-112i119-144o173-194i206-231o243-263i
Uu.00g053960.m01.polypeptide	1	0	o68-93i
Uu.00g053980.m01.polypeptide	14	0	i58-76o96-114i126-145o151-171i183-202o214-234i255-276o288-308i329-350o362-379i386-407o419-441i453-476o522-542i
Uu.00g054020.m01.polypeptide	6	Y	n9-20c25/26o73-93i113-133o153-173i310-332o361-384i396-415o
Uu.00g054040.m01.polypeptide	12	0	i72-91o97-117i129-149o161-180i192-211o223-241i262-282o288-312i324-342o478-499i511-532o552-571i
Uu.00g054070.m01.polypeptide	1	0	i12-30o
Uu.00g054220.m01.polypeptide	1	0	i118-139o
Uu.00g054240.m01.polypeptide	3	0	o111-131i143-160o166-182i
Uu.00g054260.m01.polypeptide	1	0	o12-33i
Uu.00g054370.m01.polypeptide	8	0	i290-307o313-331i343-367o387-410i422-444o450-471i483-503o538-557i
Uu.00g054380.m01.polypeptide	1	Y	n16-26c31/32o289-312i
Uu.00g054520.m01.polypeptide	1	0	i73-92o
Uu.00g054540.m01.polypeptide	4	0	o75-94i106-127o133-152i164-188o
Uu.00g054550.m01.polypeptide	4	0	i12-33o154-176i188-211o231-252i
Uu.00g054610.m01.polypeptide	3	0	i45-65o71-91i112-132o
Uu.00g054690.m01.polypeptide	1	0	i47-70o
Uu.00g054700.m01.polypeptide	9	0	o20-41i200-217o223-240i409-428o1048-1068i1075-1093o1113-1134i1193-1212o1232-1254i
Uu.00g054860.m01.polypeptide	7	0	o35-55i62-83o95-116i136-158o178-198i218-236o256-275i
Uu.00g054970.m01.polypeptide	1	0	o346-369i
Uu.00g054980.m01.polypeptide	2	0	i115-132o165-186i
Uu.00g054990.m01.polypeptide	10	0	i67-84o110-132i139-157o163-184i196-219o231-249i284-302o322-345i352-371o450-471i
Uu.00g055000.m01.polypeptide	1	0	o518-541i
Uu.00g055040.m01.polypeptide	8	0	i242-262o268-287i308-327o339-359i380-398o441-462i496-516o528-546i
Uu.00g055130.m01.polypeptide	12	0	i53-70o90-109i121-143o149-169i181-205o217-239i290-309o321-341i353-374o380-400i412-432o444-461i
Uu.00g055170.m01.polypeptide	2	0	i401-419o425-442i
Uu.00g055210.m01.polypeptide	1	0	o105-128i
Uu.00g055260.m01.polypeptide	1	0	i234-252o
Uu.00g055280.m01.polypeptide	7	0	o254-276i288-308o338-355i427-446o466-485i506-526o562-590i
Uu.00g055290.m01.polypeptide	1	0	i9-28o
Uu.00g055300.m01.polypeptide	10	0	i193-210o230-249i395-419o439-466i868-889o901-919i951-971o1019-1039i1051-1069o1075-1095i
Uu.00g055340.m01.polypeptide	2	0	i210-229o241-261i
Uu.00g055450.m01.polypeptide	3	0	i12-31o103-122i291-312o
Uu.00g055460.m01.polypeptide	7	0	o40-62i74-95o115-141i153-183o203-223i235-255o267-289i
Uu.00g055590.m01.polypeptide	12	0	i41-59o79-100i107-126o132-155i167-188o200-222i271-294o300-317i324-341o353-375i387-408o420-441i
Uu.00g055720.m01.polypeptide	12	0	i21-43o63-81i93-109o121-140i161-184o196-216i256-279o294-313i320-336o342-365i377-394o406-427i
Uu.00g055730.m01.polypeptide	3	0	o281-301i322-338o350-368i
Uu.00g055740.m01.polypeptide	12	0	i47-66o86-106i113-132o138-161i173-194o206-234i288-312o324-344i351-368o380-399i411-431o443-465i
Uu.00g055770.m01.polypeptide	1	Y	n2-13c18/19o262-285i
Uu.00g055860.m01.polypeptide	2	0	i112-132o152-172i
Uu.00g055890.m01.polypeptide	1	0	i226-246o
Uu.00g055900.m01.polypeptide	12	0	i86-106o118-141i153-172o178-199i211-233o239-260i329-355o375-395i430-449o455-481i493-514o520-541i
Uu.00g055910.m01.polypeptide	1	0	i394-412o
Uu.00g055920.m01.polypeptide	1	Y	n2-12c17/18o294-313i
Uu.00g055970.m01.polypeptide	8	0	i45-63o69-92i104-124o144-161i173-191o197-218i239-258o312-334i
Uu.00g056020.m01.polypeptide	11	Y	n28-38c43/44o79-98i105-124o130-154i161-183o203-221i293-316o331-353i360-380o400-420i432-450o470-493i
Uu.00g056050.m01.polypeptide	1	0	o37-57i
Uu.00g056090.m01.polypeptide	1	0	i95-113o
Uu.00g056110.m01.polypeptide	1	0	o76-98i
Uu.00g056210.m01.polypeptide	3	Y	n12-23c30/31o40-63i70-93o156-175i
Uu.00g056230.m01.polypeptide	14	0	i70-95o107-124i136-159o165-185i192-214o220-242i263-283o295-314i334-354o374-392i399-419o425-442i454-475o526-547i
Uu.00g056240.m01.polypeptide	2	0	o246-263i270-287o
Uu.00g056340.m01.polypeptide	10	0	i64-81o134-153i165-184o204-225i237-258o318-338i350-374o380-399i411-431o474-496i
Uu.00g056350.m01.polypeptide	1	Y	n10-19c24/25o58-80i
Uu.00g056400.m01.polypeptide	1	0	o36-65i
Uu.00g056470.m01.polypeptide	7	0	o12-32i44-68o88-113i125-147o176-200i212-231o251-269i
Uu.00g056510.m01.polypeptide	8	0	o61-80i185-204o216-238i266-284o296-317i329-352o358-377i514-534o
Uu.00g056520.m01.polypeptide	12	0	i72-91o111-129i141-160o166-188i200-221o233-255i307-332o344-365i372-391o397-419i431-452o464-485i
Uu.00g056610.m01.polypeptide	2	0	i55-77o89-114i
Uu.00g056680.m01.polypeptide	4	Y	n8-18c23/24o39-59i128-150o170-189i196-214o
Uu.00g056690.m01.polypeptide	4	0	i214-231o237-253i293-314o334-354i
Uu.00g056730.m01.polypeptide	12	0	i12-30o36-53i74-97o103-123i160-178o190-212i280-301o313-333i345-363o375-397i417-433o439-459i
Uu.00g056740.m01.polypeptide	6	Y	n9-20c24/25o88-108i120-142o199-216i269-294o336-354i366-391o
Uu.00g056750.m01.polypeptide	12	0	i45-72o84-104i111-130o142-162i174-192o204-226i278-299o311-331i343-362o368-390i402-423o435-459i
Uu.00g056910.m01.polypeptide	1	0	o27-47i
Uu.00g056920.m01.polypeptide	1	0	o6-24i
Uu.00g056980.m01.polypeptide	7	0	i120-142o148-167i286-308o328-358i670-692o704-722i758-778o
Uu.00g057030.m01.polypeptide	1	0	o6-25i
Uu.00g057050.m01.polypeptide	1	0	o174-199i
Uu.00g057170.m01.polypeptide	2	Y	n3-14c19/20o35-53i60-78o
Uu.00g057210.m01.polypeptide	1	0	o74-93i
Uu.00g057270.m01.polypeptide	4	0	i36-56o62-79i122-140o146-164i
Uu.00g057320.m01.polypeptide	2	0	i116-138o150-171i
Uu.00g057350.m01.polypeptide	3	0	i194-212o254-270i511-532o
Uu.00g057360.m01.polypeptide	7	Y	n5-16c21/22o101-121i133-153o182-200i212-239o259-282i294-316o341-361i
Uu.00g057370.m01.polypeptide	2	0	o59-80i92-110o
Uu.00g057440.m01.polypeptide	3	0	o20-46i58-83o89-106i
Uu.00g057540.m01.polypeptide	1	0	o263-285i
Uu.00g057580.m01.polypeptide	1	0	i105-124o
Uu.00g057590.m01.polypeptide	1	0	o33-52i
Uu.00g057630.m01.polypeptide	10	0	i153-182o238-259i342-359o365-381i393-417o429-446i467-487o507-525i569-587o593-617i
Uu.00g057650.m01.polypeptide	2	0	i78-95o101-117i
Uu.00g057700.m01.polypeptide	1	Y	n4-15c23/24o177-200i
Uu.00g057730.m01.polypeptide	7	0	o16-36i95-112o132-150i171-191o203-226i247-270o276-296i
Uu.00g057780.m01.polypeptide	1	0	o322-345i
Uu.00g057820.m01.polypeptide	2	0	o1148-1167i1179-1203o
Uu.00g057890.m01.polypeptide	6	0	o12-31i43-64o92-110i122-142o173-195i207-229o
Uu.00g057950.m01.polypeptide	1	0	o46-68i
Uu.00g057960.m01.polypeptide	3	0	o75-101i122-139o159-179i
Uu.00g058170.m01.polypeptide	11	0	i43-67o87-106i118-138o144-170i182-205o225-247i289-309o321-339i360-377o392-411i432-452o
Uu.00g058210.m01.polypeptide	6	0	i96-120o154-173i185-205o211-230i242-266o272-292i
Uu.00g058220.m01.polypeptide	6	0	i21-47o67-90i111-133o139-163i175-196o208-227i
Uu.00g058280.m01.polypeptide	7	0	o16-35i42-65o77-99i119-144o156-179i200-220o235-255i
Uu.00g058360.m01.polypeptide	1	Y	n5-13c18/19o186-206i
Uu.00g058430.m01.polypeptide	1	0	o453-478i
Uu.00g058510.m01.polypeptide	1	0	o85-105i
Uu.00g058540.m01.polypeptide	1	0	i187-209o
Uu.00g058650.m01.polypeptide	12	0	i54-71o91-110i122-141o147-168i180-204o210-229i279-305o325-343i364-383o389-414i421-446o458-478i
Uu.00g058710.m01.polypeptide	8	0	i161-182o188-209i216-234o254-270i291-312o344-366i373-394o400-418i
Uu.00g058790.m01.polypeptide	11	0	o101-119i126-145o151-174i186-208o220-240i295-319o331-349i361-378o384-406i418-437o449-470i
Uu.00g058850.m01.polypeptide	2	Y	n5-15c23/24o99-118i130-150o
Uu.00g058870.m01.polypeptide	12	0	i39-57o84-106i113-133o139-163i175-194o206-226i274-298o310-330i337-357o363-387i399-420o432-453i
Uu.00g058900.m01.polypeptide	7	0	i12-32o55-76i88-105o111-134i146-169o181-198i267-289o
Uu.00g058980.m01.polypeptide	4	0	o53-71i83-101o107-128i149-174o
Uu.00g059000.m01.polypeptide	2	0	i145-166o210-230i
Uu.00g059060.m01.polypeptide	6	0	i65-84o154-171i192-222o242-263i311-332o338-358i
Uu.00g059100.m01.polypeptide	2	0	i5-26o46-71i
Uu.00g059230.m01.polypeptide	7	0	o71-92i113-135o167-188i218-239o259-277i385-403o434-452i
Uu.00g059320.m01.polypeptide	18	0	o114-134i141-159o189-213i220-238o244-267i287-318o324-345i366-388o429-455i488-509o515-538i559-579o599-621i642-659o665-687i694-710o716-732i744-766o
Uu.00g059390.m01.polypeptide	14	0	i83-106o118-137i149-168o180-201i213-230o236-259i271-293o305-323i344-368o380-400i407-431o437-463i470-496o552-570i
Uu.00g059490.m01.polypeptide	1	Y	n5-16c20/21o453-474i
Uu.00g059630.m01.polypeptide	7	0	o30-49i61-83o103-125i146-165o195-212i243-263o309-326i
Uu.00g059680.m01.polypeptide	7	0	o80-99i106-127o133-156i163-182o188-207i214-232o272-290i
Uu.00g059690.m01.polypeptide	4	0	i112-131o137-155i237-259o279-298i
Uu.00g059730.m01.polypeptide	1	0	o94-117i
Uu.00g059750.m01.polypeptide	1	0	i351-371o
Uu.00g059890.m01.polypeptide	13	0	o136-153i165-186o192-216i228-248o260-280i301-322o334-353i365-389o409-428i435-454o460-486i498-520o540-561i
Uu.00g059960.m01.polypeptide	2	0	i167-186o295-315i
Uu.00g059970.m01.polypeptide	5	0	o6-28i40-60o90-113i125-147o171-196i
Uu.00g059990.m01.polypeptide	5	0	o45-67i79-96o116-137i149-169o181-204i
Uu.00g060000.m01.polypeptide	12	0	i57-79o85-104i141-161o167-189i201-219o248-271i292-311o331-357i389-406o418-442i454-477o489-509i
Uu.00g060160.m01.polypeptide	1	0	o36-57i
Uu.00g060180.m01.polypeptide	1	0	i59-78o
Uu.00g060190.m01.polypeptide	1	0	i7-27o
Uu.00g060260.m01.polypeptide	4	0	i149-167o179-200i252-271o291-309i
Uu.00g060280.m01.polypeptide	1	0	o12-33i
Uu.00g060350.m01.polypeptide	7	0	i38-56o76-95i161-180o200-221i228-246o281-300i307-327o
Uu.00g060450.m01.polypeptide	10	0	i79-99o111-129i149-168o174-194i201-219o231-254i266-287o299-321i328-346o358-376i
Uu.00g060690.m01.polypeptide	1	Y	n4-15c23/24o464-487i
Uu.00g060740.m01.polypeptide	3	0	o6-26i38-62o74-90i
Uu.00g060830.m01.polypeptide	1	Y	n3-13c17/18o284-308i
Uu.00g060850.m01.polypeptide	9	0	o12-31i43-65o94-114i135-152o164-188i361-380o410-431i452-471o503-521i
Uu.00g060870.m01.polypeptide	2	0	i368-390o410-431i
Uu.00g060960.m01.polypeptide	1	0	o94-114i
Uu.00g061120.m01.polypeptide	2	0	i21-41o53-74i
Uu.00g061130.m01.polypeptide	1	Y	n5-13c18/19o183-201i
Uu.00g061200.m01.polypeptide	10	0	i107-126o132-157i164-184o190-207i219-237o257-275i296-315o321-343i363-387o439-458i
Uu.00g061220.m01.polypeptide	3	0	o12-34i76-94o203-225i
Uu.00g061230.m01.polypeptide	5	0	o224-249i256-273o293-314i321-342o385-410i
Uu.00g061250.m01.polypeptide	2	0	o46-66i78-105o
Uu.00g061260.m01.polypeptide	1	0	o505-525i
Uu.00g061270.m01.polypeptide	7	0	o12-34i54-72o92-111i388-411o417-440i452-474o486-505i
Uu.00g061300.m01.polypeptide	1	0	i74-100o
Uu.00g061320.m01.polypeptide	12	0	i54-75o95-116i128-146o166-187i208-231o251-270i344-362o430-452i459-481o493-515i527-546o558-577i
Uu.00g061330.m01.polypeptide	6	0	o15-32i44-66o78-96i117-138o172-191i203-223o
Uu.00g061410.m01.polypeptide	6	0	i389-411o423-446i467-490o502-523i530-552o632-652i
Uu.00g061450.m01.polypeptide	1	0	i147-171o
Uu.00g061480.m01.polypeptide	1	0	o199-220i
Uu.00g061490.m01.polypeptide	2	0	i7-31o91-113i
Uu.00g061610.m01.polypeptide	4	0	i7-31o51-73i93-115o121-141i
Uu.00g061630.m01.polypeptide	1	0	i163-185o
Uu.00g061690.m01.polypeptide	2	Y	n10-21c26/27o259-279i291-313o
Uu.00g061700.m01.polypeptide	8	0	i20-39o81-99i119-141o153-173i249-268o288-304i316-337o431-449i
Uu.00g061780.m01.polypeptide	10	0	i160-179o191-212i232-253o268-288i300-319o325-349i370-391o411-434i446-465o471-492i
Uu.00g061850.m01.polypeptide	1	Y	n3-12c17/18o518-540i
Uu.00g061880.m01.polypeptide	3	0	i233-257o263-281i318-338o
Uu.00g061890.m01.polypeptide	1	0	o314-335i
Uu.00g061910.m01.polypeptide	1	Y	n6-15c20/21o204-222i
Uu.00g061920.m01.polypeptide	7	0	o28-46i107-125o145-169i181-198o218-236i248-266o272-294i
Uu.00g061960.m01.polypeptide	3	0	o92-114i121-142o154-176i
Uu.00g061970.m01.polypeptide	12	0	i75-93o113-130i142-162o168-191i203-224o236-259i307-327o347-364i371-388o400-421i433-453o465-488i
Uu.00g061980.m01.polypeptide	1	0	i69-91o
Uu.00g061990.m01.polypeptide	16	0	i134-157o313-332i898-919o952-974i1035-1056o1115-1133i1165-1192o1212-1230i1271-1294o1314-1332i1503-1526o1546-1564i1604-1628o1657-1679i1700-1725o1745-1764i
Uu.00g062000.m01.polypeptide	12	0	i67-87o107-126i138-157o163-184i191-210o222-245i303-323o343-362i386-404o410-433i454-472o484-504i
Uu.00g062150.m01.polypeptide	12	0	i76-97o103-123i160-179o185-207i214-237o261-281i302-321o356-376i403-424o430-451i471-494o514-530i
Uu.00g062160.m01.polypeptide	6	0	i69-89o116-141i161-182o202-221i228-248o273-293i
Uu.00g062170.m01.polypeptide	9	0	o151-171i293-309o366-386i448-468o499-517i529-547o578-598i610-631o643-664i
Uu.00g062180.m01.polypeptide	11	0	o46-67i88-107o127-152i164-189o201-223i269-291o311-328i335-352o364-385i397-418o424-450i
Uu.00g062250.m01.polypeptide	1	0	i160-182o
Uu.00g062260.m01.polypeptide	6	0	i12-37o43-62i140-157o163-189i242-265o285-308i
Uu.00g062270.m01.polypeptide	5	0	i133-155o190-209i221-237o243-262i274-293o
Uu.00g062310.m01.polypeptide	1	0	o6-24i
Uu.00g062350.m01.polypeptide	12	0	i71-88o115-135i142-159o165-182i203-223o235-256i307-329o349-366i373-393o399-421i433-450o470-490i
Uu.00g062440.m01.polypeptide	6	0	o14-37i49-69o75-93i113-134o160-182i191-213o
Uu.00g062470.m01.polypeptide	1	0	i125-152o
Uu.00g062480.m01.polypeptide	7	0	o58-84i113-134o146-170i182-199o268-290i325-348o375-396i
Uu.00g062600.m01.polypeptide	1	0	o184-209i
Uu.00g062630.m01.polypeptide	12	0	i42-63o99-118i125-142o148-172i179-199o219-238i310-329o341-362i369-388o408-431i443-465o471-490i
Uu.00g062700.m01.polypeptide	10	0	i37-61o73-93i100-119o125-146i158-179o191-209i274-293o313-331i343-363o369-388i
Uu.00g062710.m01.polypeptide	1	0	i470-490o
Uu.00g062790.m01.polypeptide	12	0	i34-52o78-96i108-126o138-157i169-189o201-218i288-309o329-347i354-373o385-409i430-446o452-473i
Uu.00g062920.m01.polypeptide	12	0	o384-406i418-451o471-493i518-545o561-580i600-623o643-661i673-690o696-715i736-769o781-803i824-847o
Uu.00g062970.m01.polypeptide	1	0	i40-61o
Uu.00g062980.m01.polypeptide	12	0	i133-153o165-189i201-219o239-261i273-298o331-351i407-433o445-465i486-505o511-538i545-567o579-599i
Uu.00g063110.m01.polypeptide	1	Y	n4-11c19/20o43-62i
Uu.00g063130.m01.polypeptide	10	0	i59-83o89-111i123-145o212-239i260-288o300-320i327-346o352-375i387-410o416-436i
Uu.00g063200.m01.polypeptide	7	0	o20-40i52-72o92-116i128-150o162-183i195-215o235-256i
Uu.00g063210.m01.polypeptide	1	0	i12-32o
Uu.00g063240.m01.polypeptide	1	0	i217-237o
Uu.00g063400.m01.polypeptide	1	0	o20-41i
Uu.00g063410.m01.polypeptide	1	0	o12-32i
Uu.00g063490.m01.polypeptide	1	0	o272-289i
Uu.00g063540.m01.polypeptide	6	0	i35-53o92-111i118-142o371-390i451-472o657-679i
Uu.00g063630.m01.polypeptide	2	0	o1907-1924i1988-2010o
Uu.00g063640.m01.polypeptide	1	0	i7-26o
Uu.00g063650.m01.polypeptide	1	Y	n6-14c32/33o105-127i
Uu.00g063690.m01.polypeptide	3	0	i274-293o299-319i420-441o
Uu.00g063720.m01.polypeptide	1	0	o520-540i
Uu.00g063760.m01.polypeptide	4	0	i66-84o90-110i131-151o194-213i
Uu.00g063830.m01.polypeptide	6	0	o422-446i458-483o547-565i577-602o643-664i786-809o
Uu.00g063840.m01.polypeptide	1	0	o313-333i
Uu.00g063890.m01.polypeptide	4	0	i12-31o51-72i84-106o176-196i
Uu.00g063940.m01.polypeptide	7	0	o29-51i72-93o113-135i147-175o195-219i240-260o275-296i
Uu.00g063980.m01.polypeptide	1	0	o6-32i
Uu.00g064030.m01.polypeptide	9	0	i115-133o139-158i186-208o214-231i240-259o265-285i316-334o340-357i369-393o
Uu.00g064060.m01.polypeptide	10	0	i60-80o100-120i199-218o230-249i327-347o367-386i407-426o432-460i472-493o499-523i
Uu.00g064100.m01.polypeptide	1	0	o6-25i
Uu.00g064110.m01.polypeptide	1	0	o47-70i
Uu.00g064230.m01.polypeptide	1	0	o40-62i
Uu.00g064250.m01.polypeptide	1	0	i78-99o
Uu.00g064410.m01.polypeptide	7	0	o30-54i66-86o92-109i114-134o154-174i181-201o226-245i
Uu.00g064500.m01.polypeptide	2	0	i275-296o308-328i
Uu.00g064650.m01.polypeptide	1	Y	n10-21c29/30o53-71i
Uu.00g064740.m01.polypeptide	14	0	o287-320i435-452o458-480i530-550o562-582i594-616o628-650i662-682o732-750i947-965o981-1004i1016-1037o1057-1076i1088-1106o
Uu.00g064830.m01.polypeptide	1	0	i184-201o
Uu.00g064870.m01.polypeptide	1	0	o28-49i
Uu.00g064910.m01.polypeptide	2	0	o20-37i58-77o
Uu.00g065000.m01.polypeptide	1	0	o301-322i
Uu.00g065010.m01.polypeptide	1	0	o154-178i
Uu.00g065060.m01.polypeptide	10	0	i62-83o106-130i151-170o182-201i221-242o262-281i288-308o320-343i355-377o423-442i
Uu.00g065120.m01.polypeptide	2	0	i42-62o109-131i
Uu.00g065130.m01.polypeptide	9	0	i210-231o1287-1308i1353-1373o1406-1427i1538-1565o1585-1610i1651-1669o1689-1711i1723-1743o
Uu.00g065160.m01.polypeptide	6	0	i200-221o227-248i288-313o333-353i420-442o454-473i
Uu.00g065250.m01.polypeptide	12	0	i56-75o95-111i118-140o146-171i183-204o216-240i261-288o308-328i340-357o384-407i419-438o450-471i
Uu.00g065280.m01.polypeptide	2	0	i68-89o101-120i
Uu.00g065340.m01.polypeptide	6	0	o12-35i47-71o99-117i129-150o178-198i210-230o
Uu.00g065350.m01.polypeptide	1	0	o20-39i
Uu.00g065370.m01.polypeptide	3	Y	n10-20c25/26o41-61i238-255o261-282i
Uu.00g065420.m01.polypeptide	1	0	i227-245o
Uu.00g065490.m01.polypeptide	3	Y	n5-16c23/24o39-60i72-95o107-127i
Uu.00g065520.m01.polypeptide	7	0	o12-33i45-69o94-113i125-150o170-193i205-223o243-263i
Uu.00g065540.m01.polypeptide	8	0	i97-115o121-140i147-166o220-244i265-287o307-327i339-358o443-464i
Uu.00g065670.m01.polypeptide	3	Y	n7-15c20/21o30-47i54-74o80-97i
Uu.00g066060.m01.polypeptide	1	0	o6-29i
Uu.00g066180.m01.polypeptide	1	0	o20-39i
Uu.00g066190.m01.polypeptide	2	0	o18-36i43-64o
Uu.00g066200.m01.polypeptide	2	0	i76-95o101-120i
Uu.00g066210.m01.polypeptide	1	0	o887-908i
Uu.00g066290.m01.polypeptide	1	0	o43-62i
Uu.00g066310.m01.polypeptide	11	0	i21-52o72-92i104-123o129-149i161-180o192-214i283-304o316-338i345-365o377-399i411-435o
Uu.00g066330.m01.polypeptide	5	0	i175-193o199-215i370-388o408-425i437-460o
Uu.00g066370.m01.polypeptide	5	0	o87-112i124-141o220-237i354-377o397-417i
Uu.00g066460.m01.polypeptide	4	0	i207-225o258-277i286-303o315-333i
Uu.00g066500.m01.polypeptide	6	0	i115-137o157-185i197-220o240-265i470-489o501-525i
Uu.00g066600.m01.polypeptide	5	0	o12-30i84-105o133-153i197-219o239-259i
Uu.00g066820.m01.polypeptide	5	0	o12-31i90-118o138-158i170-194o206-231i
Uu.00g066920.m01.polypeptide	15	0	i33-55o61-81i93-118o138-156i247-265o271-293i305-322o342-364i467-486o492-513i582-603o609-629i641-660o666-687i708-730o
Uu.00g066970.m01.polypeptide	1	0	o301-325i
Uu.00g067000.m01.polypeptide	1	0	o763-781i
Uu.00g067150.m01.polypeptide	1	Y	n2-13c18/19o255-277i
Uu.00g067260.m01.polypeptide	6	0	o34-55i67-90o110-133i145-167o198-219i231-249o
Uu.00g067330.m01.polypeptide	1	0	i177-196o
Uu.00g067430.m01.polypeptide	1	0	i16-34o
Uu.00g067460.m01.polypeptide	1	0	i79-102o
Uu.00g067540.m01.polypeptide	7	0	o38-57i64-84o96-114i135-160o180-198i205-225o237-261i
Uu.00g067660.m01.polypeptide	12	0	i77-97o117-134i141-159o171-188i200-223o235-261i301-322o342-366i387-406o412-435i447-468o480-502i
Uu.00g067670.m01.polypeptide	4	0	i12-32o52-77i98-118o138-162i
Uu.00g067780.m01.polypeptide	5	Y	n18-28c33/34o57-81i93-114o166-184i196-218o224-245i
Uu.00g067860.m01.polypeptide	6	Y	n2-12c17/18o41-64i151-170o176-195i216-239o254-276i327-360o
Uu.00g067880.m01.polypeptide	5	0	o12-34i46-68o95-117i129-151o171-195i
Uu.00g067890.m01.polypeptide	2	0	o32-49i61-79o
Uu.00g067990.m01.polypeptide	1	0	o311-336i
Uu.00g068030.m01.polypeptide	1	0	i68-85o
Uu.00g068060.m01.polypeptide	2	0	o6-28i35-53o
Uu.00g068110.m01.polypeptide	3	Y	n4-15c19/20o29-53i73-94o170-190i
Uu.00g068150.m01.polypeptide	2	0	i105-129o149-173i
Uu.00g068220.m01.polypeptide	2	0	o12-29i132-150o
Uu.00g068230.m01.polypeptide	6	0	i213-232o264-284i296-328o348-370i382-403o423-443i
Uu.00g068290.m01.polypeptide	12	0	i60-80o100-118i130-148o154-175i187-207o219-238i264-282o294-315i327-348o354-380i392-414o426-448i
Uu.00g068310.m01.polypeptide	12	0	i49-72o84-104i116-135o155-177i189-208o228-249i335-353o373-393i429-452o458-486i493-514o546-564i
Uu.00g068370.m01.polypeptide	1	0	o72-92i
Uu.00g068380.m01.polypeptide	11	0	o73-93i156-175o181-203i215-234o246-267i338-361o367-389i396-415o435-453i465-486o498-515i
Uu.00g068410.m01.polypeptide	4	0	o810-829i836-858o886-908i920-939o
Uu.00g068490.m01.polypeptide	7	0	o34-57i64-84o96-117i138-162o174-198i229-246o266-285i
Uu.00g068580.m01.polypeptide	1	0	i100-126o
Uu.00g068640.m01.polypeptide	1	0	o36-54i
Uu.00g068650.m01.polypeptide	1	0	i115-137o
Uu.00g068720.m01.polypeptide	5	0	o23-44i51-68o80-101i164-183o195-218i
Uu.00g068730.m01.polypeptide	8	0	i193-214o244-262i283-303o315-333i611-629o635-655i676-695o707-724i
Uu.00g068740.m01.polypeptide	4	0	i191-210o216-237i275-293o299-318i
Uu.00g068820.m01.polypeptide	1	0	o56-73i
Uu.00g068840.m01.polypeptide	2	0	o327-347i359-378o
Uu.00g069020.m01.polypeptide	7	0	o20-42i62-81o87-110i122-143o182-206i218-239o259-280i
Uu.00g069090.m01.polypeptide	5	0	i12-31o65-85i97-124o144-165i177-199o
Uu.00g069140.m01.polypeptide	3	0	o12-36i48-67o87-108i
Uu.00g069150.m01.polypeptide	1	0	i229-250o
Uu.00g069160.m01.polypeptide	5	0	i131-160o215-233i254-274o280-298i310-328o
Uu.00g069170.m01.polypeptide	11	0	i65-85o91-112i144-166o178-194i206-225o245-266i278-301o321-342i362-382o388-415i427-449o
Uu.00g069190.m01.polypeptide	12	0	i82-101o121-139i151-170o176-198i210-228o240-268i310-330o350-373i396-415o421-442i454-479o485-510i
Uu.00g069220.m01.polypeptide	4	Y	n11-24c29/30o139-160i172-191o211-230i242-259o
Uu.00g069250.m01.polypeptide	5	0	o20-39i51-71o91-109i121-143o155-175i
Uu.00g069310.m01.polypeptide	1	0	i246-266o
Uu.00g069320.m01.polypeptide	9	0	o32-51i58-83o132-154i203-225o245-265i277-296o308-328i340-362o374-394i
Uu.00g069520.m01.polypeptide	2	0	i199-216o222-241i
Uu.00g069570.m01.polypeptide	1	0	i440-463o
Uu.00g069690.m01.polypeptide	1	Y	n4-15c22/23o615-634i
Uu.00g069740.m01.polypeptide	1	0	o20-40i
Uu.00g069780.m01.polypeptide	1	0	i12-32o
Uu.00g069790.m01.polypeptide	1	Y	n10-17c22/23o190-211i
Uu.00g069810.m01.polypeptide	2	Y	n5-16c21/22o37-56i403-420o
Uu.00g069820.m01.polypeptide	1	Y	n13-22c27/28o152-173i
Uu.00g069840.m01.polypeptide	12	0	i51-72o84-105i126-153o173-193i205-224o248-269i281-301o337-358i388-406o412-436i457-478o484-505i
Uu.00g069850.m01.polypeptide	3	0	o26-53i145-167o173-194i
Uu.00g069900.m01.polypeptide	1	Y	n2-13c18/19o464-483i
Uu.00g069920.m01.polypeptide	1	0	i27-53o
Uu.00g069970.m01.polypeptide	7	0	i101-123o129-147i208-227o233-253i265-284o296-313i325-347o
Uu.00g070100.m01.polypeptide	5	0	o6-28i61-82o102-128i149-171o191-207i
Uu.00g070110.m01.polypeptide	12	0	i67-87o125-145i152-173o179-199i211-233o245-264i364-386o406-426i431-448o454-471i483-504o524-545i
Uu.00g070230.m01.polypeptide	1	0	o20-36i
Uu.00g070320.m01.polypeptide	9	0	o95-114i135-155o161-191i203-222o242-260i272-294o314-336i357-376o388-408i
Uu.00g070470.m01.polypeptide	10	0	i475-492o498-516i523-544o556-578i590-611o631-648i655-672o678-698i705-729o771-792i
Uu.00g070530.m01.polypeptide	1	0	i144-169o
Uu.00g070570.m01.polypeptide	1	0	o24-43i
Uu.00g070600.m01.polypeptide	1	0	i12-32o
Uu.00g070670.m01.polypeptide	2	0	o6-25i252-269o
Uu.00g070690.m01.polypeptide	1	0	i301-321o
Uu.00g070700.m01.polypeptide	10	0	o12-31i65-85o97-118i130-149o165-185i237-253o259-277i378-398o404-423i487-509o
Uu.00g070730.m01.polypeptide	12	0	i24-42o75-93i100-120o126-147i159-177o197-216i288-313o325-346i353-375o381-409i421-442o448-469i
Uu.00g070750.m01.polypeptide	8	0	i162-178o184-201i226-245o251-272i284-305o320-338i345-365o377-394i
Uu.00g070810.m01.polypeptide	3	0	i12-30o36-56i68-89o
Uu.00g070850.m01.polypeptide	4	0	i61-83o103-123i218-236o248-270i
Uu.00g070860.m01.polypeptide	1	0	i76-93o
Uu.00g070890.m01.polypeptide	2	0	o17-39i222-241o
Uu.00g070920.m01.polypeptide	1	0	o56-76i
Uu.00g070930.m01.polypeptide	1	0	o230-252i
Uu.00g070940.m01.polypeptide	1	0	i127-147o
Uu.00g070980.m01.polypeptide	4	0	i12-34o40-61i73-92o104-122i
Uu.00g071170.m01.polypeptide	1	0	i59-82o
Uu.00g071190.m01.polypeptide	6	0	i46-69o75-98i119-137o149-170i191-208o220-239i
Uu.00g071220.m01.polypeptide	1	0	i21-43o
Uu.00g071250.m01.polypeptide	1	0	o302-325i
Uu.00g071330.m01.polypeptide	11	0	i41-62o68-88i108-125o131-155i167-183o189-213i225-244o256-280i287-307o313-331i360-382o
Uu.00g071350.m01.polypeptide	1	0	o6-27i
Uu.00g071390.m01.polypeptide	7	0	o53-71i87-108o114-136i148-169o189-213i225-244o256-277i
Uu.00g071400.m01.polypeptide	11	0	i182-200o226-245i257-275o281-302i314-335o347-367i433-454o474-491i498-519o531-551i592-613o
Uu.00g071420.m01.polypeptide	10	Y	n6-13c18/19o60-77i104-126o146-164i196-216o228-261i282-307o602-623i644-664o670-689i701-723o
Uu.00g071440.m01.polypeptide	8	0	i308-330o350-371i378-399o414-435i455-478o498-518i668-687o707-727i
Uu.00g071490.m01.polypeptide	4	0	i12-32o44-64i85-104o116-135i
Uu.00g071550.m01.polypeptide	9	0	i121-144o150-169i298-319o331-363i701-722o728-747i768-788o834-856i868-888o
Uu.00g071610.m01.polypeptide	3	0	i652-671o677-699i720-741o
Uu.00g071640.m01.polypeptide	1	0	i152-173o
Uu.00g071660.m01.polypeptide	7	0	o20-38i50-71o104-124i136-158o185-206i218-240o260-281i
Uu.00g071670.m01.polypeptide	1	0	o6-27i
Uu.00g071690.m01.polypeptide	1	Y	n6-17c25/26o181-199i
Uu.00g071750.m01.polypeptide	1	Y	n7-16c21/22o45-67i
Uu.00g071790.m01.polypeptide	2	0	o987-1006i1369-1387o
Uu.00g071800.m01.polypeptide	11	0	o12-30i35-53o73-93i105-128o182-198i219-238o258-286i307-326o332-348i369-388o417-441i
Uu.00g071890.m01.polypeptide	1	Y	n11-21c26/27o215-236i
Uu.00g071900.m01.polypeptide	4	0	i20-43o49-71i83-105o125-148i
Uu.00g071960.m01.polypeptide	4	0	i21-52o64-83i103-120o140-161i
Uu.00g072030.m01.polypeptide	1	Y	n4-14c19/20o485-503i
Uu.00g072040.m01.polypeptide	11	0	i172-191o197-220i241-265o285-307i319-340o360-384i404-422o442-462i474-498o504-525i537-558o
Uu.00g072220.m01.polypeptide	1	0	o29-48i
Uu.00g072240.m01.polypeptide	3	0	i148-169o209-228i259-277o
Uu.00g072300.m01.polypeptide	2	0	i385-404o416-435i
Uu.00g072340.m01.polypeptide	1	0	o26-48i
Uu.00g072460.m01.polypeptide	2	0	o357-376i449-478o
Uu.00g072510.m01.polypeptide	6	0	i271-291o319-339i366-387o407-425i432-453o478-498i
Uu.00g072570.m01.polypeptide	1	0	o58-79i
Uu.00g072610.m01.polypeptide	1	0	i151-173o
Uu.00g072620.m01.polypeptide	1	Y	n7-17c21/22o700-724i
Uu.00g072660.m01.polypeptide	4	Y	n13-24c29/30o53-76i97-119o125-148i169-197o
Uu.00g072710.m01.polypeptide	12	0	i151-171o183-203i215-233o239-260i272-295o301-323i373-398o418-437i458-480o486-505i517-540o552-574i
Uu.00g072740.m01.polypeptide	12	0	i44-69o81-101i108-128o134-155i167-189o201-221i316-334o340-358i365-384o404-427i439-461o473-491i
Uu.00g072750.m01.polypeptide	1	0	i12-34o
Uu.00g072770.m01.polypeptide	1	Y	n3-13c17/18o410-427i
Uu.00g072790.m01.polypeptide	3	0	o20-42i54-71o91-109i
Uu.00g072930.m01.polypeptide	2	0	i33-57o121-141i
Uu.00g072980.m01.polypeptide	8	0	i21-43o49-66i97-121o147-168i180-198o223-242i247-267o279-301i
Uu.00g072990.m01.polypeptide	1	Y	n3-14c22/23o273-294i
Uu.00g073040.m01.polypeptide	7	0	o12-35i56-79o91-113i154-177o183-203i215-237o300-319i
Uu.00g073050.m01.polypeptide	1	Y	n8-19c24/25o558-580i
Uu.00g073070.m01.polypeptide	9	0	o182-202i223-240o252-272i279-299o305-324i352-370o404-422i429-449o455-472i
Uu.00g073100.m01.polypeptide	8	0	i174-193o199-221i233-254o266-285i419-439o451-474i494-510o522-538i
Uu.00g073220.m01.polypeptide	7	0	o39-59i66-84o90-113i239-258o264-287i299-318o366-385i
Uu.00g073280.m01.polypeptide	7	0	o18-37i49-72o92-109i129-151o171-198i210-228o248-272i
Uu.00g073300.m01.polypeptide	14	0	i71-88o108-127i139-156o168-186i198-215o227-247i275-300o312-331i351-369o389-411i418-437o443-468i480-504o557-576i
Uu.00g073380.m01.polypeptide	2	0	i320-340o352-372i
Uu.00g073490.m01.polypeptide	4	0	i181-200o212-232i253-272o278-295i
Uu.00g073600.m01.polypeptide	1	0	i391-410o
Uu.00g073620.m01.polypeptide	1	0	i140-158o
Uu.00g073670.m01.polypeptide	1	Y	n2-12c17/18o200-221i
Uu.00g073710.m01.polypeptide	3	0	i143-162o182-214i226-252o
Uu.00g073760.m01.polypeptide	1	0	o79-95i
Uu.00g073820.m01.polypeptide	1	Y	n6-17c25/26o249-272i
Uu.00g073830.m01.polypeptide	5	0	o59-77i98-114o120-139i151-169o181-202i
Uu.00g073850.m01.polypeptide	2	0	i58-81o93-117i
Uu.00g073910.m01.polypeptide	1	0	o12-30i
Uu.00g073920.m01.polypeptide	1	0	i216-234o
Uu.00g073930.m01.polypeptide	1	0	i98-118o
Uu.00g074030.m01.polypeptide	5	0	o30-49i105-127o147-171i183-205o225-245i
Uu.00g074080.m01.polypeptide	1	0	o68-87i
Uu.00g074090.m01.polypeptide	1	Y	n2-12c17/18o201-224i
Uu.00g074120.m01.polypeptide	2	0	i181-200o220-241i
Uu.00g074140.m01.polypeptide	9	0	o22-39i46-65o77-98i110-136o193-215i227-254o295-312i324-344o424-448i
Uu.00g074220.m01.polypeptide	1	0	i61-78o
Uu.00g074380.m01.polypeptide	1	0	o258-278i
Uu.00g074440.m01.polypeptide	1	Y	n5-16c21/22o260-283i
Uu.00g074520.m01.polypeptide	1	0	o253-274i
Uu.00g074550.m01.polypeptide	1	0	o15-40i
Uu.00g074660.m01.polypeptide	1	0	i203-225o
Uu.00g074670.m01.polypeptide	1	Y	n9-19c24/25o465-482i
Uu.00g074680.m01.polypeptide	1	0	i77-96o
Uu.00g074720.m01.polypeptide	1	0	o449-472i
Uu.00g074800.m01.polypeptide	2	0	i7-29o41-64i
Uu.00g074910.m01.polypeptide	12	0	i78-97o117-135i147-163o169-193i205-228o263-286i365-389o409-428i440-459o465-485i497-517o529-548i
Uu.00g074930.m01.polypeptide	11	0	o12-31i82-101o107-129i141-163o175-193i258-281o301-321i328-347o359-384i405-422o428-445i
Uu.00g074940.m01.polypeptide	2	0	o153-172i346-366o
Uu.00g075000.m01.polypeptide	7	0	o6-27i39-64o76-100i112-133o153-177i189-211o231-250i
Uu.00g075030.m01.polypeptide	1	0	i78-95o
Uu.00g075070.m01.polypeptide	1	0	i114-136o
Uu.00g075080.m01.polypeptide	9	0	o20-46i84-107o119-141i178-201o213-234i246-265o277-294i306-325o345-365i
Uu.00g075260.m01.polypeptide	5	0	o6-28i40-71o91-109i121-144o164-187i
Uu.00g075270.m01.polypeptide	1	0	o430-448i
Uu.00g075290.m01.polypeptide	1	0	o36-58i
Uu.00g075320.m01.polypeptide	1	0	i12-31o
Uu.00g075340.m01.polypeptide	2	0	i21-39o92-110i
Uu.00g075410.m01.polypeptide	1	0	o144-163i
Uu.00g075430.m01.polypeptide	1	0	i45-65o
Uu.00g075600.m01.polypeptide	1	0	i73-91o
Uu.00g075620.m01.polypeptide	2	Y	n7-18c23/24o153-171i178-199o
Uu.00g075640.m01.polypeptide	1	0	i317-336o
Uu.00g075650.m01.polypeptide	12	0	i33-57o69-92i99-118o124-150i157-176o188-208i243-266o278-297i309-327o333-358i370-390o396-420i
Uu.00g075710.m01.polypeptide	11	0	i318-338o344-364i392-417o423-442i449-473o493-518i530-553o573-596i616-636o642-660i681-703o
Uu.00g075730.m01.polypeptide	4	0	o12-30i51-70o90-107i114-130o
Uu.00g075810.m01.polypeptide	1	0	o59-77i
Uu.00g075890.m01.polypeptide	1	0	o791-808i
Uu.00g075900.m01.polypeptide	10	0	i90-112o124-146i167-189o201-223i235-256o268-298i310-328o348-373i394-416o422-448i
Uu.00g075920.m01.polypeptide	1	0	i222-242o
Uu.00g075930.m01.polypeptide	3	0	o39-58i65-81o101-121i
Uu.00g075940.m01.polypeptide	1	0	o218-237i
Uu.00g075950.m01.polypeptide	1	0	o25-43i
Uu.00g075960.m01.polypeptide	8	0	o12-29i36-53o65-84i176-195o225-246i310-327o339-358i370-387o
Uu.00g076040.m01.polypeptide	12	0	i65-90o102-121i133-150o162-185i192-214o220-241i313-343o363-385i397-418o430-452i464-481o493-514i
Uu.00g076130.m01.polypeptide	1	0	i327-351o
Uu.00g076180.m01.polypeptide	2	0	i21-44o64-88i
Uu.00g076260.m01.polypeptide	1	Y	n3-13c18/19o200-221i
Uu.00g076280.m01.polypeptide	1	Y	n7-16c21/22o120-141i
Uu.00g076320.m01.polypeptide	12	0	i43-60o86-107i114-131o143-164i176-196o208-228i276-300o320-336i341-361o367-390i402-422o434-456i
Uu.00g076360.m01.polypeptide	1	0	i91-112o
Uu.00g076380.m01.polypeptide	1	0	o46-64i
Uu.00g076410.m01.polypeptide	1	Y	n6-17c22/23o489-511i
Uu.00g076440.m01.polypeptide	1	0	o210-236i
Uu.00g076460.m01.polypeptide	1	0	i21-38o
Uu.00g076620.m01.polypeptide	12	0	i66-83o109-129i136-154o166-186i198-218o230-252i302-322o334-354i366-386o392-414i426-446o458-479i
Uu.00g076630.m01.polypeptide	1	0	i12-29o
Uu.00g076640.m01.polypeptide	1	Y	n11-22c26/27o300-322i
Uu.00g076660.m01.polypeptide	1	0	i20-38o
Uu.00g076710.m01.polypeptide	1	0	i12-29o
Uu.00g076720.m01.polypeptide	6	0	i81-100o112-133i154-174o216-235i247-268o373-394i
Uu.00g076760.m01.polypeptide	6	0	i20-43o63-90i111-132o144-165i185-205o211-231i
Uu.00g076780.m01.polypeptide	9	0	o129-150i162-184o190-213i262-281o318-340i352-370o415-435i447-476o496-517i
Uu.00g076790.m01.polypeptide	12	0	i52-79o105-125i132-151o157-179i191-210o222-242i312-330o350-367i374-393o405-428i440-463o475-491i
Uu.00g076800.m01.polypeptide	6	0	i12-28o34-51i137-156o162-190i242-262o292-320i
Uu.00g076830.m01.polypeptide	12	0	i50-67o94-113i120-139o145-168i180-201o213-235i277-300o320-340i347-368o374-394i406-427o439-458i
Uu.00g076860.m01.polypeptide	5	0	o39-59i66-84o127-145i152-169o175-194i
Uu.00g076870.m01.polypeptide	1	0	o725-742i
Uu.00g076960.m01.polypeptide	12	0	i63-86o106-123i130-148o154-171i191-212o218-237i317-339o359-382i403-422o428-450i462-485o497-518i
Uu.00g076990.m01.polypeptide	6	0	i96-120o308-328i349-374o402-422i429-449o486-507i
Uu.00g077140.m01.polypeptide	1	Y	n9-20c25/26o240-264i
Uu.00g077160.m01.polypeptide	1	0	o38-55i
Uu.00g077180.m01.polypeptide	10	0	i29-51o71-92i101-134o198-219i249-273o285-308i315-331o343-362i374-394o400-423i
Uu.00g077320.m01.polypeptide	1	0	o301-320i
Uu.00g077470.m01.polypeptide	8	0	i109-130o363-384i431-451o486-505i617-642o662-681i726-749o755-782i
Uu.00g077510.m01.polypeptide	2	0	i7-30o45-68i
Uu.00g077520.m01.polypeptide	6	0	i23-42o48-73i93-116o147-168i210-228o267-286i
Uu.00g077530.m01.polypeptide	1	0	i255-275o
Uu.00g077540.m01.polypeptide	2	0	o80-99i326-349o
Uu.00g077650.m01.polypeptide	1	0	o15-34i
Uu.00g077670.m01.polypeptide	3	0	o40-60i67-89o95-113i
Uu.00g077770.m01.polypeptide	5	0	o34-56i68-92o112-133i145-168o201-218i
Uu.00g077860.m01.polypeptide	1	0	i815-836o
Uu.00g077950.m01.polypeptide	1	Y	n5-16c21/22o426-443i
Uu.00g078050.m01.polypeptide	1	0	i127-149o
Uu.00g078130.m01.polypeptide	12	0	i70-92o104-125i137-156o162-183i195-213o225-244i323-344o359-378i416-435o441-461i482-500o506-527i
Uu.00g078190.m01.polypeptide	1	0	o567-588i
Uu.00g078260.m01.polypeptide	2	0	o575-593i739-757o
Uu.00g078270.m01.polypeptide	11	0	o103-120i132-152o172-191i203-223o235-257i663-680o686-704i711-735o741-758i763-780o808-828i
Uu.00g078410.m01.polypeptide	14	0	i86-104o124-144i156-173o185-202i214-237o243-266i298-317o329-348i360-385o405-427i434-453o459-480i492-520o570-592i
Uu.00g078470.m01.polypeptide	5	0	o41-61i73-90o102-120i201-219o239-259i
Uu.00g078550.m01.polypeptide	1	0	o49-69i
Uu.00g078580.m01.polypeptide	1	0	i12-33o
Uu.00g078640.m01.polypeptide	8	0	i79-97o103-125i137-168o236-255i326-343o363-382i402-420o476-498i
Uu.00g078680.m01.polypeptide	1	0	o6-27i
Uu.00g078730.m01.polypeptide	1	0	o242-265i
Uu.00g078740.m01.polypeptide	1	0	i24-44o
Uu.00g078780.m01.polypeptide	1	0	o125-149i
Uu.00g078800.m01.polypeptide	1	0	o185-207i
Uu.00g078830.m01.polypeptide	7	0	o49-73i85-102o114-140i152-173o185-211i223-244o250-270i
Uu.00g078860.m01.polypeptide	1	0	i53-76o
Uu.00g079150.m01.polypeptide	3	0	o772-791i838-865o871-890i
Uu.00g079170.m01.polypeptide	12	0	i44-65o77-99i106-125o137-155i167-187o199-221i269-294o306-326i333-353o359-381i393-413o425-449i
Uu.00g079250.m01.polypeptide	1	Y	n3-12c16/17o290-311i
Uu.00g079260.m01.polypeptide	4	0	o12-38i59-82o102-121i159-177o
Uu.00g079400.m01.polypeptide	1	0	i33-52o
Uu.00g079450.m01.polypeptide	1	0	o40-61i
Uu.00g079510.m01.polypeptide	1	0	i52-71o
Uu.00g079550.m01.polypeptide	2	0	i540-558o570-590i
Uu.00g079600.m01.polypeptide	1	0	o56-74i
Uu.00g079650.m01.polypeptide	3	0	o12-40i52-70o76-94i
Uu.00g079680.m01.polypeptide	8	0	o48-68i80-101o121-142i248-269o275-297i309-329o341-360i381-400o
Uu.00g079730.m01.polypeptide	12	0	i18-35o71-92i104-124o130-149i161-179o199-216i293-317o329-349i356-376o396-421i433-456o462-482i
Uu.00g079760.m01.polypeptide	4	0	o76-94i106-124o144-171i183-208o
Uu.00g079770.m01.polypeptide	1	Y	n8-19c31/32o211-232i
Uu.00g079800.m01.polypeptide	10	0	i88-110o116-136i148-168o180-199i211-231o314-333i345-364o376-396i403-420o432-459i
Uu.00g079810.m01.polypeptide	9	0	o137-157i169-191o197-218i230-248o260-280i393-412o424-447i459-475o481-500i
Uu.00g079890.m01.polypeptide	1	Y	n6-16c20/21o454-471i
Uu.00g079910.m01.polypeptide	6	0	i82-101o121-144i174-196o237-258i311-329o388-406i
Uu.00g079920.m01.polypeptide	1	0	i51-69o
Uu.00g079940.m01.polypeptide	7	0	i154-174o180-201i254-275o304-330i351-369o389-408i479-501o
Uu.00g080010.m01.polypeptide	2	0	o219-236i291-310o
Uu.00g080100.m01.polypeptide	1	0	o127-146i
Uu.00g080110.m01.polypeptide	1	0	o335-354i
Uu.00g080150.m01.polypeptide	1	0	i268-290o
Uu.00g080180.m01.polypeptide	1	0	o403-420i
Uu.00g080210.m01.polypeptide	1	0	o631-651i
Uu.00g080220.m01.polypeptide	1	0	i230-249o
Uu.00g080240.m01.polypeptide	11	0	o97-116i128-145o151-167i179-201o221-240i317-335o355-377i384-401o407-425i445-466o472-498i
Uu.00g080250.m01.polypeptide	1	Y	n3-14c22/23o417-438i
Uu.00g080270.m01.polypeptide	2	0	o326-351i581-600o
Uu.00g080350.m01.polypeptide	4	0	i38-62o82-105i117-143o180-200i
Uu.00g080390.m01.polypeptide	1	0	o6-30i
Uu.00g080430.m01.polypeptide	12	0	i61-82o102-123i189-208o228-247i259-286o306-324i336-359o379-405i434-453o459-482i489-509o515-533i
Uu.00g080440.m01.polypeptide	12	0	i83-108o120-139i151-170o176-198i210-231o243-268i316-340o352-373i394-414o420-441i453-476o488-507i
Uu.00g080460.m01.polypeptide	7	0	o33-53i60-81o93-113i133-155o175-196i217-238o258-279i
Uu.00g080470.m01.polypeptide	1	Y	n3-10c15/16o190-212i
Uu.00g080490.m01.polypeptide	1	0	o371-389i
Uu.00g080570.m01.polypeptide	1	0	o6-25i
Uu.00g080580.m01.polypeptide	7	Y	n7-18c36/37o60-77i89-106o170-197i209-229o273-293i300-318o345-364i
Uu.00g080590.m01.polypeptide	13	0	i12-35o443-465i472-492o498-515i522-540o552-577i589-609o638-657i678-702o717-736i748-768o797-820i832-857o
Uu.00g080630.m01.polypeptide	2	0	i12-34o40-66i
Uu.00g080670.m01.polypeptide	11	0	o12-32i102-125o131-153i174-192o204-225i245-262o268-284i296-315o327-349i361-382o410-436i
Uu.00g080760.m01.polypeptide	7	0	o13-32i44-65o98-116i128-158o178-198i210-227o261-280i
Uu.00g080820.m01.polypeptide	6	0	o25-45i112-133o153-173i185-203o223-241i253-272o
Uu.00g080840.m01.polypeptide	7	Y	n7-17c22/23o134-160i167-184o190-214i235-258o278-301i322-343o377-397i
Uu.00g080850.m01.polypeptide	3	0	o93-115i251-272o284-303i
Uu.00g080900.m01.polypeptide	3	0	o12-33i78-100o120-143i
Uu.00g080930.m01.polypeptide	14	0	i21-40o60-80i92-111o117-138i150-174o180-200i221-242o248-268i280-300o320-341i353-371o377-399i420-441o481-500i
Uu.00g080940.m01.polypeptide	4	0	i66-83o132-149i335-357o363-383i
Uu.00g081010.m01.polypeptide	11	0	o36-55i67-84o96-115i127-149o239-261i268-287o293-312i324-343o355-380i401-424o430-452i
Uu.00g081020.m01.polypeptide	11	0	i97-116o136-157i169-188o208-227i288-308o351-373i402-421o465-483i490-511o573-593i605-624o
Uu.00g081090.m01.polypeptide	6	0	o40-60i72-93o105-127i139-158o164-185i197-216o
Uu.00g081100.m01.polypeptide	6	0	o12-34i46-70o90-113i125-145o168-192i204-224o
Uu.00g081270.m01.polypeptide	9	0	o33-55i145-165o171-191i200-217o229-252i264-280o300-320i332-351o363-381i
Uu.00g081460.m01.polypeptide	5	0	o45-61i73-93o99-117i184-204o224-247i
Uu.00g081510.m01.polypeptide	2	0	i21-48o60-79i
Uu.00g081530.m01.polypeptide	1	0	o12-35i
Uu.00g081540.m01.polypeptide	1	0	i38-54o
Uu.00g081550.m01.polypeptide	1	0	o442-461i
Uu.00g081570.m01.polypeptide	2	0	i155-174o496-516i
Uu.00g081640.m01.polypeptide	5	0	o36-59i171-194o214-233i245-269o281-298i
Uu.00g081650.m01.polypeptide	8	0	i98-120o155-176i203-228o248-268i280-306o326-343i350-367o379-402i
Uu.00g081660.m01.polypeptide	10	0	o22-42i92-112o132-149i161-181o214-233i340-361o381-397i464-484o490-509i580-597o
Uu.00g081690.m01.polypeptide	6	0	i153-173o185-207i228-248o268-286i306-326o332-358i
Uu.00g081710.m01.polypeptide	10	0	o298-319i349-370o376-396i403-426o451-472i493-517o537-556i595-615o621-641i653-675o
Uu.00g081730.m01.polypeptide	4	0	i125-146o152-169i176-196o202-219i
Uu.00g081750.m01.polypeptide	3	0	o12-29i58-75o81-98i
Uu.00g081770.m01.polypeptide	1	0	i7-26o
Uu.00g081900.m01.polypeptide	1	Y	n3-13c18/19o233-254i
Uu.00g081910.m01.polypeptide	1	0	o846-871i
Uu.00g081960.m01.polypeptide	1	0	i83-101o
Uu.00g082100.m01.polypeptide	2	0	i118-142o154-174i
Uu.00g082110.m01.polypeptide	3	Y	n10-25c30/31o40-66i78-101o121-146i
Uu.00g082150.m01.polypeptide	1	Y	n3-13c21/22o182-201i
Uu.00g082160.m01.polypeptide	12	0	i105-129o160-180i232-253o259-279i334-354o366-387i772-795o823-843i898-916o922-943i1004-1024o1036-1060i
Uu.00g082170.m01.polypeptide	1	Y	n36-47c52/53o356-374i
Uu.00g082180.m01.polypeptide	14	0	i66-92o513-531i576-596o602-622i629-652o664-682i694-710o735-753i765-788o808-841i862-889o952-975i987-1010o1030-1049i
Uu.00g082200.m01.polypeptide	1	0	o26-50i
Uu.00g082300.m01.polypeptide	6	0	i44-65o80-101i121-138o168-193i205-230o250-275i
Uu.00g082320.m01.polypeptide	2	0	o6-29i272-298o
Uu.00g082410.m01.polypeptide	2	0	o57-74i86-104o
Uu.00g082420.m01.polypeptide	1	0	o331-350i
Uu.00g082430.m01.polypeptide	5	0	o172-196i217-239o279-296i303-322o410-431i
Uu.00g082460.m01.polypeptide	10	0	i61-88o114-134i141-160o203-223i235-252o368-388i397-420o426-452i464-482o494-515i
Uu.00g082480.m01.polypeptide	2	0	i153-173o185-210i
Uu.00g082560.m01.polypeptide	1	0	o144-162i
Uu.00g082650.m01.polypeptide	7	0	o25-42i120-142o210-228i248-265o292-313i354-376o382-405i
Uu.00g082670.m01.polypeptide	4	0	i20-40o46-66i78-101o146-172i
Uu.00g082700.m01.polypeptide	4	0	i50-69o81-100i239-262o268-288i
Uu.00g082750.m01.polypeptide	4	0	i35-54o66-86i127-145o151-174i
Uu.00g082810.m01.polypeptide	7	0	o6-24i36-56o76-105i117-139o165-188i200-220o226-249i
Uu.00g082820.m01.polypeptide	12	0	i50-69o81-105i126-154o174-194i206-225o249-273i285-308o328-349i385-405o411-432i444-465o485-504i
Uu.00g082920.m01.polypeptide	1	0	i284-300o
Uu.00g082960.m01.polypeptide	10	0	i253-274o280-298i527-549o569-590i1264-1285o1297-1317i1347-1369o1381-1401i1408-1425o1454-1474i
Uu.00g083050.m01.polypeptide	4	0	i37-55o67-89i101-121o141-158i
Uu.00g083120.m01.polypeptide	1	0	i293-310o
Uu.00g083140.m01.polypeptide	1	Y	n4-11c16/17o249-271i
Uu.00g083180.m01.polypeptide	9	0	o20-40i61-82o88-108i129-149o188-208i215-235o255-277i289-309o315-339i
Uu.00g083190.m01.polypeptide	2	0	o470-489i501-522o
Uu.00g083230.m01.polypeptide	11	0	o86-106i118-139o145-165i177-198o210-232i281-300o320-337i344-364o370-391i398-421o441-461i
Uu.00g083250.m01.polypeptide	1	0	o91-116i
Uu.00g083270.m01.polypeptide	17	0	o24-43i149-170o190-207i214-234o254-272i325-346o358-377i489-509o515-533i595-619o625-643i1018-1042o1111-1129i1184-1206o1212-1231i1302-1320o1326-1345i
Uu.00g083300.m01.polypeptide	10	0	i33-55o75-100i120-139o145-167i174-195o244-265i285-311o359-380i416-434o440-458i
Uu.00g083370.m01.polypeptide	5	0	o20-49i69-89o109-131i152-171o177-196i
Uu.00g083400.m01.polypeptide	2	0	o14-35i47-74o
Uu.00g083430.m01.polypeptide	1	0	o49-68i
Uu.00g083480.m01.polypeptide	4	0	i154-183o203-228i272-289o622-647i
Uu.00g083490.m01.polypeptide	3	Y	n4-14c26/27o36-55i67-90o144-163i
Uu.00g083560.m01.polypeptide	13	0	o521-541i553-575o581-601i621-641o647-665i672-692o698-716i728-748o760-779i799-818o824-843i855-873o879-901i
Uu.00g083600.m01.polypeptide	1	0	o14-37i
Uu.00g083610.m01.polypeptide	1	Y	n4-15c20/21o323-345i
Uu.00g083730.m01.polypeptide	7	0	o119-137i300-333o345-367i387-403o423-444i456-478o498-517i
Uu.00g083740.m01.polypeptide	11	0	o61-87i99-120o132-148i193-215o221-240i341-363o383-406i427-448o454-475i487-507o519-543i
Uu.00g083790.m01.polypeptide	1	0	i228-252o
Uu.00g083830.m01.polypeptide	1	0	o546-569i
Uu.00g083860.m01.polypeptide	1	0	o12-30i
Uu.00g083890.m01.polypeptide	1	Y	n9-20c24/25o286-305i
Uu.00g083950.m01.polypeptide	6	0	i146-166o186-212i233-253o273-296i492-517o529-547i
Uu.00g084010.m01.polypeptide	11	0	o59-77i129-148o154-175i187-208o214-232i239-258o270-288i309-326o346-364i376-396o512-531i
Uu.00g084050.m01.polypeptide	1	0	i63-81o
Uu.00g084080.m01.polypeptide	4	0	i12-37o57-75i155-176o196-216i
Uu.00g084090.m01.polypeptide	12	0	i135-156o168-191i203-222o228-249i261-286o292-311i358-385o405-424i445-466o472-492i504-528o540-562i
Uu.00g084170.m01.polypeptide	1	0	o299-319i
Uu.00g084290.m01.polypeptide	1	0	o16-41i
Uu.00g084350.m01.polypeptide	1	0	o26-51i
Uu.00g084420.m01.polypeptide	1	0	i7-25o
Uu.00g084430.m01.polypeptide	1	Y	n5-12c17/18o195-216i
Uu.00g084460.m01.polypeptide	1	0	i90-110o
Uu.00g084480.m01.polypeptide	1	0	i40-62o
Uu.00g084490.m01.polypeptide	14	0	i59-84o96-115i127-146o152-172i184-207o213-237i249-271o277-300i321-344o356-377i384-406o412-440i452-471o525-543i
Uu.00g084500.m01.polypeptide	4	0	i20-40o52-69i81-102o122-145i
Uu.00g084520.m01.polypeptide	2	0	o15-37i308-328o
Uu.00g084590.m01.polypeptide	10	0	i147-165o171-193i205-230o236-253i310-329o349-368i389-411o417-439i460-478o490-510i
Uu.00g084660.m01.polypeptide	11	0	i12-31o63-80i87-107o113-134i146-165o177-198i308-328o340-361i373-393o413-431i443-462o
Uu.00g084750.m01.polypeptide	3	0	o232-255i262-281o287-305i
Uu.00g084810.m01.polypeptide	1	0	i7-26o
Uu.00g084850.m01.polypeptide	7	0	o20-43i55-80o86-106i126-148o168-186i198-223o229-245i
Uu.00g084960.m01.polypeptide	1	0	o510-531i
Uu.00g084980.m01.polypeptide	1	0	o1088-1106i
Uu.00g085140.m01.polypeptide	3	0	i283-305o317-336i343-361o
Uu.00g085230.m01.polypeptide	9	0	o65-83i200-221o233-254i294-313o333-358i370-390o396-418i430-452o464-484i
Uu.00g085270.m01.polypeptide	1	0	i40-62o
Uu.00g085280.m01.polypeptide	2	0	i113-136o294-313i
Uu.00g085350.m01.polypeptide	1	0	i117-135o
Uu.00g085360.m01.polypeptide	4	0	o6-32i53-76o96-118i200-219o
Uu.00g085380.m01.polypeptide	1	0	o21-41i
Uu.00g085570.m01.polypeptide	12	0	i42-67o79-100i121-145o165-185i197-217o237-257i278-302o322-345i379-401o407-429i450-471o477-498i
Uu.00g085690.m01.polypeptide	2	0	o21-41i333-354o
Uu.00g085700.m01.polypeptide	2	0	i52-73o89-107i
Uu.00g085710.m01.polypeptide	1	0	o81-98i
Uu.00g085790.m01.polypeptide	12	0	i122-141o153-176i197-221o241-260i272-298o318-335i355-377o397-418i478-499o505-529i541-561o567-585i
Uu.00g085830.m01.polypeptide	1	0	o36-61i
Uu.00g085840.m01.polypeptide	10	0	i49-66o90-107i119-138o144-167i179-200o212-236i288-307o327-345i352-373o379-397i
Uu.00g085930.m01.polypeptide	1	Y	n4-15c21/22o431-449i
Uu.00g085990.m01.polypeptide	1	0	o12-33i
Uu.00g086060.m01.polypeptide	1	0	o34-51i
Uu.00g086090.m01.polypeptide	1	0	i12-29o
Uu.00g086100.m01.polypeptide	9	0	i123-144o150-174i195-216o222-241i250-269o275-293i326-345o351-368i380-400o
Uu.00g086120.m01.polypeptide	7	0	o17-38i59-82o102-122i134-157o177-200i221-243o263-287i
Uu.00g086160.m01.polypeptide	4	0	i36-52o58-77i89-110o116-136i
Uu.00g086220.m01.polypeptide	5	0	o26-49i56-75o87-105i117-132o138-155i
Uu.00g086250.m01.polypeptide	3	0	i39-64o76-96i108-131o
Uu.00g086280.m01.polypeptide	1	0	o12-30i
Uu.00g086300.m01.polypeptide	5	0	o60-78i90-109o188-208i228-246o266-287i
Uu.00g086410.m01.polypeptide	1	0	o12-32i
Uu.00g086430.m01.polypeptide	4	0	i170-188o200-222i310-329o344-364i
Uu.00g086460.m01.polypeptide	2	0	i189-208o214-234i
Uu.00g086530.m01.polypeptide	1	Y	n3-14c18/19o1279-1296i
Uu.00g086600.m01.polypeptide	1	0	o469-485i
Uu.00g086670.m01.polypeptide	3	0	o6-28i40-61o73-94i
Uu.00g086720.m01.polypeptide	1	0	o6-25i
Uu.00g086750.m01.polypeptide	1	0	o3678-3696i
Uu.00g086770.m01.polypeptide	1	0	o12-31i
Uu.00g086790.m01.polypeptide	3	0	o6-26i38-65o71-92i
Uu.00g086950.m01.polypeptide	12	0	i48-69o75-95i132-151o157-179i191-210o239-259i280-300o335-354i380-400o406-433i445-466o486-505i
Uu.00g086990.m01.polypeptide	1	0	i116-134o
Uu.00g087020.m01.polypeptide	1	Y	n5-16c21/22o230-251i
Uu.00g087070.m01.polypeptide	1	Y	n7-15c20/21o30-48i
Uu.00g087090.m01.polypeptide	1	Y	n4-11c15/16o204-232i
Uu.00g087110.m01.polypeptide	1	Y	n4-14c20/21o232-255i
Uu.00g087130.m01.polypeptide	4	0	i21-45o57-77i97-121o152-180i
Uu.00g087150.m01.polypeptide	1	0	o24-42i
Uu.00g087350.m01.polypeptide	11	0	o107-124i136-155o161-183i195-218o224-244i296-321o341-365i386-407o419-440i461-480o486-504i
Uu.00g087380.m01.polypeptide	1	Y	n5-13c18/19o268-286i
Uu.00g087450.m01.polypeptide	1	0	o77-98i
Uu.00g087470.m01.polypeptide	2	0	o70-91i368-384o
Uu.00g087540.m01.polypeptide	8	0	i12-30o74-93i160-178o190-212i345-363o375-399i420-437o443-460i
Uu.00g087550.m01.polypeptide	1	0	o28-53i
Uu.00g087640.m01.polypeptide	7	0	i486-507o519-544i565-585o597-619i719-738o744-769i789-811o
Uu.00g087670.m01.polypeptide	2	0	i370-387o407-425i
Uu.00g087680.m01.polypeptide	1	0	i93-112o
Uu.00g087750.m01.polypeptide	1	0	i12-36o
Uu.00g087890.m01.polypeptide	7	0	o29-47i59-81o93-110i131-151o180-200i212-233o248-273i
Uu.00g088090.m01.polypeptide	2	0	o243-266i273-292o
Uu.00g088120.m01.polypeptide	5	0	o20-39i51-76o134-157i164-182o202-224i
Uu.00g088260.m01.polypeptide	7	0	o12-31i43-68o88-106i118-139o165-188i200-221o241-259i
Uu.00g088400.m01.polypeptide	7	0	o6-24i45-63o83-102i123-143o155-177i197-213o233-253i
Uu.00g088510.m01.polypeptide	7	0	o15-34i61-78o98-120i132-152o185-207i219-244o282-302i
Uu.00g088580.m01.polypeptide	12	0	i49-67o87-108i115-133o145-163i175-195o215-234i283-307o319-339i346-367o373-393i405-427o439-460i
Uu.00g088630.m01.polypeptide	1	0	o349-369i
Uu.00g088660.m01.polypeptide	1	0	o262-284i
Uu.00g088690.m01.polypeptide	1	0	i316-340o
Uu.00g088720.m01.polypeptide	1	Y	n7-17c21/22o175-193i
Uu.00g088790.m01.polypeptide	2	0	i12-37o69-87i
Uu.00g088810.m01.polypeptide	1	0	o455-477i
Uu.00g088830.m01.polypeptide	2	0	o634-653i665-683o
Uu.00g088880.m01.polypeptide	2	0	o6-26i38-57o
Uu.00g088920.m01.polypeptide	1	Y	n4-14c19/20o87-110i
Uu.00g088970.m01.polypeptide	10	0	i59-83o95-115i182-200o206-228i240-258o278-298i310-329o349-370i377-398o404-420i
Uu.00g089010.m01.polypeptide	1	0	i50-67o
Uu.00g089020.m01.polypeptide	8	0	i142-161o199-220i232-253o317-335i376-401o434-452i500-531o551-571i
Uu.00g089070.m01.polypeptide	1	0	o32-50i
Uu.00g089090.m01.polypeptide	9	0	o123-144i156-174o186-203i224-241o271-292i313-335o398-422i454-473o479-496i
Uu.00g089100.m01.polypeptide	1	0	o376-397i
Uu.00g089110.m01.polypeptide	1	0	o652-671i
Uu.00g089120.m01.polypeptide	1	0	o302-327i
Uu.00g089150.m01.polypeptide	4	0	i14-36o56-75i82-100o143-165i
Uu.00g089180.m01.polypeptide	1	0	o41-59i
Uu.00g089190.m01.polypeptide	11	0	o65-85i105-125o131-151i163-183o210-237i249-270o330-351i387-406o412-433i453-472o478-494i
Uu.00g089260.m01.polypeptide	10	0	i24-45o73-93i100-118o124-146i158-180o192-211i354-373o385-408i420-443o455-473i
Uu.00g089280.m01.polypeptide	1	0	o521-543i
Uu.00g089330.m01.polypeptide	11	0	i16-36o48-69i81-109o121-139i148-167o173-195i207-229o241-261i268-287o293-310i350-367o
Uu.00g089370.m01.polypeptide	1	0	o259-279i
Uu.00g089500.m01.polypeptide	1	Y	n5-13c17/18o33-50i
Uu.00g089520.m01.polypeptide	1	0	o12-32i
Uu.00g089560.m01.polypeptide	1	Y	n6-15c20/21o127-149i
Uu.00g089570.m01.polypeptide	11	0	o251-271i362-382o388-410i470-492o512-530i901-922o934-960i1013-1032o1038-1055i1126-1143o1149-1168i
Uu.00g089620.m01.polypeptide	11	0	o188-206i345-364o370-390i554-578o590-611i1100-1118o1124-1143i1164-1186o1211-1229i1241-1262o1282-1301i
Uu.00g089790.m01.polypeptide	7	Y	n10-21c32/33o396-416i437-459o465-489i603-624o630-649i661-681o693-716i
Uu.00g089830.m01.polypeptide	10	0	i104-126o146-175i187-209o221-243i250-270o325-352i364-384o404-424i431-451o499-521i
Uu.00g089860.m01.polypeptide	12	0	i83-106o126-143i155-173o179-201i213-235o241-262i334-357o372-392i404-422o434-456i468-490o502-520i
Uu.00g089940.m01.polypeptide	2	0	i234-255o275-302i
Uu.00g090000.m01.polypeptide	1	0	i294-311o
Uu.00g090060.m01.polypeptide	6	0	i188-207o213-235i256-274o305-326i347-369o375-398i
Uu.00g090070.m01.polypeptide	2	0	i263-291o311-334i
Uu.00g090190.m01.polypeptide	8	0	o34-55i290-306o318-342i354-374o394-412i419-445o493-511i617-637o
Uu.00g090280.m01.polypeptide	6	0	i7-32o44-65i118-142o172-194i206-225o237-261i
Uu.00g090300.m01.polypeptide	1	Y	n10-28c35/36o621-639i
Uu.00g090310.m01.polypeptide	1	0	i81-99o
Uu.00g090320.m01.polypeptide	1	0	i48-71o
Uu.00g090390.m01.polypeptide	6	0	i7-30o60-78i98-119o131-149i169-187o199-220i
Uu.00g090400.m01.polypeptide	3	0	o311-333i456-473o485-505i
Uu.00g090500.m01.polypeptide	1	0	i75-93o
Uu.00g090510.m01.polypeptide	12	0	i44-62o74-94i106-130o136-158i170-191o203-225i273-303o309-330i337-357o363-385i397-418o430-450i
Uu.00g090520.m01.polypeptide	1	0	o12-30i
Uu.00g090580.m01.polypeptide	1	Y	n7-22c27/28o232-254i
Uu.00g090600.m01.polypeptide	1	Y	n3-13c18/19o221-244i
Uu.00g090680.m01.polypeptide	3	0	i7-28o34-52i120-143o
Uu.00g090690.m01.polypeptide	1	Y	n4-15c20/21o176-202i
Uu.00g090710.m01.polypeptide	1	0	i67-88o
Uu.00g090730.m01.polypeptide	2	0	i38-60o149-168i
Uu.00g090750.m01.polypeptide	1	Y	n4-15c20/21o441-462i
Uu.00g090840.m01.polypeptide	7	0	o61-83i108-126o146-170i182-204o224-245i265-287o299-322i
Uu.00g091030.m01.polypeptide	7	0	o13-32i44-65o85-109i121-141o167-187i199-219o231-255i
Uu.00g091040.m01.polypeptide	5	0	i185-203o233-254i275-299o305-323i335-353o
Uu.00g091060.m01.polypeptide	4	0	o6-27i39-57o72-90i369-388o
Uu.00g091110.m01.polypeptide	6	0	o26-47i59-79o99-121i133-157o186-209i221-241o
Uu.00g091250.m01.polypeptide	1	0	i12-28o
Uu.00g091300.m01.polypeptide	1	0	o78-99i
Uu.00g091350.m01.polypeptide	5	Y	n3-14c21/22o40-60i98-118o138-160i172-191o277-296i
Uu.00g091380.m01.polypeptide	6	0	i194-215o221-243i264-283o303-324i344-362o368-385i
Uu.00g091390.m01.polypeptide	1	0	i7-25o
Uu.00g091400.m01.polypeptide	5	0	o30-53i110-130o136-160i172-192o222-244i
Uu.00g091410.m01.polypeptide	3	0	o6-24i131-157o177-200i
Uu.00g091430.m01.polypeptide	1	0	i328-345o
Uu.00g091450.m01.polypeptide	1	0	o34-54i
Uu.00g091480.m01.polypeptide	6	0	i168-192o212-233i297-314o320-339i399-417o437-455i
Uu.00g091530.m01.polypeptide	8	0	i179-198o204-221i228-248o254-273i285-305o330-355i399-420o426-445i
Uu.00g091670.m01.polypeptide	1	0	o12-31i
Uu.00g091870.m01.polypeptide	8	0	i7-25o37-54i66-84o90-110i152-171o183-202i214-232o238-258i
Uu.00g091940.m01.polypeptide	1	0	o322-339i
Uu.00g091950.m01.polypeptide	1	0	o71-91i
Uu.00g091960.m01.polypeptide	7	0	o20-44i56-77o97-123i135-155o205-225i232-251o271-291i
Uu.00g092090.m01.polypeptide	1	0	o43-64i
Uu.00g092130.m01.polypeptide	2	0	o122-143i282-305o
Uu.00g092180.m01.polypeptide	4	0	i20-39o59-78i99-123o135-157i
Uu.00g092230.m01.polypeptide	1	0	i243-262o
Uu.00g092260.m01.polypeptide	1	0	i32-53o
Uu.00g092330.m01.polypeptide	5	0	o70-86i157-176o182-204i211-230o242-260i
Uu.00g092370.m01.polypeptide	1	0	i127-148o
Uu.00g092380.m01.polypeptide	10	0	i56-73o113-133i140-159o205-222i234-251o351-372i381-404o410-432i453-470o482-500i
Uu.00g092390.m01.polypeptide	1	0	o20-41i
Uu.00g092400.m01.polypeptide	14	0	i68-94o106-124i136-162o168-186i193-214o220-241i262-281o293-313i334-355o367-384i391-412o424-445i457-476o531-549i
Uu.00g092410.m01.polypeptide	2	0	o332-354i517-536o
Uu.00g092420.m01.polypeptide	15	0	i162-180o200-220i241-257o263-282i294-315o327-349i361-378o384-407i565-585o664-684i696-711o717-733i762-782o802-821i842-859o
Uu.00g092430.m01.polypeptide	1	0	i34-52o
Uu.00g092450.m01.polypeptide	1	0	o51-70i
Uu.00g092540.m01.polypeptide	10	0	i215-235o241-258i565-583o595-614i1115-1136o1148-1167i1192-1214o1226-1244i1251-1275o1281-1302i
Uu.00g092590.m01.polypeptide	1	Y	n3-16c21/22o31-57i
Uu.00g092620.m01.polypeptide	2	0	o352-371i674-692o
Uu.00g092730.m01.polypeptide	5	0	o24-47i54-75o95-113i134-156o162-183i
Uu.00g092810.m01.polypeptide	1	0	o32-48i
Uu.00g092860.m01.polypeptide	1	0	o671-690i
Uu.00g092890.m01.polypeptide	8	0	i110-129o160-179i186-206o253-271i417-436o442-459i466-484o490-510i
Uu.00g092910.m01.polypeptide	7	0	o20-42i49-68o88-110i122-142o166-188i323-342o374-393i
Uu.00g092950.m01.polypeptide	1	0	o39-64i
Uu.00g093070.m01.polypeptide	1	0	o745-764i
Uu.00g093080.m01.polypeptide	1	0	o6-25i
Uu.00g093130.m01.polypeptide	1	0	o313-335i
Uu.00g093170.m01.polypeptide	1	0	o6-24i
Uu.00g093210.m01.polypeptide	12	0	i116-136o156-176i183-202o208-230i242-263o275-293i348-374o386-405i426-445o451-475i495-513o519-541i
Uu.00g093250.m01.polypeptide	9	0	i12-32o385-408i442-461o473-494i506-525o531-557i679-705o717-737i749-769o
Uu.00g093300.m01.polypeptide	3	0	o24-49i114-134o140-159i
Uu.00g093310.m01.polypeptide	2	0	o31-52i64-80o
Uu.00g093380.m01.polypeptide	13	0	o49-74i86-106o118-136i174-194o206-226i247-266o272-292i313-333o345-368i375-396o408-427i439-463o521-539i
Uu.00g093400.m01.polypeptide	1	0	o260-278i
Uu.00g093420.m01.polypeptide	1	0	o20-38i
Uu.00g093500.m01.polypeptide	1	0	i246-267o
Uu.00g093510.m01.polypeptide	1	0	o546-569i
Uu.00g093550.m01.polypeptide	1	0	o12-34i
Uu.00g093660.m01.polypeptide	1	0	o44-62i
Uu.00g093670.m01.polypeptide	1	0	o6-26i
Uu.00g093700.m01.polypeptide	2	0	o271-290i393-414o
Uu.00g093780.m01.polypeptide	11	0	i362-386o392-417i438-457o477-495i502-523o543-564i576-599o623-644i665-682o688-709i721-746o
Uu.00g093790.m01.polypeptide	12	0	i21-43o49-68i102-125o145-166i173-190o233-252i264-284o304-329i356-373o379-403i415-435o441-458i
Uu.00g093860.m01.polypeptide	2	0	i150-173o185-206i
Uu.00g093900.m01.polypeptide	1	Y	n5-15c20/21o59-75i
Uu.00g093980.m01.polypeptide	1	0	i206-224o
Uu.00g094050.m01.polypeptide	5	0	o361-377i398-418o424-443i489-508o514-540i
Uu.00g094070.m01.polypeptide	6	0	o20-44i56-82o88-111i131-151o171-190i202-228o
Uu.00g094110.m01.polypeptide	1	0	i281-302o
Uu.00g094150.m01.polypeptide	4	0	o6-25i32-52o72-92i99-123o
Uu.00g094160.m01.polypeptide	2	0	o632-655i667-689o
Uu.00g094380.m01.polypeptide	7	0	o14-32i44-65o85-105i125-147o178-197i209-231o251-269i
Uu.00g094420.m01.polypeptide	2	0	o6-26i307-327o
Uu.00g094440.m01.polypeptide	2	0	o552-570i582-601o
Uu.00g094630.m01.polypeptide	1	0	o198-220i
Uu.00g094640.m01.polypeptide	1	0	i115-138o
Uu.00g094690.m01.polypeptide	1	Y	n4-17c22/23o559-583i
Uu.00g094700.m01.polypeptide	9	0	i113-133o153-173i194-213o219-238i347-365o397-420i475-495o501-519i531-550o
Uu.00g094720.m01.polypeptide	4	Y	n8-19c27/28o43-61i82-102o114-133i161-183o
Uu.00g094750.m01.polypeptide	5	0	o87-106i113-131o155-179i191-214o234-261i
Uu.00g094760.m01.polypeptide	5	Y	n8-19c26/27o50-69i81-101o121-144i156-178o198-216i
Uu.00g094770.m01.polypeptide	1	0	o38-62i
Uu.00g094820.m01.polypeptide	1	0	o255-277i
Uu.00g094830.m01.polypeptide	6	0	o40-62i69-92o98-115i127-146o166-186i198-221o
Uu.00g094840.m01.polypeptide	12	0	i12-34o60-82i89-108o114-136i148-170o182-201i276-295o307-328i335-358o370-400i412-434o446-465i
Uu.00g094890.m01.polypeptide	12	0	i39-56o76-96i108-132o138-157i169-192o204-224i272-292o304-326i338-356o362-383i395-416o428-449i
Uu.00g094900.m01.polypeptide	3	0	o491-512i524-540o552-571i
Uu.00g094990.m01.polypeptide	8	0	o23-41i62-86o98-117i145-166o178-199i220-237o257-277i354-375o
Uu.00g095020.m01.polypeptide	1	0	o14-35i
Uu.00g095050.m01.polypeptide	1	0	o14-34i
Uu.00g095060.m01.polypeptide	1	0	i378-399o
Uu.00g095070.m01.polypeptide	11	0	o100-119i131-151o157-175i187-211o231-252i290-314o326-344i351-370o382-403i415-436o448-471i
Uu.00g095080.m01.polypeptide	1	0	i41-61o
Uu.00g095140.m01.polypeptide	11	0	o67-87i107-130o136-158i170-191o203-228i276-302o314-339i351-372o378-399i411-438o444-465i
Uu.00g095220.m01.polypeptide	4	0	i161-185o205-225i232-250o256-273i
Uu.00g095320.m01.polypeptide	3	0	o18-37i292-312o324-342i
Uu.00g095510.m01.polypeptide	1	0	o6-26i
Uu.00g095580.m01.polypeptide	12	0	i16-36o88-107i119-143o149-166i178-200o206-227i320-344o350-373i385-406o412-434i446-469o481-500i
Uu.00g095700.m01.polypeptide	10	0	i181-205o217-236i282-303o315-332i341-357o377-396i417-436o456-477i484-504o510-529i
Uu.00g095720.m01.polypeptide	1	0	o20-39i
Uu.00g095790.m01.polypeptide	5	0	o85-105i137-162o182-204i225-246o252-274i
Uu.00g095880.m01.polypeptide	10	0	i12-31o43-62i119-137o143-164i171-188o200-222i234-251o271-291i303-332o372-392i
Uu.00g095950.m01.polypeptide	1	0	o172-195i
Uu.00g096040.m01.polypeptide	3	0	o6-25i84-106o126-143i
Uu.00g096070.m01.polypeptide	1	Y	n3-14c19/20o579-601i
Uu.00g096210.m01.polypeptide	7	0	o535-554i566-589o609-629i641-665o685-709i817-837o857-883i
Uu.00g096230.m01.polypeptide	7	0	o20-44i101-122o142-165i177-199o232-253i273-296o302-324i
Uu.00g096240.m01.polypeptide	7	0	o12-33i45-64o84-104i124-145o173-193i205-223o243-267i
Uu.00g096260.m01.polypeptide	1	Y	n20-28c36/37o277-300i
Uu.00g096280.m01.polypeptide	12	0	i60-81o101-122i134-155o161-183i195-215o221-241i300-321o356-376i403-423o429-453i489-507o519-538i
Uu.00g096290.m01.polypeptide	5	0	o61-81i93-111o131-152i164-185o205-224i
Uu.00g096310.m01.polypeptide	1	0	o44-62i
Uu.00g096440.m01.polypeptide	1	0	i234-260o
Uu.00g096660.m01.polypeptide	1	Y	n8-18c23/24o434-456i
Uu.00g096760.m01.polypeptide	3	0	o6-23i44-60o80-98i
Uu.00g096830.m01.polypeptide	11	0	o55-79i91-114o120-141i162-181o193-216i236-258o270-296i303-320o332-355i376-394o438-458i
Uu.00g096840.m01.polypeptide	2	0	i7-28o48-67i
Uu.00g096850.m01.polypeptide	3	0	i12-31o51-71i92-115o
Uu.00g096860.m01.polypeptide	7	0	o15-36i48-70o82-103i154-176o206-225i237-256o276-297i
Uu.00g096870.m01.polypeptide	1	Y	n13-24c30/31o451-474i
Uu.00g096880.m01.polypeptide	1	0	o12-29i
Uu.00g096890.m01.polypeptide	1	0	i84-104o
Uu.00g096900.m01.polypeptide	5	0	o172-190i199-217o229-251i272-292o312-333i
Uu.00g096910.m01.polypeptide	8	0	i29-49o55-75i96-118o154-173i180-200o220-248i260-279o299-322i
Uu.00g096920.m01.polypeptide	2	0	i47-73o93-116i
Uu.00g096960.m01.polypeptide	8	0	i192-215o227-250i277-299o358-378i390-417o506-523i535-556o576-596i
Uu.00g097090.m01.polypeptide	1	0	o14-31i
Uu.00g097100.m01.polypeptide	1	0	i34-54o
Uu.00g097110.m01.polypeptide	12	0	i97-120o132-152i164-181o187-210i222-247o253-272i314-332o352-373i394-413o419-443i464-481o487-508i
Uu.00g097190.m01.polypeptide	2	0	i43-65o349-370i
Uu.00g097320.m01.polypeptide	1	0	o36-64i
Uu.00g097370.m01.polypeptide	1	0	o459-477i
Uu.00g097440.m01.polypeptide	1	0	o530-550i
Uu.00g097550.m01.polypeptide	3	0	o394-413i425-447o453-479i
Uu.00g097560.m01.polypeptide	1	0	o489-507i
Uu.00g097570.m01.polypeptide	1	0	i36-57o
Uu.00g097710.m01.polypeptide	11	Y	n2-12c20/21o36-63i84-106o126-145i157-177o197-214i234-255o284-305i336-356o362-386i407-432o438-459i
Uu.00g097720.m01.polypeptide	1	0	o464-486i
Uu.00g097780.m01.polypeptide	12	0	i1121-1143o1163-1182i1189-1210o1230-1253i1274-1300o1306-1326i1388-1410o1422-1441i1472-1492o1498-1519i1559-1580o1592-1613i
Uu.00g097790.m01.polypeptide	3	Y	n6-14c22/23o46-66i78-95o122-145i
Uu.00g097800.m01.polypeptide	7	0	o17-37i49-71o99-121i133-154o166-188i209-232o244-263i
Uu.00g097830.m01.polypeptide	1	Y	n9-16c24/25o40-56i
Uu.00g097860.m01.polypeptide	1	0	i472-492o
Uu.00g097870.m01.polypeptide	1	0	o612-640i
Uu.00g097940.m01.polypeptide	1	Y	n9-21c25/26o398-420i
Uu.00g097950.m01.polypeptide	6	0	i65-82o346-369i431-457o477-506i552-580o600-624i
Uu.00g097960.m01.polypeptide	2	0	i20-42o62-79i
Uu.00g097990.m01.polypeptide	12	0	i34-57o77-97i109-130o136-154i166-189o195-214i315-340o352-372i379-398o410-429i450-474o486-505i
Uu.00g098000.m01.polypeptide	3	0	o6-25i32-53o73-93i
Uu.00g098010.m01.polypeptide	1	0	o387-410i
Uu.00g098030.m01.polypeptide	6	0	i768-789o809-826i995-1018o1059-1077i1358-1385o1405-1430i
Uu.00g098260.m01.polypeptide	3	0	o88-110i348-368o374-392i
Uu.00g098290.m01.polypeptide	6	0	o30-48i60-77o83-106i118-142o162-181i193-218o
Uu.00g098300.m01.polypeptide	8	0	i171-193o218-239i276-295o315-336i403-425o456-474i521-543o563-596i
Uu.00g098370.m01.polypeptide	1	0	o12-31i
Uu.00g098390.m01.polypeptide	12	0	i72-89o113-135i142-162o168-192i204-224o236-259i312-334o346-365i377-395o401-422i434-453o465-488i
Uu.00g098430.m01.polypeptide	1	0	o12-33i
Uu.00g098500.m01.polypeptide	4	0	i12-32o107-129i136-158o178-202i
Uu.00g098510.m01.polypeptide	3	0	o135-157i178-195o215-233i
Uu.00g098570.m01.polypeptide	2	0	i193-214o269-291i
Uu.00g098580.m01.polypeptide	14	0	i45-66o91-113i120-140o146-167i179-201o207-229i258-277o289-312i333-354o374-392i399-423o435-455i476-494o536-554i
Uu.00g098590.m01.polypeptide	5	0	o40-59i80-102o122-142i163-182o224-247i
Uu.00g098610.m01.polypeptide	1	0	i48-70o
Uu.00g098620.m01.polypeptide	1	Y	n3-13c18/19o437-456i
Uu.00g098660.m01.polypeptide	2	0	o386-404i416-434o
Uu.00g098740.m01.polypeptide	4	0	o20-39i306-328o357-374i437-458o
Uu.00g098760.m01.polypeptide	1	0	o786-805i
Uu.00g098780.m01.polypeptide	1	0	o258-280i
Uu.00g098870.m01.polypeptide	1	0	o20-40i
Uu.00g098920.m01.polypeptide	1	0	o48-67i
Uu.00g098940.m01.polypeptide	1	0	o56-75i
Uu.00g099010.m01.polypeptide	1	0	i24-47o
[truncated: 923 more rows]

## Sheet: PFAM prediction
Name	Family	Entry Type	Clan	Envelope Start	Envelope End	Alignment Start	Alignment End	HMM Length	Bit Score	E-value
Uu.00g000020.m01	PF05996.7	Family		348	469	369	452	228	7.1	3.1
Uu.00g000030.m01	PF01737.12	Family		336	365	340	361	59	16.6	0.0037
Uu.00g000040.m01	PF00397.21	Domain		30	60	30	60	31	30.4	2.5e-07
Uu.00g000050.m01	PF12660.2	Domain		16	69	20	67	99	9.7	0.72
Uu.00g000060.m01	PF00238.14	Domain		1	125	1	123	122	137.9	1.3e-40
Uu.00g000070.m01	PF00856.23	Family		134	229	182	228	162	33.1	6.2e-08
Uu.00g000090.m01	PF01494.14	Family	CL0063	2	187	2	178	356	35.3	6.4e-09
Uu.00g000120.m01	PF05175.9	Domain	CL0063	125	212	144	187	170	13.5	0.032
Uu.00g000130.m01	PF04156.9	Family		68	162	71	146	191	10.1	0.43
Uu.00g000170.m01	PF11327.3	Family		16	273	16	273	184	245.1	4.2e-73
Uu.00g000180.m01	PF13489.1	Domain	CL0063	85	261	86	258	161	87.5	7.4e-25
Uu.00g000200.m01	PF03033.15	Family	CL0113	24	97	25	69	139	17.1	0.0034
Uu.00g000210.m01	PF00199.14	Domain		53	443	53	441	384	539.4	3.5e-162
Uu.00g000230.m01	PF02212.13	Family		154	247	158	246	92	24.1	2.3e-05
Uu.00g000240.m01	PF01031.15	Family		1	105	1	56	296	14.9	0.008
Uu.00g000250.m01	PF03211.8	Family	CL0268	34	244	38	241	215	203.7	2.2e-60
Uu.00g000260.m01	PF00083.19	Family	CL0015	18	453	19	453	451	325.9	3.1e-97
Uu.00g000270.m01	PF04909.9	Domain	CL0034	9	378	81	378	273	131.0	5.8e-38
Uu.00g000280.m01	PF14226.1	Family		13	138	13	138	116	72.7	3.3e-20
Uu.00g000290.m01	PF12697.2	Domain	CL0028	19	150	53	140	228	17.7	0.0025
Uu.00g000300.m01	PF04387.9	Family		61	213	61	211	164	172.2	5.4e-51
Uu.00g000310.m01	PF14197.1	Family		258	297	260	294	69	16.4	0.0063
Uu.00g000330.m01	PF07081.6	Family		1	143	5	130	183	55.3	5e-15
Uu.00g000350.m01	PF04193.9	Repeat	CL0141	15	75	15	73	61	68.5	2.5e-19
Uu.00g000360.m01	PF09296.6	Domain	CL0261	56	190	57	190	98	49.5	3.9e-13
Uu.00g000370.m01	PF12576.3	Family		156	240	170	235	141	10.9	0.25
Uu.00g000380.m01	PF10277.4	Family	CL0412	13	166	71	152	215	7.5	2.4
Uu.00g000390.m01	PF02977.10	Domain	CL0096	95	135	99	129	46	15.3	0.011
Uu.00g000400.m01	PF02953.10	Domain		11	75	12	75	66	72.2	1.4e-20
Uu.00g000410.m01	PF10056.4	Family		148	234	149	232	86	79.5	1.3e-22
Uu.00g000420.m01	PF00724.15	Domain	CL0036	67	417	67	413	341	210.8	2.5e-62
Uu.00g000430.m01	PF09745.4	Family		104	225	105	223	128	130.8	2.5e-38
Uu.00g000450.m01	PF00551.14	Domain		44	199	131	190	181	29.8	3.6e-07
Uu.00g000460.m01	PF04927.7	Family		7	36	9	34	62	12.4	0.12
Uu.00g000470.m01	PF10666.4	Family		2	65	10	59	140	12.3	0.11
Uu.00g000480.m01	PF13191.1	Domain	CL0023	637	759	646	693	185	20.3	0.00042
Uu.00g000490.m01	PF01544.13	Family		269	304	272	303	292	9.9	0.33
Uu.00g000510.m01	PF13606.1	Repeat	CL0465	193	219	194	217	30	8.8	2
Uu.00g000520.m01	PF00291.20	Family		30	329	31	329	306	203.5	4.3e-60
Uu.00g000530.m01	PF00067.17	Domain		4	270	19	262	463	111.9	2.7e-32
Uu.00g000540.m01	PF02697.9	Family		1	49	2	41	71	12.6	0.12
Uu.00g000570.m01	PF13191.1	Domain	CL0023	31	232	38	81	185	14.3	0.03
Uu.00g000580.m01	PF12796.2	Family	CL0465	50	144	51	142	89	56.0	3.8e-15
Uu.00g000590.m01	PF15621.1	Family		143	228	151	200	113	15.8	0.014
Uu.00g000620.m01	PF05823.7	Family		2	51	19	45	154	12.6	0.095
Uu.00g000630.m01	PF01055.21	Family	CL0058	1	409	2	408	441	327.7	1e-97
Uu.00g000640.m01	PF00149.23	Domain	CL0163	13	213	14	212	200	43.7	1.9e-11
Uu.00g000650.m01	PF00172.13	Domain		165	203	166	201	40	23.4	3.9e-05
Uu.00g000660.m01	PF12135.3	Domain		38	51	38	50	25	10.8	0.28
Uu.00g000670.m01	PF13604.1	Domain	CL0023	598	662	598	637	196	13.0	0.055
Uu.00g000680.m01	PF00150.13	Domain	CL0058	26	328	47	325	281	47.7	1.1e-12
Uu.00g000700.m01	PF00024.21	Domain	CL0168	39	130	50	107	79	34.1	1.6e-08
Uu.00g000720.m01	PF08240.7	Domain	CL0296	30	103	30	88	109	34.8	1e-08
Uu.00g000730.m01	PF01222.12	Family	CL0115	5	146	7	139	432	55.6	3.2e-15
Uu.00g000740.m01	PF12708.2	Family	CL0268	67	279	72	278	225	88.5	6.7e-25
Uu.00g000760.m01	PF06985.6	Family		49	202	49	202	139	106.2	1.4e-30
Uu.00g000770.m01	PF13254.1	Family		947	993	949	990	418	10.9	0.2
Uu.00g000780.m01	PF01321.13	Domain	CL0356	65	206	65	201	132	72.8	3.5e-20
Uu.00g000790.m01	PF04930.10	Family		79	157	79	134	100	29.2	8.4e-07
Uu.00g000800.m01	PF00125.19	Domain	CL0012	54	131	54	131	75	98.7	1.5e-28
Uu.00g000810.m01	PF00892.15	Family	CL0184	62	190	66	187	126	8.1	2.4
Uu.00g000820.m01	PF00106.20	Domain	CL0063	43	206	45	202	167	71.9	5.3e-20
Uu.00g000830.m01	PF03079.9	Family	CL0029	2	150	2	150	157	149.3	8e-44
Uu.00g000840.m01	PF04511.10	Family	CL0207	20	210	20	206	197	169.0	8.4e-50
Uu.00g000850.m01	PF03062.14	Family	CL0517	115	438	124	435	322	180.1	5.6e-53
Uu.00g000880.m01	PF05007.8	Family	CL0111	14	89	20	84	259	13.6	0.037
Uu.00g000890.m01	PF10296.4	Family		131	256	131	199	91	32.6	6.3e-08
Uu.00g000900.m01	PF00995.18	Family		29	566	29	565	564	505.0	2.7e-151
Uu.00g000940.m01	PF10488.4	Domain		165	289	170	278	307	8.8	0.79
Uu.00g000950.m01	PF01655.13	Family		14	123	14	123	110	168.2	4.7e-50
Uu.00g000960.m01	PF00226.26	Domain	CL0392	15	79	15	79	64	84.0	4.3e-24
Uu.00g000970.m01	PF00749.16	Domain	CL0039	47	366	49	351	314	327.9	4e-98
Uu.00g000980.m01	PF01398.16	Family	CL0366	46	161	48	160	114	95.0	2.3e-27
Uu.00g000990.m01	PF00338.17	Family		88	187	89	186	97	80.2	7e-23
Uu.00g001000.m01	PF00579.20	Family	CL0039	36	334	39	333	292	232.6	4.9e-69
Uu.00g001010.m01	PF07992.9	Domain	CL0063	80	449	80	448	201	119.4	1.7e-34
Uu.00g001030.m01	PF00542.14	Domain		114	182	115	181	68	68.3	4.1e-19
Uu.00g001040.m01	PF02558.11	Family	CL0063	5	146	5	145	151	62.0	4.1e-17
Uu.00g001050.m01	PF12243.3	Domain		2	138	2	137	139	194.2	6.9e-58
Uu.00g001060.m01	PF01636.18	Family	CL0016	55	287	57	285	239	52.1	6.7e-14
Uu.00g001070.m01	PF01793.11	Family		188	274	193	230	331	34.8	8e-09
Uu.00g001080.m01	PF03807.12	Family	CL0063	15	42	16	35	96	7.0	7.6
Uu.00g001090.m01	PF10394.4	Domain		6	161	6	161	161	125.3	2.2e-36
Uu.00g001100.m01	PF02535.17	Family	CL0184	6	349	9	349	317	104.5	5.2e-30
Uu.00g001110.m01	PF00646.28	Domain	CL0271	146	194	147	193	48	29.1	5.3e-07
Uu.00g001120.m01	PF00450.17	Domain	CL0028	70	522	80	518	415	294.8	1.1e-87
Uu.00g001130.m01	PF08238.7	Repeat	CL0020	213	247	220	242	39	10.2	0.89
Uu.00g001140.m01	PF08297.6	Family		312	398	313	398	88	33.6	3.3e-08
Uu.00g001160.m01	PF13920.1	Domain	CL0229	124	179	126	177	50	15.9	0.0074
Uu.00g001180.m01	PF09286.6	Domain		37	179	38	179	143	101.5	3.9e-29
Uu.00g001190.m01	PF00118.19	Family		38	542	38	541	485	454.7	3.4e-136
Uu.00g001200.m01	PF09011.5	Domain	CL0114	151	226	152	207	73	20.6	0.00042
Uu.00g001210.m01	PF02582.9	Family		328	502	328	501	175	181.2	1.6e-53
Uu.00g001220.m01	PF03435.13	Family	CL0063	12	188	13	168	386	64.4	9e-18
Uu.00g001230.m01	PF01780.14	Family	CL0167	2	91	2	91	90	134.4	9.3e-40
Uu.00g001240.m01	PF12678.2	Family	CL0229	1	66	3	66	73	32.2	8e-08
Uu.00g001250.m01	PF00582.21	Domain	CL0039	173	308	174	308	140	54.3	1.6e-14
Uu.00g001260.m01	PF10255.4	Family	CL0020	74	476	76	474	404	501.4	1.7e-150
Uu.00g001270.m01	PF00009.22	Domain	CL0023	17	383	18	283	188	173.6	2.8e-51
Uu.00g001280.m01	PF06985.6	Family		99	250	99	250	139	106.9	8.8e-31
Uu.00g001290.m01	PF00069.20	Domain	CL0016	221	491	225	491	260	201.3	1.4e-59
Uu.00g001300.m01	PF00270.24	Domain	CL0023	117	293	117	291	169	126.4	7.2e-37
Uu.00g001320.m01	PF03343.8	Family		87	200	95	182	613	16.2	0.0024
Uu.00g001330.m01	PF01571.16	Domain	CL0289	75	286	78	241	211	42.4	4.8e-11
Uu.00g001340.m01	PF00226.26	Domain	CL0392	20	81	20	81	64	46.2	2.7e-12
Uu.00g001350.m01	PF01262.16	Domain	CL0063	28	74	35	64	168	14.8	0.015
Uu.00g001370.m01	PF09729.4	Family		12	190	12	189	168	206.1	3.1e-61
Uu.00g001380.m01	PF02809.15	Motif		9	26	10	26	18	15.3	0.01
Uu.00g001390.m01	PF05630.6	Family		47	235	50	235	207	215.0	8.8e-64
Uu.00g001400.m01	PF01301.14	Family	CL0058	34	373	34	369	319	257.6	1.6e-76
Uu.00g001410.m01	PF15365.1	Family		97	159	100	135	58	27.4	2.4e-06
Uu.00g001420.m01	PF12678.2	Family	CL0229	33	110	33	110	73	119.4	5.1e-35
Uu.00g001430.m01	PF06645.8	Family		17	97	17	88	77	94.2	3e-27
Uu.00g001440.m01	PF01544.13	Family		322	628	324	623	292	139.2	1.3e-40
Uu.00g001470.m01	PF00172.13	Domain		65	101	66	99	40	26.9	3.2e-06
Uu.00g001480.m01	PF05495.7	Domain		2	73	2	73	71	52.6	3.8e-14
Uu.00g001500.m01	PF00266.14	Domain	CL0061	64	440	114	294	371	39.2	3.4e-10
Uu.00g001510.m01	PF05088.7	Family	CL0063	432	773	449	651	1528	55.1	2.4e-15
Uu.00g001520.m01	PF05592.6	Family	CL0059	90	126	94	117	509	6.2	2.4
Uu.00g001530.m01	PF00675.15	Family	CL0094	566	713	566	712	149	131.6	1.7e-38
Uu.00g001540.m01	PF13432.1	Repeat	CL0020	161	213	166	208	65	12.5	0.18
Uu.00g001550.m01	PF14245.1	Family		54	181	56	100	103	12.5	0.15
Uu.00g001560.m01	PF00172.13	Domain		31	66	32	63	40	28.1	1.3e-06
Uu.00g001570.m01	PF00498.21	Family	CL0357	215	299	216	299	68	55.5	4.3e-15
Uu.00g001580.m01	PF00153.22	Family		2	99	6	96	96	74.4	4.1e-21
Uu.00g001590.m01	PF01171.15	Family	CL0039	73	137	74	127	182	12.2	0.093
Uu.00g001600.m01	PF01636.18	Family	CL0016	26	313	54	280	239	45.6	6.7e-12
Uu.00g001610.m01	PF05648.9	Family		48	101	48	82	223	6.3	4.9
Uu.00g001620.m01	PF02602.10	Family		49	112	52	96	231	11.3	0.14
Uu.00g001630.m01	PF12796.2	Family	CL0465	290	404	291	402	89	24.1	3.2e-05
Uu.00g001640.m01	PF00076.17	Domain	CL0221	141	206	141	198	70	13.2	0.05
Uu.00g001650.m01	PF13481.1	Domain	CL0023	266	356	299	345	194	11.2	0.17
Uu.00g001660.m01	PF12796.2	Family	CL0465	432	548	435	546	89	15.4	0.017
Uu.00g001670.m01	PF12537.3	Family		212	283	215	283	72	67.2	9.3e-19
Uu.00g001680.m01	PF11788.3	Family		69	205	69	205	111	92.8	1.9e-26
Uu.00g001690.m01	PF04857.15	Family	CL0219	1	412	1	411	262	143.1	9.5e-42
Uu.00g001700.m01	PF07163.7	Family		228	314	237	299	309	14.6	0.011
Uu.00g001710.m01	PF03660.9	Family		1	106	1	105	107	172.3	2.4e-51
Uu.00g001720.m01	PF04696.8	Family		81	202	83	197	131	99.7	8.6e-29
Uu.00g001730.m01	PF06441.7	Family	CL0028	10	54	17	48	112	10.7	0.36
Uu.00g001740.m01	PF00122.15	Family		289	563	290	559	230	72.6	2.3e-20
Uu.00g001760.m01	PF07992.9	Domain	CL0063	125	275	126	266	201	58.8	6.5e-16
Uu.00g001770.m01	PF13527.1	Domain	CL0257	4	84	5	36	127	5.9	10
Uu.00g001800.m01	PF04147.7	Family		17	204	50	152	840	7.6	0.75
Uu.00g001810.m01	PF09365.5	Domain		131	214	150	193	212	16.8	0.0032
Uu.00g001820.m01	PF12738.2	Family	CL0459	27	89	33	89	63	21.9	0.00011
Uu.00g001830.m01	PF09753.4	Family		136	364	204	352	251	38.5	7.9e-10
Uu.00g001840.m01	PF05026.8	Domain		9	94	9	94	85	118.5	8.4e-35
Uu.00g001850.m01	PF14259.1	Domain	CL0221	209	274	209	273	70	10.5	0.43
Uu.00g001870.m01	PF02029.10	Family		2	105	12	97	492	9.7	0.25
Uu.00g001880.m01	PF02636.12	Family	CL0063	116	434	116	434	252	268.1	6.4e-80
Uu.00g001890.m01	PF06814.8	Family	CL0192	146	435	146	435	295	229.2	4.9e-68
Uu.00g001900.m01	PF04564.10	Domain	CL0229	42	103	51	92	73	24.0	2.7e-05
Uu.00g001920.m01	PF11877.3	Family		2	63	14	55	116	9.1	1.2
Uu.00g001930.m01	PF08433.5	Family	CL0023	1	338	1	338	270	230.7	1.7e-68
Uu.00g001940.m01	PF00501.23	Family	CL0378	42	477	43	476	417	240.1	2.7e-71
Uu.00g001950.m01	PF00400.27	Repeat	CL0186	52	87	56	87	39	13.0	0.068
Uu.00g001960.m01	PF01217.15	Domain	CL0212	2	141	8	123	142	35.4	7.7e-09
Uu.00g001970.m01	PF10336.4	Family		433	535	436	530	114	23.6	2.9e-05
Uu.00g001980.m01	PF07650.12	Domain	CL0007	23	99	23	97	78	45.3	4.6e-12
Uu.00g001990.m01	PF06602.9	Domain	CL0031	117	608	118	607	353	395.7	1.4e-118
Uu.00g002000.m01	PF03483.12	Domain	CL0383	111	273	112	272	174	88.6	3e-25
Uu.00g002020.m01	PF13646.1	Family	CL0020	13	139	14	112	88	15.7	0.013
Uu.00g002030.m01	PF07757.8	Family	CL0063	1026	1114	1031	1105	112	15.4	0.015
Uu.00g002060.m01	PF04147.7	Family		696	852	770	829	840	7.0	1.1
Uu.00g002070.m01	PF01565.18	Domain	CL0077	128	266	128	266	139	61.2	6.9e-17
Uu.00g002080.m01	PF00232.13	Domain	CL0058	1	473	2	470	455	500.5	2.7e-150
Uu.00g002090.m01	PF04828.9	Family		52	130	77	122	92	16.5	0.006
Uu.00g002110.m01	PF13593.1	Domain	CL0064	33	100	33	100	313	62.8	2.7e-17
Uu.00g002120.m01	PF00076.17	Domain	CL0221	23	60	23	57	70	18.9	0.00083
Uu.00g002150.m01	PF14259.1	Domain	CL0221	79	147	80	147	70	44.7	9.6e-12
Uu.00g002160.m01	PF04841.8	Family		8	412	8	412	410	318.2	5.7e-95
Uu.00g002170.m01	PF08240.7	Domain	CL0296	41	150	41	110	109	19.0	0.00087
Uu.00g002180.m01	PF08698.6	Family		88	186	93	186	99	112.9	5.5e-33
Uu.00g002190.m01	PF00125.19	Domain	CL0012	89	162	93	159	75	42.2	6.3e-11
Uu.00g002200.m01	PF13870.1	Family		45	174	49	165	177	16.8	0.0035
Uu.00g002210.m01	PF04059.7	Family	CL0221	526	622	526	622	97	130.3	1.9e-38
Uu.00g002220.m01	PF12937.2	Domain	CL0271	17	61	25	60	47	12.8	0.069
Uu.00g002230.m01	PF07695.6	Domain		8	141	46	125	205	8.4	1.5
Uu.00g002240.m01	PF00687.16	Domain	CL0480	9	213	22	213	220	174.8	1.6e-51
Uu.00g002250.m01	PF14233.1	Family		96	199	100	161	189	10.9	0.22
Uu.00g002260.m01	PF13894.1	Domain	CL0361	371	401	372	401	24	15.0	0.022
Uu.00g002270.m01	PF00172.13	Domain		23	60	24	55	40	30.3	2.7e-07
Uu.00g002290.m01	PF00172.13	Domain		297	324	298	321	40	20.8	0.00026
Uu.00g002300.m01	PF12937.2	Domain	CL0271	37	77	40	73	47	19.8	0.00045
Uu.00g002310.m01	PF12937.2	Domain	CL0271	269	315	269	315	47	42.7	3.3e-11
Uu.00g002330.m01	PF12224.3	Family	CL0286	19	281	21	265	252	22.7	6.1e-05
Uu.00g002350.m01	PF08240.7	Domain	CL0296	33	149	34	149	109	90.4	5.4e-26
Uu.00g002360.m01	PF02515.12	Family		340	491	341	479	191	104.9	2.8e-30
Uu.00g002380.m01	PF01408.17	Family	CL0063	9	132	10	132	120	78.4	5.7e-22
Uu.00g002390.m01	PF07714.12	Domain	CL0016	35	94	43	89	259	7.1	2.5
Uu.00g002400.m01	PF01163.17	Family	CL0016	170	368	171	366	189	224.7	5.8e-67
Uu.00g002410.m01	PF02838.10	Domain	CL0546	58	166	70	153	124	31.5	2e-07
Uu.00g002420.m01	PF10601.4	Family		116	187	117	184	73	63.4	1.3e-17
Uu.00g002430.m01	PF07038.6	Family		57	97	66	91	59	14.1	0.035
Uu.00g002440.m01	PF12796.2	Family	CL0465	58	170	66	170	89	39.1	6.7e-10
Uu.00g002450.m01	PF05183.7	Family		1	265	1	227	580	188.5	2.1e-55
Uu.00g002460.m01	PF05183.7	Family		516	915	518	913	580	195.6	1.4e-57
Uu.00g002470.m01	PF00172.13	Domain		33	72	33	68	40	29.5	4.9e-07
Uu.00g002480.m01	PF07690.11	Family	CL0015	34	410	35	389	352	115.3	2.3e-33
Uu.00g002490.m01	PF00664.18	Family	CL0241	274	547	284	546	275	34.1	1.8e-08
Uu.00g002500.m01	PF00668.15	Family	CL0149	19	92	29	90	301	6.8	2.5
Uu.00g002510.m01	PF02480.11	Family	CL0011	5	136	11	90	439	14.5	0.0076
Uu.00g002520.m01	PF13176.1	Repeat	CL0020	7	37	8	31	36	14.8	0.018
Uu.00g002530.m01	PF00172.13	Domain		46	85	47	80	40	37.8	1.3e-09
Uu.00g002540.m01	PF03824.11	Family	CL0549	50	359	54	358	282	213.5	3.5e-63
Uu.00g002550.m01	PF00400.27	Repeat	CL0186	84	121	92	121	39	14.5	0.023
Uu.00g002560.m01	PF03062.14	Family	CL0517	195	491	197	488	322	64.6	7.7e-18
Uu.00g002570.m01	PF01306.14	Family	CL0015	16	138	19	101	413	10.9	0.12
Uu.00g002580.m01	PF13414.1	Repeat	CL0020	213	280	213	280	69	72.4	1.7e-20
Uu.00g002590.m01	PF13405.1	Domain	CL0220	121	155	122	149	31	13.4	0.05
Uu.00g002600.m01	PF02882.14	Domain	CL0063	7	90	18	83	161	11.4	0.12
Uu.00g002610.m01	PF03153.8	Family		2	251	21	245	375	13.1	0.064
Uu.00g002620.m01	PF00756.15	Family	CL0028	23	293	23	292	251	171.4	2.2e-50
Uu.00g002640.m01	PF01192.17	Family		87	143	87	143	57	83.8	4.9e-24
Uu.00g002650.m01	PF00096.21	Domain	CL0361	78	102	79	102	23	17.3	0.0041
Uu.00g002660.m01	PF01636.18	Family	CL0016	54	235	100	231	239	31.3	1.6e-07
Uu.00g002670.m01	PF09994.4	Domain	CL0028	11	277	11	276	277	210.7	2.6e-62
Uu.00g002680.m01	PF00025.16	Domain	CL0023	1	174	1	172	175	225.8	1.9e-67
Uu.00g002690.m01	PF13254.1	Family		345	613	345	600	418	174.5	4.1e-51
Uu.00g002710.m01	PF14492.1	Domain	CL0437	357	387	359	385	75	17.3	0.003
Uu.00g002720.m01	PF08031.7	Domain	CL0277	260	304	260	300	47	18.8	0.0011
Uu.00g002740.m01	PF00083.19	Family	CL0015	9	76	10	70	451	13.2	0.023
Uu.00g002770.m01	PF11600.3	Family		119	293	124	287	216	17.9	0.0015
Uu.00g002780.m01	PF13508.1	Domain	CL0257	570	670	588	646	79	12.5	0.12
Uu.00g002790.m01	PF09372.5	Domain	CL0271	155	190	163	187	97	11.5	0.21
Uu.00g002810.m01	PF05808.6	Family		124	188	150	185	162	14.2	0.023
Uu.00g002840.m01	PF00069.20	Domain	CL0016	403	694	403	692	260	150.4	4.9e-44
Uu.00g002850.m01	PF01946.12	Family	CL0063	213	255	218	251	230	14.5	0.013
Uu.00g002860.m01	PF01151.13	Family		44	411	46	409	250	266.7	1.6e-79
Uu.00g002880.m01	PF01363.16	Domain	CL0390	146	218	147	217	69	55.5	3.7e-15
Uu.00g002890.m01	PF04055.16	Domain		89	257	89	254	166	71.8	6.8e-20
Uu.00g002900.m01	PF00400.27	Repeat	CL0186	51	74	52	72	39	10.3	0.49
Uu.00g002910.m01	PF00076.17	Domain	CL0221	31	95	31	94	70	24.3	1.7e-05
Uu.00g002920.m01	PF00149.23	Domain	CL0163	171	271	171	267	200	25.6	6.5e-06
Uu.00g002930.m01	PF06985.6	Family		29	125	29	115	139	66.3	3e-18
Uu.00g002940.m01	PF05049.8	Family	CL0023	76	148	94	131	376	18.0	0.00094
Uu.00g002950.m01	PF13869.1	Domain	CL0261	27	219	28	219	188	271.3	2.9e-81
Uu.00g002960.m01	PF01894.12	Family		88	212	89	211	118	136.2	4.1e-40
Uu.00g002970.m01	PF10340.4	Family	CL0028	115	384	130	356	374	62.0	3.8e-17
Uu.00g002980.m01	PF00125.19	Domain	CL0012	240	310	245	308	75	25.2	1.3e-05
Uu.00g002990.m01	PF11522.3	Family		107	155	110	154	51	62.5	2.1e-17
Uu.00g003000.m01	PF04695.8	Family		2	57	5	51	136	13.8	0.045
Uu.00g003020.m01	PF10168.4	Family		122	246	186	216	717	5.0	4.2
Uu.00g003030.m01	PF00076.17	Domain	CL0221	64	134	64	134	70	58.2	4.4e-16
Uu.00g003040.m01	PF09784.4	Family		8	110	8	110	103	152.2	3.6e-45
Uu.00g003050.m01	PF04628.8	Family	CL0212	7	189	7	188	132	146.6	3.4e-43
Uu.00g003060.m01	PF00125.19	Domain	CL0012	25	94	28	94	75	56.5	2.2e-15
Uu.00g003070.m01	PF13414.1	Repeat	CL0020	15	69	19	64	69	16.2	0.0057
Uu.00g003080.m01	PF05620.6	Family		1	163	1	160	170	149.3	9.1e-44
Uu.00g003090.m01	PF12239.3	Family		35	195	35	194	159	182.7	4e-54
Uu.00g003100.m01	PF00970.19	Domain	CL0076	65	168	66	168	99	89.7	1e-25
Uu.00g003110.m01	PF00067.17	Domain		119	500	225	493	463	98.0	4.2e-28
Uu.00g003130.m01	PF00046.24	Domain	CL0123	611	664	613	662	57	32.1	6.1e-08
Uu.00g003150.m01	PF00046.24	Domain	CL0123	338	382	338	380	57	10.0	0.48
Uu.00g003160.m01	PF04706.7	Family		5	50	18	49	52	9.8	0.83
Uu.00g003170.m01	PF00615.14	Domain	CL0272	250	367	251	365	118	51.6	8.8e-14
Uu.00g003180.m01	PF01161.15	Domain		49	197	49	193	146	71.0	8.9e-20
Uu.00g003190.m01	PF05241.7	Family		40	245	50	242	194	159.5	4.7e-47
Uu.00g003200.m01	PF13839.1	Family	CL0264	4	253	5	253	263	72.9	3.4e-20
Uu.00g003210.m01	PF05388.6	Family		6	95	33	93	113	20.6	0.00037
Uu.00g003220.m01	PF01172.13	Family		72	163	72	161	91	98.2	1.7e-28
Uu.00g003230.m01	PF00416.17	Family	CL0303	16	144	16	144	107	138.1	1.3e-40
Uu.00g003250.m01	PF11196.3	Family		117	195	149	191	97	7.6	3.9
Uu.00g003260.m01	PF00025.16	Domain	CL0023	4	202	9	200	175	132.9	6.5e-39
Uu.00g003270.m01	PF01138.16	Domain	CL0329	32	164	32	164	132	80.9	9.9e-23
Uu.00g003280.m01	PF04889.7	Family		1	235	1	235	244	287.8	7.5e-86
Uu.00g003300.m01	PF03958.12	Domain		10	91	49	90	82	14.0	0.041
Uu.00g003310.m01	PF07993.7	Family	CL0063	1	137	21	135	249	32.8	3.2e-08
Uu.00g003320.m01	PF07045.6	Family	CL0032	173	244	174	243	65	11.8	0.16
Uu.00g003330.m01	PF00109.21	Domain	CL0046	124	347	145	347	254	190.3	3.9e-56
Uu.00g003340.m01	PF00170.16	Family	CL0018	1	29	2	25	64	15.1	0.016
Uu.00g003360.m01	PF00106.20	Domain	CL0063	30	160	42	148	167	22.7	7.2e-05
Uu.00g003370.m01	PF06870.7	Family		65	452	70	449	385	243.6	2.5e-72
Uu.00g003390.m01	PF00498.21	Family	CL0357	57	137	58	135	68	39.1	5.9e-10
Uu.00g003400.m01	PF00172.13	Domain		127	157	130	151	40	16.8	0.0046
Uu.00g003430.m01	PF04074.7	Family	CL0029	265	331	277	315	153	15.3	0.011
Uu.00g003440.m01	PF05592.6	Family	CL0059	66	214	70	207	509	11.6	0.056
Uu.00g003450.m01	PF03302.8	Family		150	220	157	220	397	22.8	3e-05
Uu.00g003460.m01	PF13714.1	Domain	CL0151	10	259	10	258	238	163.7	3.8e-48
Uu.00g003470.m01	PF07690.11	Family	CL0015	69	437	69	436	352	134.2	4.1e-39
Uu.00g003480.m01	PF01490.13	Family	CL0062	79	492	80	491	409	101.3	3.8e-29
Uu.00g003510.m01	PF15450.1	Family		4	72	6	59	532	13.9	0.012
Uu.00g003520.m01	PF03950.13	Domain		16	181	17	176	174	93.9	8.5e-27
Uu.00g003530.m01	PF00620.22	Domain	CL0409	95	265	95	262	152	129.1	9.5e-38
Uu.00g003540.m01	PF00069.20	Domain	CL0016	28	333	30	332	260	203.6	2.8e-60
Uu.00g003550.m01	PF13056.1	Family		143	156	144	155	43	8.5	1.2
Uu.00g003560.m01	PF00202.16	Domain	CL0061	48	381	50	380	339	363.2	9.7e-109
Uu.00g003570.m01	PF03901.12	Family	CL0111	43	517	45	516	418	262.5	6.6e-78
Uu.00g003580.m01	PF11637.3	Family		71	100	75	94	54	9.3	0.83
Uu.00g003590.m01	PF00664.18	Family	CL0241	312	588	314	588	275	156.2	1e-45
Uu.00g003600.m01	PF11001.3	Family		176	326	177	325	126	126.9	3.8e-37
Uu.00g003610.m01	PF00067.17	Domain		32	477	33	468	463	161.5	2.4e-47
Uu.00g003630.m01	PF08538.5	Family	CL0028	2	293	9	293	303	267.9	8.3e-80
Uu.00g003640.m01	PF01627.18	Family		139	211	158	210	90	10.2	0.54
Uu.00g003670.m01	PF00135.23	Domain	CL0028	1	207	1	160	535	122.5	2e-35
Uu.00g003680.m01	PF13520.1	Family	CL0062	53	501	60	489	426	148.1	2.7e-43
Uu.00g003690.m01	PF06594.6	Domain		331	363	344	363	43	7.6	2.7
Uu.00g003700.m01	PF11600.3	Family		13	141	37	137	216	18.7	0.00087
Uu.00g003710.m01	PF14145.1	Family		126	202	152	197	59	9.7	0.64
Uu.00g003730.m01	PF00481.16	Family	CL0238	184	291	211	285	255	26.8	3e-06
Uu.00g003740.m01	PF00465.14	Family	CL0224	33	359	38	357	366	130.6	5e-38
Uu.00g003750.m01	PF02888.11	Family		12	58	19	47	77	16.1	0.0071
Uu.00g003760.m01	PF05049.8	Family	CL0023	258	322	267	310	376	12.7	0.039
Uu.00g003780.m01	PF01494.14	Family	CL0063	54	91	55	87	356	17.9	0.0012
Uu.00g003790.m01	PF01251.13	Family		5	198	13	196	190	271.7	2.4e-81
Uu.00g003800.m01	PF05502.8	Family		64	510	64	492	483	455.6	2e-136
Uu.00g003810.m01	PF01213.14	Family		556	661	563	637	312	13.2	0.038
Uu.00g003820.m01	PF04695.8	Family		172	294	190	289	136	10.8	0.36
Uu.00g003830.m01	PF05241.7	Family		11	204	24	197	194	25.4	5.8e-06
Uu.00g003850.m01	PF05630.6	Family		1	197	1	197	207	237.5	1.1e-70
Uu.00g003890.m01	PF00117.23	Domain	CL0014	63	222	112	216	192	37.1	2e-09
Uu.00g003900.m01	PF07822.6	Domain		433	462	436	459	55	11.9	0.15
Uu.00g003910.m01	PF09830.4	Family		243	315	243	315	62	76.5	9.8e-22
Uu.00g003920.m01	PF00296.15	Domain		4	328	6	323	307	215.4	9.3e-64
Uu.00g003930.m01	PF12708.2	Family	CL0268	60	290	60	290	225	229.8	4.1e-68
Uu.00g003940.m01	PF10261.4	Family		91	321	94	321	239	215.5	5.2e-64
Uu.00g003990.m01	PF07653.12	Domain	CL0010	77	130	77	129	55	48.3	4.8e-13
Uu.00g004000.m01	PF13465.1	Domain	CL0361	22	42	27	41	26	12.1	0.18
Uu.00g004010.m01	PF00722.16	Domain	CL0004	97	293	113	284	185	60.5	1.2e-16
Uu.00g004020.m01	PF02958.15	Family	CL0016	121	264	144	257	294	15.6	0.0064
Uu.00g004040.m01	PF12850.2	Domain	CL0163	2	261	4	244	156	17.2	0.0033
Uu.00g004080.m01	PF13472.1	Domain	CL0264	66	414	66	303	179	52.0	8.8e-14
Uu.00g004100.m01	PF13673.1	Domain	CL0257	11	136	40	136	117	14.7	0.024
Uu.00g004120.m01	PF15492.1	Family	CL0186	2	94	7	61	282	11.3	0.13
Uu.00g004130.m01	PF04000.10	Family		219	308	223	308	85	50.4	1.9e-13
Uu.00g004140.m01	PF02882.14	Domain	CL0063	23	104	29	82	161	19.4	0.00041
Uu.00g004150.m01	PF14144.1	Family		308	334	312	333	80	9.2	1.2
Uu.00g004160.m01	PF12511.3	Family		188	242	188	241	60	59.6	1.6e-16
Uu.00g004180.m01	PF08590.5	Domain		26	91	26	91	66	83.0	1e-23
Uu.00g004190.m01	PF00503.15	Domain	CL0023	4	342	7	342	389	448.2	1.8e-134
Uu.00g004210.m01	PF00199.14	Domain		41	426	41	423	384	516.2	4e-155
Uu.00g004220.m01	PF00069.20	Domain	CL0016	28	211	35	112	260	7.2	2.4
Uu.00g004230.m01	PF01061.19	Family	CL0181	8	79	14	76	210	16.9	0.0027
Uu.00g004250.m01	PF07065.9	Family		42	387	42	384	299	280.2	1.5e-83
Uu.00g004260.m01	PF08312.7	Domain		55	100	55	98	46	56.1	2.3e-15
Uu.00g004270.m01	PF07798.6	Family		185	361	185	325	177	41.7	1.2e-10
Uu.00g004280.m01	PF13301.1	Family		44	127	54	121	175	10.8	0.35
Uu.00g004290.m01	PF15364.1	Family		2	91	4	79	141	13.5	0.049
Uu.00g004300.m01	PF00161.14	Domain		41	130	44	129	206	12.0	0.084
Uu.00g004310.m01	PF02480.11	Family	CL0011	96	260	163	247	439	16.5	0.0018
Uu.00g004320.m01	PF00172.13	Domain		91	117	92	115	40	19.2	0.00079
Uu.00g004330.m01	PF00332.13	Domain	CL0058	169	308	218	276	310	21.7	8.6e-05
Uu.00g004350.m01	PF03244.9	Family		446	529	460	510	140	11.4	0.14
Uu.00g004360.m01	PF00638.13	Family	CL0266	93	215	95	215	122	140.5	2.6e-41
Uu.00g004370.m01	PF13926.1	Family		385	532	385	531	153	126.7	4.8e-37
Uu.00g004380.m01	PF00117.23	Domain	CL0014	27	218	28	215	192	162.6	7.1e-48
Uu.00g004390.m01	PF10487.4	Family		252	479	282	438	931	9.3	0.23
Uu.00g004400.m01	PF02953.10	Domain		12	77	13	76	66	71.8	1.9e-20
Uu.00g004410.m01	PF00466.15	Family		18	120	18	117	100	75.8	1.8e-21
Uu.00g004420.m01	PF12220.3	Family		1	94	1	90	94	90.8	4.9e-26
Uu.00g004430.m01	PF05047.11	Domain		40	91	40	91	52	45.9	3.2e-12
Uu.00g004440.m01	PF00121.13	Domain	CL0036	5	243	6	243	244	295.3	2.3e-88
Uu.00g004460.m01	PF05922.11	Domain		37	104	37	103	82	41.8	1.1e-10
Uu.00g004480.m01	PF01694.17	Family	CL0207	271	416	273	415	146	121.0	3.8e-35
Uu.00g004510.m01	PF13577.1	Domain	CL0051	7	147	12	146	127	38.7	8e-10
Uu.00g004520.m01	PF04982.8	Family	CL0307	81	207	81	206	120	117.2	3.3e-34
Uu.00g004540.m01	PF01488.15	Family	CL0063	15	119	19	72	135	11.5	0.24
Uu.00g004560.m01	PF01565.18	Domain	CL0077	50	185	54	184	139	94.1	4.6e-27
Uu.00g004570.m01	PF02982.9	Domain	CL0051	14	173	14	172	160	297.9	1.2e-89
Uu.00g004580.m01	PF08693.5	Domain		172	212	175	209	40	21.3	0.00012
Uu.00g004590.m01	PF09372.5	Domain	CL0271	91	132	105	130	97	12.8	0.082
Uu.00g004600.m01	PF03626.9	Family		48	125	51	119	75	12.3	0.14
Uu.00g004610.m01	PF05075.9	Family		4	116	15	93	345	10.8	0.13
Uu.00g004620.m01	PF00722.16	Domain	CL0004	46	239	83	238	185	108.0	3.3e-31
Uu.00g004640.m01	PF02284.11	Domain		92	153	95	149	108	11.5	0.21
Uu.00g004650.m01	PF08614.6	Family		4	224	4	223	194	164.6	2.2e-48
Uu.00g004660.m01	PF14889.1	Domain		76	154	84	138	163	10.6	0.25
Uu.00g004670.m01	PF04099.7	Family	CL0212	5	185	5	183	143	85.2	3.2e-24
Uu.00g004680.m01	PF04882.7	Family		2	481	2	479	432	483.6	4.6e-145
Uu.00g004690.m01	PF07855.7	Family		63	252	69	252	163	180.1	2.4e-53
Uu.00g004700.m01	PF00250.13	Domain		214	310	214	305	96	114.8	1.4e-33
Uu.00g004710.m01	PF08815.5	Domain		84	121	86	118	51	12.4	0.084
Uu.00g004720.m01	PF10282.4	Family	CL0186	20	394	23	386	345	206.3	6.5e-61
Uu.00g004730.m01	PF00069.20	Domain	CL0016	217	486	219	485	260	213.3	3.1e-63
Uu.00g004750.m01	PF13656.1	Domain	CL0509	67	143	68	143	77	100.7	2.1e-29
Uu.00g004760.m01	PF05347.10	Family	CL0491	23	85	23	68	59	26.1	5.1e-06
Uu.00g004770.m01	PF01125.12	Domain		1	150	12	150	145	200.8	6.7e-60
Uu.00g004780.m01	PF13894.1	Domain	CL0361	50	77	62	77	24	8.7	2.4
Uu.00g004790.m01	PF10374.4	Domain		68	190	69	189	131	59.9	2.3e-16
Uu.00g004800.m01	PF00294.19	Family	CL0118	25	338	29	337	301	204.7	1.6e-60
Uu.00g004810.m01	PF00181.18	Domain	CL0021	10	90	11	89	77	53.9	1.3e-14
Uu.00g004820.m01	PF14259.1	Domain	CL0221	211	278	211	277	70	16.9	0.0045
Uu.00g004830.m01	PF01544.13	Family		439	524	456	522	292	24.9	8.7e-06
Uu.00g004850.m01	PF14478.1	Domain	CL0072	288	350	298	333	68	11.8	0.19
Uu.00g004860.m01	PF14605.1	Domain	CL0221	86	144	88	144	53	16.5	0.0052
Uu.00g004870.m01	PF13555.1	Domain	CL0023	77	114	84	110	62	13.1	0.049
Uu.00g004890.m01	PF07714.12	Domain	CL0016	27	139	28	90	259	13.6	0.024
Uu.00g004910.m01	PF13945.1	Family		3	142	46	139	190	12.2	0.14
Uu.00g004920.m01	PF13460.1	Domain	CL0063	3	162	3	162	183	58.2	9.7e-16
Uu.00g004930.m01	PF11834.3	Family		10	41	17	36	69	12.8	0.068
Uu.00g004940.m01	PF07690.11	Family	CL0015	51	457	51	451	352	138.9	1.5e-40
Uu.00g004950.m01	PF01565.18	Domain	CL0077	49	186	49	185	139	89.2	1.5e-25
Uu.00g004960.m01	PF00106.20	Domain	CL0063	17	188	17	186	167	78.1	6.6e-22
Uu.00g004970.m01	PF00067.17	Domain		47	508	64	503	463	222.6	7.1e-66
Uu.00g004980.m01	PF00067.17	Domain		43	493	52	489	463	242.7	5.5e-72
Uu.00g004990.m01	PF00067.17	Domain		129	515	141	500	463	143.5	6.7e-42
Uu.00g005000.m01	PF03936.11	Domain		68	315	78	277	270	50.6	1.5e-13
Uu.00g005020.m01	PF15595.1	Family		140	191	144	187	107	10.9	0.27
Uu.00g005030.m01	PF00704.23	Domain	CL0058	32	265	33	250	343	42.0	7.6e-11
Uu.00g005050.m01	PF05730.6	Domain		24	65	25	54	66	15.1	0.014
Uu.00g005060.m01	PF03881.9	Family	CL0016	7	114	31	114	288	12.9	0.037
Uu.00g005070.m01	PF03881.9	Family	CL0016	1	178	2	163	288	65.7	3.1e-18
Uu.00g005080.m01	PF04851.10	Family	CL0023	396	586	398	563	184	21.7	0.00014
Uu.00g005090.m01	PF10009.4	Family	CL0016	3	86	20	79	385	11.0	0.14
Uu.00g005100.m01	PF08079.7	Domain		18	88	18	87	71	83.1	9.7e-24
Uu.00g005110.m01	PF01521.15	Family		99	160	99	145	112	20.6	0.00031
Uu.00g005120.m01	PF03067.10	Domain		18	194	18	194	183	41.5	1.6e-10
Uu.00g005130.m01	PF04117.7	Family		163	231	168	230	68	39.1	4e-10
Uu.00g005150.m01	PF02558.11	Family	CL0063	97	270	97	268	151	80.6	7.2e-23
Uu.00g005160.m01	PF06985.6	Family		73	232	73	232	139	96.0	1.9e-27
Uu.00g005170.m01	PF06651.6	Family		21	53	29	48	70	11.4	0.17
Uu.00g005180.m01	PF00249.26	Domain	CL0123	153	198	153	194	48	14.1	0.035
Uu.00g005190.m01	PF08082.6	Domain		80	231	80	231	152	254.5	2.4e-76
Uu.00g005200.m01	PF01199.13	Family		1	60	1	57	94	49.9	2.8e-13
Uu.00g005210.m01	PF04430.9	Domain		95	220	98	220	110	96.8	4.9e-28
Uu.00g005220.m01	PF11731.3	Family	CL0198	167	220	184	217	93	8.1	2.5
Uu.00g005230.m01	PF12146.3	Family	CL0028	37	118	50	111	79	18.6	0.0012
Uu.00g005260.m01	PF01946.12	Family	CL0063	7	53	17	51	230	15.2	0.0085
Uu.00g005270.m01	PF05493.8	Family		215	271	217	259	65	10.6	0.44
Uu.00g005280.m01	PF03006.15	Family		1	182	3	180	222	121.7	2.8e-35
Uu.00g005310.m01	PF00067.17	Domain		32	515	54	513	463	146.3	9.8e-43
Uu.00g005330.m01	PF00722.16	Domain	CL0004	114	308	134	307	185	47.7	1e-12
Uu.00g005340.m01	PF08580.5	Family		6	277	56	187	683	9.9	0.19
Uu.00g005350.m01	PF08167.7	Domain		29	211	31	206	165	140.0	5.1e-41
Uu.00g005360.m01	PF14559.1	Domain	CL0020	548	606	550	604	68	11.7	0.23
Uu.00g005370.m01	PF05891.7	Family	CL0063	24	246	25	246	218	257.5	7.3e-77
Uu.00g005380.m01	PF08450.7	Family	CL0186	27	276	27	276	246	216.4	3.8e-64
Uu.00g005390.m01	PF07716.10	Family	CL0018	29	82	32	82	54	21.6	0.00013
Uu.00g005400.m01	PF06985.6	Family		101	352	101	352	139	89.4	2.2e-25
Uu.00g005410.m01	PF00328.17	Family	CL0071	63	354	69	339	347	45.0	8.8e-12
Uu.00g005420.m01	PF13430.1	Family		63	169	64	169	106	97.8	3.1e-28
Uu.00g005430.m01	PF00268.16	Domain	CL0044	80	362	81	362	281	399.4	6.3e-120
Uu.00g005440.m01	PF05486.7	Family		3	110	3	110	79	92.7	8.5e-27
Uu.00g005450.m01	PF00400.27	Repeat	CL0186	212	248	215	248	39	36.1	3.7e-09
Uu.00g005460.m01	PF04939.7	Family		80	164	91	150	164	13.4	0.038
Uu.00g005470.m01	PF00410.14	Domain		5	130	6	129	129	88.5	2.9e-25
Uu.00g005480.m01	PF01248.21	Domain	CL0101	31	126	31	125	95	99.4	6e-29
Uu.00g005490.m01	PF03363.8	Family		2	103	10	90	175	14.2	0.024
Uu.00g005500.m01	PF04147.7	Family		119	226	146	210	840	6.1	2.1
Uu.00g005510.m01	PF07690.11	Family	CL0015	34	404	35	395	352	84.0	7.9e-24
Uu.00g005520.m01	PF07690.11	Family	CL0015	104	414	105	406	352	141.3	2.9e-41
Uu.00g005530.m01	PF02182.12	Domain		285	365	307	354	155	21.4	0.00011
Uu.00g005540.m01	PF01142.13	Family		307	633	318	608	378	143.9	5.1e-42
Uu.00g005550.m01	PF13625.1	Domain		103	234	112	229	129	94.1	5e-27
Uu.00g005560.m01	PF02386.11	Family	CL0030	17	139	34	97	354	5.0	7.4
Uu.00g005570.m01	PF01245.15	Family		96	206	115	197	113	63.1	1.9e-17
Uu.00g005590.m01	PF00291.20	Family		41	349	44	349	306	194.4	2.4e-57
Uu.00g005600.m01	PF13469.1	Family	CL0023	1	256	2	207	215	23.4	8.9e-05
Uu.00g005620.m01	PF01113.15	Domain	CL0063	4	76	5	40	124	12.7	0.089
Uu.00g005630.m01	PF01399.22	Family	CL0123	394	519	403	519	105	32.1	1.1e-07
Uu.00g005640.m01	PF00631.17	Domain		23	76	24	70	68	62.1	3e-17
Uu.00g005650.m01	PF00149.23	Domain	CL0163	57	252	58	250	200	152.6	8.1e-45
Uu.00g005660.m01	PF02661.13	Family		7	73	39	73	97	37.6	2.6e-09
Uu.00g005670.m01	PF10513.4	Family		144	388	145	388	160	66.5	3e-18
Uu.00g005680.m01	PF12799.2	Family	CL0022	444	488	444	483	44	18.1	0.0014
Uu.00g005700.m01	PF01822.14	Family		38	119	38	119	82	64.3	7.1e-18
Uu.00g005710.m01	PF05475.6	Family		8	86	44	76	264	15.3	0.0078
Uu.00g005720.m01	PF00187.14	Domain		1	26	3	26	40	15.9	0.0093
Uu.00g005730.m01	PF06985.6	Family		1	102	3	102	139	58.3	8.5e-16
Uu.00g005740.m01	PF01661.16	Domain	CL0223	40	128	40	119	118	29.6	5.1e-07
Uu.00g005760.m01	PF00106.20	Domain	CL0063	21	169	25	145	167	41.0	1.8e-10
Uu.00g005770.m01	PF12937.2	Domain	CL0271	5	49	7	46	47	17.8	0.0019
Uu.00g005780.m01	PF04446.7	Domain		25	166	26	166	135	131.6	1.3e-38
Uu.00g005790.m01	PF05843.9	Family	CL0020	3	98	10	78	280	9.7	0.6
Uu.00g005810.m01	PF14773.1	Family		14	61	22	61	61	75.7	1.8e-21
Uu.00g005820.m01	PF05815.6	Family		44	164	50	161	359	10.3	0.21
Uu.00g005830.m01	PF01284.18	Domain	CL0396	14	188	17	120	144	25.2	1.1e-05
Uu.00g005840.m01	PF00230.15	Family		85	333	90	333	227	148.5	1.9e-43
Uu.00g005850.m01	PF07690.11	Family	CL0015	58	473	64	472	352	143.4	6.8e-42
Uu.00g005860.m01	PF01124.13	Family		9	146	13	144	129	58.3	5.5e-16
Uu.00g005890.m01	PF00646.28	Domain	CL0271	9	30	11	25	48	10.8	0.29
Uu.00g005920.m01	PF00106.20	Domain	CL0063	6	87	7	75	167	28.9	8.9e-07
Uu.00g005930.m01	PF02605.10	Family		323	399	334	395	154	12.9	0.055
Uu.00g005940.m01	PF00002.19	Family	CL0192	361	435	371	429	243	14.7	0.011
Uu.00g005950.m01	PF12937.2	Domain	CL0271	10	54	23	53	47	12.3	0.099
Uu.00g005970.m01	PF01593.19	Domain	CL0063	71	235	102	227	450	33.7	2e-08
Uu.00g005980.m01	PF03061.17	Domain	CL0050	88	170	89	168	79	34.1	2.1e-08
Uu.00g006010.m01	PF05517.7	Family		6	144	39	77	154	12.0	0.17
Uu.00g006020.m01	PF08284.6	Domain	CL0129	1	88	3	82	135	16.6	0.0054
Uu.00g006030.m01	PF00996.13	Family	CL0063	26	136	66	109	439	11.6	0.058
Uu.00g006050.m01	PF12724.2	Domain	CL0042	131	178	143	174	143	10.5	0.45
Uu.00g006060.m01	PF02668.11	Family	CL0029	159	426	199	426	258	171.1	3.4e-50
Uu.00g006070.m01	PF15377.1	Family		7	150	21	146	158	16.1	0.0098
Uu.00g006080.m01	PF00111.22	Domain	CL0486	84	168	86	168	78	51.1	8.2e-14
Uu.00g006090.m01	PF00153.22	Family		83	131	85	103	96	8.3	1.8
Uu.00g006100.m01	PF03443.9	Family		22	241	22	240	218	276.1	2.1e-82
Uu.00g006110.m01	PF07883.6	Domain	CL0029	54	97	61	86	71	12.9	0.055
Uu.00g006120.m01	PF10282.4	Family	CL0186	32	378	39	370	345	168.8	1.6e-49
Uu.00g006130.m01	PF11951.3	Family	CL0507	135	448	156	446	383	33.0	2.3e-08
Uu.00g006140.m01	PF00106.20	Domain	CL0063	39	194	39	187	167	62.2	5.3e-17
Uu.00g006150.m01	PF08610.5	Family		12	63	19	47	335	10.4	0.23
Uu.00g006160.m01	PF03961.8	Family		6	128	12	107	451	10.8	0.11
Uu.00g006170.m01	PF07926.7	Family		3	50	6	47	132	15.7	0.0092
Uu.00g006180.m01	PF00612.22	Motif		106	121	107	121	21	11.0	0.26
Uu.00g006190.m01	PF00270.24	Domain	CL0023	51	217	52	214	169	138.8	1.2e-40
Uu.00g006200.m01	PF14379.1	Family		3	67	3	32	51	9.0	1
Uu.00g006210.m01	PF13527.1	Domain	CL0257	4	134	7	90	127	7.6	3.2
Uu.00g006220.m01	PF01541.19	Domain	CL0418	11	89	12	84	80	35.3	1.1e-08
Uu.00g006230.m01	PF02375.12	Family		104	137	104	137	34	52.5	2.3e-14
Uu.00g006250.m01	PF07510.6	Domain	CL0263	79	212	98	211	142	53.9	1.6e-14
Uu.00g006260.m01	PF00545.15	Domain		37	125	46	125	83	69.6	1.7e-19
Uu.00g006280.m01	PF00075.19	Domain	CL0219	4	137	46	124	132	19.0	0.0013
Uu.00g006290.m01	PF00665.21	Domain	CL0219	3	82	11	81	120	44.2	1.7e-11
Uu.00g006310.m01	PF11932.3	Family		20	129	45	116	252	8.8	0.85
Uu.00g006320.m01	PF08881.5	Domain		31	133	41	133	104	29.5	6.4e-07
Uu.00g006340.m01	PF00083.19	Family	CL0015	24	480	26	480	451	355.2	4e-106
Uu.00g006360.m01	PF13688.1	Family	CL0126	67	258	81	250	196	24.3	2.4e-05
Uu.00g006370.m01	PF05721.8	Family	CL0029	39	237	40	179	211	13.3	0.059
Uu.00g006380.m01	PF12937.2	Domain	CL0271	3	34	8	32	47	14.3	0.024
Uu.00g006400.m01	PF00515.23	Repeat	CL0020	87	117	88	113	34	14.8	0.015
Uu.00g006410.m01	PF00891.13	Family	CL0063	129	382	181	381	242	106.2	1.5e-30
Uu.00g006420.m01	PF06966.7	Family	CL0115	266	521	288	517	235	109.7	1.3e-31
Uu.00g006430.m01	PF00251.15	Domain	CL0143	23	223	39	211	308	20.6	0.00023
Uu.00g006440.m01	PF06985.6	Family		49	197	49	197	139	116.2	1.2e-33
Uu.00g006460.m01	PF01569.16	Family	CL0525	132	299	134	296	129	75.7	2.4e-21
Uu.00g006470.m01	PF02881.14	Domain		6	83	6	83	75	46.4	3e-12
Uu.00g006480.m01	PF13302.1	Domain	CL0257	12	168	91	168	142	73.5	1.8e-20
Uu.00g006500.m01	PF00067.17	Domain		60	551	84	540	463	183.8	4.1e-54
Uu.00g006510.m01	PF13414.1	Repeat	CL0020	3	67	6	66	69	28.9	6.1e-07
Uu.00g006520.m01	PF00665.21	Domain	CL0219	1	111	3	110	120	39.0	7.2e-10
Uu.00g006530.m01	PF04163.7	Family		295	401	303	385	544	9.5	0.27
Uu.00g006540.m01	PF00432.16	Repeat	CL0059	160	201	162	201	44	23.9	2.2e-05
Uu.00g006550.m01	PF04406.9	Domain		115	180	120	180	68	59.0	2.5e-16
Uu.00g006560.m01	PF13637.1	Domain	CL0465	13	72	46	70	54	12.4	0.17
Uu.00g006570.m01	PF12819.2	Domain	CL0468	140	201	146	170	347	7.0	2.6
Uu.00g006580.m01	PF00856.23	Family		63	305	64	305	162	41.0	2.2e-10
Uu.00g006590.m01	PF09237.6	Domain	CL0361	55	91	69	87	54	10.0	0.5
Uu.00g006600.m01	PF03851.9	Family	CL0036	209	516	209	515	276	381.5	1.7e-114
Uu.00g006610.m01	PF04979.9	Family		92	236	95	229	132	35.2	1.2e-08
Uu.00g006620.m01	PF09849.4	Family		13	91	17	47	247	19.2	0.00098
Uu.00g006630.m01	PF01016.14	Family		52	136	63	135	81	83.2	8.2e-24
Uu.00g006640.m01	PF03006.15	Family		74	157	75	156	222	33.5	2.6e-08
Uu.00g006650.m01	PF01828.12	Family		62	263	62	263	208	281.0	3.4e-84
Uu.00g006660.m01	PF12511.3	Family		207	267	208	267	60	45.2	5.1e-12
Uu.00g006670.m01	PF12697.2	Domain	CL0028	87	349	182	273	228	15.2	0.014
Uu.00g006680.m01	PF02798.15	Domain	CL0172	27	106	28	106	76	26.5	5.3e-06
Uu.00g006690.m01	PF12296.3	Family		1	119	2	104	124	43.3	2.7e-11
Uu.00g006710.m01	PF00310.16	Domain	CL0052	24	186	35	185	361	60.5	1.1e-16
Uu.00g006720.m01	PF02969.12	Domain	CL0012	26	91	28	91	66	70.9	5.9e-20
Uu.00g006730.m01	PF01127.17	Family	CL0335	57	181	57	178	121	65.8	2.9e-18
Uu.00g006750.m01	PF11230.3	Family	CL0339	2	97	9	94	487	13.8	0.012
Uu.00g006760.m01	PF13857.1	Domain	CL0465	319	365	323	362	56	8.1	3.1
Uu.00g006770.m01	PF00304.15	Domain	CL0054	32	74	37	68	47	8.7	1.6
Uu.00g006780.m01	PF13508.1	Domain	CL0257	46	172	52	158	79	16.6	0.0062
Uu.00g006790.m01	PF05557.8	Family		3	203	8	191	722	18.9	0.00032
Uu.00g006800.m01	PF06148.6	Family	CL0295	40	173	44	170	133	83.5	1.1e-23
Uu.00g006810.m01	PF00687.16	Domain	CL0480	52	291	101	291	220	79.0	3e-22
Uu.00g006820.m01	PF00749.16	Domain	CL0039	120	427	121	426	314	328.1	3.5e-98
Uu.00g006840.m01	PF02419.12	Family		11	36	13	25	37	10.3	0.34
Uu.00g006850.m01	PF02778.9	Domain	CL0476	97	135	100	120	67	8.7	1.2
Uu.00g006860.m01	PF11700.3	Family	CL0015	59	241	61	236	477	26.3	2.4e-06
Uu.00g006870.m01	PF00172.13	Domain		52	88	52	82	40	34.9	1e-08
Uu.00g006880.m01	PF13460.1	Domain	CL0063	8	230	8	226	183	52.6	5.1e-14
Uu.00g006900.m01	PF01997.11	Family		45	102	63	98	200	15.2	0.012
Uu.00g006910.m01	PF00096.21	Domain	CL0361	27	49	27	49	23	20.1	0.00053
Uu.00g006920.m01	PF01217.15	Domain	CL0212	1	141	3	131	142	33.7	2.5e-08
Uu.00g006930.m01	PF08618.5	Family		186	339	186	320	427	70.8	9.7e-20
Uu.00g006940.m01	PF00657.17	Family	CL0264	40	257	41	208	234	39.7	4.6e-10
Uu.00g006950.m01	PF13095.1	Family		1	191	4	187	209	56.2	3.3e-15
Uu.00g006960.m01	PF01565.18	Domain	CL0077	93	222	94	221	139	42.3	4.6e-11
Uu.00g006970.m01	PF03747.9	Family		19	351	19	351	289	157.5	6e-46
Uu.00g006980.m01	PF00503.15	Domain	CL0023	7	56	18	41	389	8.7	0.57
Uu.00g006990.m01	PF14555.1	Domain	CL0214	8	50	9	49	43	42.4	3.6e-11
Uu.00g007000.m01	PF08219.6	Domain		14	96	15	92	78	94.0	3.3e-27
Uu.00g007010.m01	PF07958.6	Family		83	537	84	537	420	572.7	3.2e-172
Uu.00g007040.m01	PF05577.7	Family	CL0028	45	503	45	492	434	186.8	4.9e-55
Uu.00g007050.m01	PF05577.7	Family	CL0028	45	105	45	93	434	28.9	4e-07
Uu.00g007080.m01	PF07958.6	Family		83	537	84	537	420	572.7	3.2e-172
Uu.00g007090.m01	PF02096.15	Family	CL0376	1	56	2	52	198	15.7	0.0086
Uu.00g007100.m01	PF02096.15	Family	CL0376	209	323	211	313	198	27.9	1.6e-06
Uu.00g007110.m01	PF08219.6	Domain		1	81	2	79	78	100.9	2.4e-29
Uu.00g007120.m01	PF14707.1	Domain	CL0088	7	107	25	85	131	11.6	0.25
Uu.00g007130.m01	PF00106.20	Domain	CL0063	6	82	7	75	167	19.9	0.00053
Uu.00g007140.m01	PF11905.3	Family		195	322	217	317	136	56.2	3e-15
Uu.00g007150.m01	PF08799.6	Domain		22	34	22	33	30	11.9	0.096
Uu.00g007160.m01	PF00069.20	Domain	CL0016	256	422	256	406	260	133.6	6.5e-39
Uu.00g007170.m01	PF11711.3	Family		42	420	42	420	382	404.9	2.4e-121
Uu.00g007180.m01	PF10187.4	Domain		31	137	46	137	102	71.2	6.3e-20
Uu.00g007190.m01	PF01612.15	Domain	CL0219	80	148	92	135	176	13.7	0.032
Uu.00g007200.m01	PF08613.6	Family	CL0065	37	134	54	132	149	39.9	5.1e-10
Uu.00g007210.m01	PF00069.20	Domain	CL0016	59	335	62	303	260	65.6	3.7e-18
Uu.00g007250.m01	PF01636.18	Family	CL0016	113	338	121	328	239	44.9	1.1e-11
Uu.00g007270.m01	PF00067.17	Domain		39	161	56	155	463	4.7	8.4
Uu.00g007280.m01	PF08624.5	Family		145	282	146	281	139	194.6	6.2e-58
Uu.00g007290.m01	PF00107.21	Family	CL0063	1	82	2	72	130	20.5	0.00025
Uu.00g007300.m01	PF08240.7	Domain	CL0296	39	108	39	100	109	9.5	0.75
Uu.00g007320.m01	PF00106.20	Domain	CL0063	9	197	10	194	167	44.4	1.5e-11
Uu.00g007330.m01	PF01445.12	Family		7	46	15	43	57	10.1	0.48
Uu.00g007340.m01	PF08271.7	Domain	CL0167	41	85	42	85	43	48.7	3.2e-13
Uu.00g007350.m01	PF02535.17	Family	CL0184	16	189	22	141	317	12.6	0.05
Uu.00g007360.m01	PF02515.12	Family		120	308	122	304	191	190.7	1.4e-56
Uu.00g007370.m01	PF05793.7	Family		149	259	157	232	528	10.7	0.12
Uu.00g007390.m01	PF05935.6	Family	CL0186	15	326	41	311	477	35.3	4.5e-09
Uu.00g007400.m01	PF11191.3	Family		6	69	12	65	105	14.3	0.029
Uu.00g007420.m01	PF11374.3	Family		1	81	2	80	111	53.6	1.7e-14
Uu.00g007430.m01	PF13532.1	Domain	CL0029	12	182	52	182	194	58.0	1e-15
Uu.00g007440.m01	PF15487.1	Family		46	173	119	167	278	12.5	0.066
Uu.00g007460.m01	PF13174.1	Repeat	CL0020	10	42	12	42	33	7.0	8.9
Uu.00g007470.m01	PF09774.4	Family		15	179	15	174	151	155.2	1.3e-45
Uu.00g007480.m01	PF05673.8	Family	CL0023	194	367	212	316	250	14.0	0.018
Uu.00g007490.m01	PF13891.1	Domain		21	58	23	49	65	9.8	0.8
Uu.00g007500.m01	PF01156.14	Domain		25	332	26	279	313	77.5	9.9e-22
Uu.00g007520.m01	PF03931.10	Domain	CL0033	6	69	7	69	62	38.9	6.4e-10
Uu.00g007530.m01	PF10907.3	Family		7	48	8	30	66	10.7	0.37
Uu.00g007540.m01	PF03881.9	Family	CL0016	51	320	67	310	288	118.1	3.5e-34
Uu.00g007550.m01	PF01544.13	Family		56	260	142	257	292	29.2	4.2e-07
Uu.00g007560.m01	PF02882.14	Domain	CL0063	2	77	6	39	161	10.6	0.21
Uu.00g007580.m01	PF11051.3	Family	CL0110	146	239	175	237	271	17.4	0.0021
Uu.00g007590.m01	PF14604.1	Domain	CL0010	559	606	567	604	49	13.6	0.036
Uu.00g007600.m01	PF10281.4	Repeat		28	64	29	64	38	15.6	0.013
Uu.00g007610.m01	PF13802.1	Domain	CL0103	141	194	142	191	68	17.4	0.0028
Uu.00g007620.m01	PF02214.17	Domain	CL0033	31	127	31	123	94	39.5	4.8e-10
Uu.00g007630.m01	PF04478.7	Family		495	583	498	572	155	25.9	5.2e-06
Uu.00g007640.m01	PF10342.4	Family	CL0538	28	76	30	64	93	18.7	0.0017
Uu.00g007650.m01	PF07690.11	Family	CL0015	79	437	84	432	352	54.4	7.7e-15
Uu.00g007660.m01	PF00135.23	Domain	CL0028	6	421	29	406	535	236.7	5.1e-70
Uu.00g007680.m01	PF07277.6	Family		418	515	429	496	221	12.6	0.06
Uu.00g007690.m01	PF00225.18	Domain	CL0023	17	558	17	558	335	194.4	1.9e-57
Uu.00g007700.m01	PF00840.15	Domain	CL0004	17	443	18	442	433	628.8	3.2e-189
Uu.00g007720.m01	PF13622.1	Domain	CL0050	23	287	24	287	255	186.8	5.6e-55
Uu.00g007730.m01	PF00781.19	Family	CL0240	123	256	124	254	130	85.5	1.9e-24
Uu.00g007740.m01	PF05997.7	Family		7	129	8	125	217	136.6	7.4e-40
Uu.00g007760.m01	PF12847.2	Domain	CL0063	95	213	97	204	112	14.6	0.035
Uu.00g007770.m01	PF05033.11	Motif		32	161	35	161	103	69.2	2.8e-19
Uu.00g007780.m01	PF10302.4	Domain	CL0072	231	297	237	292	97	15.3	0.016
Uu.00g007800.m01	PF00078.22	Family	CL0027	491	627	493	615	214	22.6	5.4e-05
Uu.00g007810.m01	PF02102.10	Family	CL0126	1	368	22	364	359	246.1	4.1e-73
Uu.00g007820.m01	PF06985.6	Family		21	138	21	124	139	69.2	3.6e-19
Uu.00g007830.m01	PF13414.1	Repeat	CL0020	152	201	153	200	69	7.6	2.8
Uu.00g007840.m01	PF09295.5	Family	CL0020	48	435	50	435	395	524.4	1.5e-157
Uu.00g007850.m01	PF00153.22	Family		2	94	7	93	96	48.7	4.4e-13
Uu.00g007860.m01	PF11448.3	Family		31	87	39	82	113	12.6	0.074
Uu.00g007870.m01	PF00172.13	Domain		352	385	354	380	40	20.4	0.00033
Uu.00g007880.m01	PF05221.12	Domain	CL0325	6	448	7	448	268	453.3	1.9e-136
Uu.00g007890.m01	PF01398.16	Family	CL0366	8	136	9	132	114	30.6	2.1e-07
Uu.00g007900.m01	PF03104.14	Family	CL0219	13	130	25	109	325	10.4	0.2
Uu.00g007910.m01	PF00033.14	Domain	CL0328	1	86	2	77	188	12.3	0.074
Uu.00g007930.m01	PF13851.1	Domain		20	160	29	155	201	12.8	0.047
Uu.00g007940.m01	PF09685.5	Family		101	182	112	171	109	29.2	7e-07
Uu.00g007950.m01	PF00466.15	Family		72	121	74	117	100	17.9	0.0021
Uu.00g007960.m01	PF02885.12	Domain		21	91	22	90	66	38.7	5.3e-10
Uu.00g007970.m01	PF09511.5	Family		71	306	71	306	221	267.7	6.7e-80
Uu.00g007980.m01	PF12796.2	Family	CL0465	6	124	17	65	89	21.0	0.0003
Uu.00g007990.m01	PF08584.6	Family		82	338	84	332	284	228.4	8.4e-68
Uu.00g008000.m01	PF01170.13	Domain	CL0063	181	301	182	297	180	43.0	3.4e-11
Uu.00g008010.m01	PF00067.17	Domain		42	423	54	418	463	107.1	7.7e-31
Uu.00g008020.m01	PF09783.4	Family		175	348	175	347	177	230.3	1e-68
Uu.00g008030.m01	PF02792.9	Family		3	147	7	147	143	232.0	1.7e-69
Uu.00g008040.m01	PF01602.15	Family	CL0020	19	502	24	490	526	317.4	1.3e-94
Uu.00g008050.m01	PF04695.8	Family		1	54	3	50	136	12.5	0.11
Uu.00g008060.m01	PF04828.9	Family		34	121	36	114	92	30.5	2.4e-07
Uu.00g008070.m01	PF00248.16	Domain		21	278	22	277	283	166.9	4e-49
Uu.00g008080.m01	PF04677.10	Family	CL0265	33	154	44	145	122	25.8	6.4e-06
Uu.00g008090.m01	PF04828.9	Family		7	54	26	49	92	8.0	2.7
Uu.00g008100.m01	PF06414.7	Family	CL0023	2	76	10	54	201	15.9	0.0049
Uu.00g008110.m01	PF00651.26	Domain	CL0033	46	124	50	111	111	28.3	1.3e-06
Uu.00g008130.m01	PF00717.18	Domain	CL0299	44	122	45	97	70	28.7	7.1e-07
Uu.00g008140.m01	PF00382.14	Domain	CL0065	152	219	160	219	71	31.0	1.5e-07
Uu.00g008150.m01	PF04677.10	Family	CL0265	467	592	470	592	122	104.6	2.5e-30
Uu.00g008160.m01	PF10382.4	Family		6	70	7	62	83	18.1	0.0022
Uu.00g008170.m01	PF11917.3	Family	CL0382	1	157	4	151	418	76.7	1.4e-21
Uu.00g008180.m01	PF00179.21	Domain	CL0208	7	148	7	147	140	149.1	5e-44
Uu.00g008190.m01	PF00566.13	Family		593	654	612	650	214	11.3	0.17
Uu.00g008220.m01	PF00270.24	Domain	CL0023	74	243	74	242	169	152.5	6.8e-45
Uu.00g008230.m01	PF04427.13	Domain		37	343	43	343	191	187.4	2e-55
Uu.00g008240.m01	PF06325.8	Family	CL0063	88	132	99	128	295	10.6	0.21
Uu.00g008250.m01	PF05631.9	Family	CL0015	31	391	46	373	354	166.5	6.4e-49
Uu.00g008260.m01	PF01773.15	Family		223	297	223	296	75	75.0	4.1e-21
Uu.00g008270.m01	PF00881.19	Domain	CL0529	34	190	35	190	165	86.6	1.5e-24
Uu.00g008280.m01	PF10342.4	Family	CL0538	31	123	32	123	93	43.6	3e-11
Uu.00g008300.m01	PF00106.20	Domain	CL0063	5	196	5	191	167	79.6	2.4e-22
Uu.00g008340.m01	PF00067.17	Domain		3	135	15	123	463	41.4	6.4e-11
Uu.00g008360.m01	PF05730.6	Domain		24	89	25	89	66	49.9	2.1e-13
Uu.00g008370.m01	PF00457.12	Domain	CL0004	44	223	48	218	183	177.4	1.7e-52
Uu.00g008380.m01	PF07549.9	Motif		7	26	9	25	31	11.3	0.15
Uu.00g008390.m01	PF01757.17	Family	CL0316	119	533	120	533	340	145.5	1.6e-42
Uu.00g008400.m01	PF08240.7	Domain	CL0296	33	156	34	156	109	79.3	1.5e-22
Uu.00g008410.m01	PF04427.13	Domain		32	237	32	236	191	114.5	4.3e-33
Uu.00g008420.m01	PF08578.5	Family		723	851	724	851	126	151.4	1.2e-44
Uu.00g008430.m01	PF07690.11	Family	CL0015	103	515	105	511	352	94.4	5.5e-27
Uu.00g008440.m01	PF07690.11	Family	CL0015	94	453	104	453	352	94.8	4e-27
Uu.00g008450.m01	PF14226.1	Family		34	152	36	136	116	62.4	5.3e-17
Uu.00g008460.m01	PF14226.1	Family		13	135	13	134	116	95.5	2.7e-27
Uu.00g008490.m01	PF00172.13	Domain		12	50	13	44	40	26.5	4.4e-06
Uu.00g008500.m01	PF00096.21	Domain	CL0361	5	29	6	29	23	13.6	0.062
Uu.00g008530.m01	PF12874.2	Domain	CL0361	104	123	104	121	25	9.0	1.5
Uu.00g008560.m01	PF13417.1	Domain	CL0172	9	90	14	86	75	37.7	1.8e-09
Uu.00g008570.m01	PF03328.9	Family	CL0151	18	266	19	263	221	111.2	3e-32
Uu.00g008580.m01	PF05768.9	Domain	CL0172	12	102	12	100	81	51.8	7.2e-14
Uu.00g008590.m01	PF04968.7	Family		1	62	2	62	65	86.5	1e-24
Uu.00g008600.m01	PF04080.8	Family		10	111	16	87	267	12.5	0.07
Uu.00g008620.m01	PF06441.7	Family	CL0028	6	118	7	118	112	116.9	3.9e-34
Uu.00g008630.m01	PF01485.16	Family		417	478	418	478	64	38.7	6.6e-10
Uu.00g008640.m01	PF12937.2	Domain	CL0271	74	104	79	101	47	15.8	0.0084
Uu.00g008650.m01	PF01828.12	Family		39	252	43	251	208	112.7	1.1e-32
Uu.00g008700.m01	PF12224.3	Family	CL0286	26	242	107	227	252	50.2	2.5e-13
Uu.00g008710.m01	PF02225.17	Family		146	244	157	241	101	51.7	5.1e-14
Uu.00g008740.m01	PF13920.1	Domain	CL0229	40	101	42	98	50	11.3	0.2
Uu.00g008750.m01	PF05327.6	Family		196	317	211	314	564	8.9	0.34
Uu.00g008760.m01	PF00974.13	Family		46	120	55	96	501	9.9	0.19
Uu.00g008770.m01	PF07883.6	Domain	CL0029	31	98	39	92	71	22.7	4.8e-05
Uu.00g008780.m01	PF00664.18	Family	CL0241	290	561	291	561	275	54.2	1.3e-14
Uu.00g008790.m01	PF03704.12	Family	CL0020	111	154	112	150	146	7.9	3.3
Uu.00g008800.m01	PF00797.12	Family	CL0125	29	298	30	295	240	124.7	4.1e-36
Uu.00g008810.m01	PF10263.4	Domain	CL0126	56	225	114	180	157	20.9	0.00022
Uu.00g008840.m01	PF10300.4	Family	CL0020	40	619	42	619	468	420.4	7.6e-126
Uu.00g008850.m01	PF05160.8	Family		22	93	23	92	63	89.1	1.1e-25
Uu.00g008860.m01	PF00162.14	Domain		8	406	9	406	384	511.0	1.4e-153
Uu.00g008870.m01	PF04117.7	Family		188	255	188	254	68	83.5	5.8e-24
Uu.00g008890.m01	PF01636.18	Family	CL0016	52	288	77	276	239	42.7	5e-11
Uu.00g008910.m01	PF09150.5	Domain		108	174	117	170	159	11.9	0.13
Uu.00g008930.m01	PF00561.15	Domain	CL0028	60	158	60	137	230	26.8	3.2e-06
Uu.00g008940.m01	PF01757.17	Family	CL0316	13	416	13	394	340	46.5	2.1e-12
Uu.00g008960.m01	PF00394.17	Domain	CL0026	21	155	32	141	159	13.2	0.06
Uu.00g009000.m01	PF00171.17	Family	CL0099	56	203	59	202	462	82.5	1.9e-23
Uu.00g009010.m01	PF00462.19	Domain	CL0172	177	242	177	242	60	52.3	4e-14
Uu.00g009030.m01	PF02205.15	Family		36	60	36	60	30	35.8	3.8e-09
Uu.00g009050.m01	PF04191.8	Family	CL0115	232	336	235	334	106	72.4	2.8e-20
Uu.00g009060.m01	PF14622.1	Family	CL0539	36	145	44	140	128	29.9	4.3e-07
Uu.00g009080.m01	PF09789.4	Family		373	514	378	500	319	21.7	0.0001
Uu.00g009090.m01	PF02893.15	Family	CL0266	613	680	614	679	69	59.6	1.5e-16
Uu.00g009110.m01	PF07574.8	Family		15	210	17	210	200	128.6	2.1e-37
Uu.00g009120.m01	PF01323.15	Domain	CL0172	201	285	222	273	193	12.0	0.11
Uu.00g009130.m01	PF00622.23	Family		227	320	227	317	124	29.8	4.9e-07
Uu.00g009140.m01	PF01648.15	Family		10	181	10	180	115	48.0	9.4e-13
Uu.00g009150.m01	PF03586.8	Family		59	116	72	110	253	6.8	3
Uu.00g009160.m01	PF07267.6	Family		5	128	20	123	654	9.5	0.35
Uu.00g009170.m01	PF14420.1	Domain		10	64	11	64	54	53.9	1.1e-14
Uu.00g009180.m01	PF05995.7	Family	CL0029	13	193	27	183	175	137.0	3.4e-40
Uu.00g009190.m01	PF08797.6	Domain		85	179	85	173	107	53.6	1.7e-14
Uu.00g009200.m01	PF05875.7	Family		16	288	17	286	263	196.3	4.8e-58
Uu.00g009220.m01	PF12740.2	Family	CL0028	1	106	6	94	260	9.3	0.44
Uu.00g009230.m01	PF00702.21	Domain	CL0137	172	200	174	187	215	13.8	0.056
Uu.00g009240.m01	PF03856.8	Family		70	315	73	315	249	244.9	7e-73
Uu.00g009250.m01	PF13374.1	Repeat	CL0020	1	38	1	38	42	34.5	1.2e-08
Uu.00g009260.m01	PF00069.20	Domain	CL0016	79	259	111	244	260	51.6	6.9e-14
Uu.00g009280.m01	PF00225.18	Domain	CL0023	12	329	12	329	335	374.3	3.6e-112
Uu.00g009290.m01	PF00179.21	Domain	CL0208	8	145	8	144	140	173.4	1.6e-51
Uu.00g009300.m01	PF00108.18	Domain	CL0046	36	298	37	297	264	315.3	2.2e-94
Uu.00g009310.m01	PF07719.12	Repeat	CL0020	243	276	245	273	34	12.1	0.14
Uu.00g009330.m01	PF13328.1	Family	CL0237	14	116	31	71	153	15.8	0.0085
Uu.00g009340.m01	PF00067.17	Domain		42	498	58	485	463	127.5	4.8e-37
Uu.00g009360.m01	PF00023.25	Repeat	CL0465	25	56	32	55	33	6.9	5.5
Uu.00g009370.m01	PF04082.13	Domain	CL0507	22	145	24	143	260	17.6	0.0013
Uu.00g009380.m01	PF01118.19	Domain	CL0063	6	111	6	41	121	13.1	0.086
Uu.00g009390.m01	PF10730.4	Family		390	500	422	490	147	15.8	0.0089
Uu.00g009400.m01	PF07714.12	Domain	CL0016	24	178	27	120	259	21.9	7.5e-05
Uu.00g009410.m01	PF00724.15	Domain	CL0036	6	350	6	348	341	325.7	2.8e-97
Uu.00g009420.m01	PF03344.10	Family		93	230	162	206	713	8.2	0.75
Uu.00g009430.m01	PF13434.1	Family	CL0063	20	84	35	74	341	9.6	0.38
Uu.00g009440.m01	PF00067.17	Domain		288	490	291	475	463	82.6	2.1e-23
Uu.00g009450.m01	PF00106.20	Domain	CL0063	8	158	8	153	167	51.9	7.6e-14
Uu.00g009460.m01	PF01565.18	Domain	CL0077	43	184	43	183	139	78.5	3e-22
Uu.00g009470.m01	PF01565.18	Domain	CL0077	48	208	48	207	139	60.7	9.5e-17
Uu.00g009480.m01	PF10602.4	Family	CL0020	132	222	139	213	177	15.9	0.0063
Uu.00g009490.m01	PF00657.17	Family	CL0264	20	213	20	213	234	27.9	1.9e-06
Uu.00g009500.m01	PF00169.24	Domain	CL0266	25	142	27	140	104	21.1	0.00026
Uu.00g009510.m01	PF13672.1	Family	CL0238	116	336	123	321	212	30.7	1.9e-07
Uu.00g009520.m01	PF04900.7	Family	CL0280	69	178	70	177	101	85.9	1.5e-24
Uu.00g009530.m01	PF05277.7	Family	CL0028	605	944	608	943	345	425.9	9.4e-128
Uu.00g009540.m01	PF03302.8	Family		185	295	224	290	397	17.8	0.00096
Uu.00g009550.m01	PF05832.7	Family		15	157	16	157	142	176.0	3.1e-52
Uu.00g009560.m01	PF11927.3	Family		138	386	138	385	249	265.0	5.8e-79
Uu.00g009580.m01	PF01946.12	Family	CL0063	307	363	318	353	230	14.3	0.016
Uu.00g009590.m01	PF11956.3	Motif		37	125	49	116	102	11.9	0.17
Uu.00g009600.m01	PF00106.20	Domain	CL0063	39	195	39	187	167	53.4	2.6e-14
Uu.00g009620.m01	PF14937.1	Family		20	81	22	62	87	11.4	0.2
Uu.00g009630.m01	PF07470.8	Family	CL0059	31	399	35	398	336	151.1	3.7e-44
Uu.00g009640.m01	PF07690.11	Family	CL0015	134	522	140	516	352	107.4	5.8e-31
Uu.00g009650.m01	PF00067.17	Domain		152	502	163	495	463	123.3	9.2e-36
Uu.00g009660.m01	PF00067.17	Domain		255	434	281	413	463	88.4	3.4e-25
Uu.00g009700.m01	PF00226.26	Domain	CL0392	104	164	112	163	64	28.8	7.1e-07
Uu.00g009710.m01	PF00067.17	Domain		44	495	53	491	463	181.1	2.6e-53
Uu.00g009720.m01	PF00106.20	Domain	CL0063	26	79	30	70	167	23.1	5.4e-05
Uu.00g009730.m01	PF04466.8	Family	CL0023	10	65	29	63	387	14.6	0.012
Uu.00g009760.m01	PF01636.18	Family	CL0016	158	259	223	258	239	19.1	0.00081
Uu.00g009770.m01	PF05922.11	Domain		29	98	30	97	82	28.5	1.6e-06
Uu.00g009780.m01	PF09347.5	Domain		53	229	55	229	166	174.7	9.8e-52
Uu.00g009800.m01	PF03344.10	Family		32	325	53	289	713	11.3	0.086
Uu.00g009810.m01	PF08598.6	Family		337	517	338	517	205	96.1	2e-27
Uu.00g009820.m01	PF09813.4	Family		11	73	31	63	100	15.0	0.018
Uu.00g009830.m01	PF11935.3	Family		86	323	92	319	239	238.1	8.3e-71
Uu.00g009870.m01	PF00397.21	Domain		104	134	105	134	31	32.2	6.5e-08
Uu.00g009880.m01	PF07867.6	Family		77	110	83	104	73	9.7	0.53
Uu.00g009940.m01	PF13640.1	Domain	CL0029	176	269	178	266	100	24.1	3.9e-05
Uu.00g009960.m01	PF12353.3	Family		22	152	23	151	128	155.2	7.2e-46
Uu.00g009980.m01	PF12006.3	Family		54	216	106	196	314	12.9	0.036
Uu.00g009990.m01	PF03486.9	Family	CL0063	33	73	35	70	409	10.8	0.12
Uu.00g010000.m01	PF00023.25	Repeat	CL0465	73	94	74	89	33	7.1	4.8
Uu.00g010010.m01	PF15492.1	Family	CL0186	256	321	276	316	282	8.7	0.81
Uu.00g010020.m01	PF00012.15	Family	CL0108	46	648	46	647	602	880.1	4.9e-265
Uu.00g010030.m01	PF07732.10	Domain	CL0026	145	263	146	262	118	150.0	2e-44
Uu.00g010050.m01	PF13041.1	Repeat	CL0020	540	579	543	577	50	7.7	3.2
Uu.00g010060.m01	PF13673.1	Domain	CL0257	2	79	10	64	117	9.0	1.4
Uu.00g010070.m01	PF02065.13	Family	CL0058	14	138	20	126	394	61.7	4.7e-17
Uu.00g010080.m01	PF10263.4	Domain	CL0126	51	171	55	148	157	21.9	0.00011
Uu.00g010090.m01	PF00412.17	Domain		17	73	17	71	58	35.9	5.4e-09
Uu.00g010100.m01	PF07646.10	Repeat	CL0186	42	78	42	61	49	8.0	2.4
Uu.00g010110.m01	PF07929.6	Family		1	186	2	175	179	34.9	9e-09
Uu.00g010120.m01	PF13915.1	Domain		379	453	379	453	66	92.8	1.1e-26
Uu.00g010140.m01	PF00550.20	Domain	CL0314	88	152	98	152	67	25.3	1.3e-05
Uu.00g010150.m01	PF01565.18	Domain	CL0077	70	167	71	153	139	46.5	2.4e-12
Uu.00g010160.m01	PF08031.7	Domain	CL0277	58	101	58	96	47	35.6	6.2e-09
Uu.00g010170.m01	PF12348.3	Family	CL0020	6	219	7	218	228	145.0	2.1e-42
Uu.00g010180.m01	PF04450.7	Family	CL0126	66	275	67	275	205	251.4	4.9e-75
Uu.00g010210.m01	PF08700.6	Family	CL0295	116	188	116	183	87	21.8	0.00012
Uu.00g010220.m01	PF00180.15	Domain	CL0270	55	380	56	379	348	333.3	1.4e-99
Uu.00g010230.m01	PF02892.10	Domain	CL0361	17	54	25	54	45	16.0	0.007
Uu.00g010240.m01	PF00583.19	Family	CL0257	64	177	141	174	83	12.4	0.12
Uu.00g010250.m01	PF03619.11	Family		10	281	12	281	274	348.1	3e-104
Uu.00g010270.m01	PF13903.1	Family	CL0375	41	220	92	197	172	15.3	0.012
Uu.00g010280.m01	PF03169.10	Family		1	231	1	230	624	245.4	1.1e-72
Uu.00g010290.m01	PF07218.6	Family		22	106	49	101	782	6.9	1.4
Uu.00g010300.m01	PF01812.15	Family	CL0246	17	243	17	241	186	100.7	8.2e-29
Uu.00g010310.m01	PF01423.17	Domain	CL0527	21	92	22	91	67	56.1	1.9e-15
Uu.00g010320.m01	PF03810.14	Domain	CL0020	33	99	33	98	77	22.9	5.6e-05
Uu.00g010340.m01	PF03069.10	Family		14	99	23	95	369	29.8	2.3e-07
Uu.00g010350.m01	PF01118.19	Domain	CL0063	4	112	4	81	121	24.8	2e-05
Uu.00g010360.m01	PF00009.22	Domain	CL0023	17	345	18	345	188	207.1	1.5e-61
Uu.00g010370.m01	PF00293.23	Domain	CL0261	148	292	160	285	135	25.9	6.1e-06
Uu.00g010390.m01	PF03308.11	Family	CL0023	591	650	601	644	267	11.8	0.07
Uu.00g010420.m01	PF13347.1	Family	CL0015	43	238	74	211	428	12.1	0.046
Uu.00g010430.m01	PF02005.11	Family	CL0063	40	510	45	504	377	313.2	2.1e-93
Uu.00g010440.m01	PF00781.19	Family	CL0240	131	251	161	231	130	29.4	4.3e-07
Uu.00g010460.m01	PF00083.19	Family	CL0015	29	518	30	515	451	394.3	5.7e-118
Uu.00g010470.m01	PF12740.2	Family	CL0028	101	251	111	238	260	23.7	1.8e-05
Uu.00g010480.m01	PF00190.17	Domain	CL0029	120	258	130	252	144	34.6	1.1e-08
Uu.00g010490.m01	PF00305.14	Domain		179	685	225	665	667	186.6	5.4e-55
Uu.00g010500.m01	PF07413.6	Family		38	118	50	101	276	8.9	0.55
Uu.00g010520.m01	PF12799.2	Family	CL0022	378	424	378	411	44	8.2	1.8
Uu.00g010530.m01	PF00176.18	Family	CL0023	208	515	208	507	299	102.3	2e-29
Uu.00g010550.m01	PF00248.16	Domain		11	312	13	310	283	178.7	1e-52
Uu.00g010560.m01	PF08740.6	Domain		62	146	68	124	187	22.1	8.9e-05
Uu.00g010570.m01	PF01207.12	Family	CL0036	32	254	33	250	310	100.0	1.1e-28
Uu.00g010580.m01	PF00107.21	Family	CL0063	167	308	168	297	130	73.1	1.4e-20
Uu.00g010590.m01	PF02826.14	Domain	CL0063	2	79	7	73	178	10.4	0.25
Uu.00g010600.m01	PF08740.6	Domain		2	108	5	108	187	53.5	2.1e-14
Uu.00g010610.m01	PF02404.10	Family	CL0053	60	189	71	167	273	10.0	0.34
Uu.00g010620.m01	PF00134.18	Domain	CL0065	85	228	97	227	127	43.5	2e-11
Uu.00g010630.m01	PF08799.6	Domain		69	98	69	98	30	52.3	2.2e-14
Uu.00g010640.m01	PF02065.13	Family	CL0058	12	123	22	114	394	35.4	4.5e-09
Uu.00g010650.m01	PF00069.20	Domain	CL0016	157	418	158	409	260	218.9	6.2e-65
Uu.00g010660.m01	PF05717.8	Family		161	204	170	193	108	11.6	0.14
Uu.00g010670.m01	PF03351.12	Domain		43	131	48	117	124	27.0	3.4e-06
Uu.00g010690.m01	PF05511.6	Family		1	90	12	53	99	14.5	0.024
Uu.00g010710.m01	PF00168.25	Domain	CL0154	319	451	319	450	85	16.9	0.0042
Uu.00g010720.m01	PF04828.9	Family		30	130	31	129	92	72.9	1.5e-20
Uu.00g010770.m01	PF12752.2	Domain		84	157	119	155	59	23.3	6.7e-05
Uu.00g010780.m01	PF02906.9	Domain		140	483	141	483	285	210.9	2.2e-62
Uu.00g010790.m01	PF00033.14	Domain	CL0328	45	119	50	114	188	12.8	0.053
Uu.00g010800.m01	PF12734.2	Family		29	82	42	82	37	31.1	1.8e-07
Uu.00g010810.m01	PF00241.15	Domain	CL0092	49	153	60	152	127	42.2	6.2e-11
Uu.00g010820.m01	PF13465.1	Domain	CL0361	173	200	173	200	26	26.4	5.3e-06
Uu.00g010830.m01	PF06985.6	Family		22	154	22	154	139	85.5	3.6e-24
Uu.00g010840.m01	PF13460.1	Domain	CL0063	8	213	8	212	183	42.3	7.7e-11
Uu.00g010850.m01	PF04418.7	Domain		82	130	93	121	75	13.7	0.045
Uu.00g010860.m01	PF00668.15	Family	CL0149	65	154	76	145	301	17.5	0.0014
Uu.00g010880.m01	PF10500.4	Family		64	131	80	126	225	8.0	1.7
Uu.00g010890.m01	PF00085.15	Domain	CL0172	4	112	7	110	104	46.2	2.8e-12
Uu.00g010940.m01	PF10279.4	Family		343	472	346	433	81	10.8	0.42
Uu.00g010950.m01	PF00903.20	Domain	CL0104	12	87	20	80	128	12.0	0.15
Uu.00g010960.m01	PF11837.3	Family		3	101	6	82	107	13.1	0.062
Uu.00g010980.m01	PF11807.3	Family		31	224	36	224	217	102.5	2.5e-29
Uu.00g011000.m01	PF00668.15	Family	CL0149	9	128	38	114	301	23.4	2.2e-05
Uu.00g011020.m01	PF07732.10	Domain	CL0026	127	244	132	242	118	142.7	3.7e-42
Uu.00g011030.m01	PF04082.13	Domain	CL0507	190	444	191	412	260	64.3	7.6e-18
Uu.00g011050.m01	PF01423.17	Domain	CL0527	2	74	3	73	67	57.7	5.8e-16
Uu.00g011060.m01	PF01156.14	Domain		1	363	2	350	313	139.1	1.7e-40
Uu.00g011080.m01	PF12697.2	Domain	CL0028	8	96	30	79	228	25.2	1.3e-05
Uu.00g011100.m01	PF13637.1	Domain	CL0465	125	178	127	175	54	14.4	0.039
Uu.00g011110.m01	PF12242.3	Family	CL0063	4	49	11	40	78	12.5	0.092
Uu.00g011140.m01	PF01546.23	Family	CL0035	143	556	143	556	189	77.1	1.1e-21
Uu.00g011150.m01	PF05449.6	Domain		375	422	377	416	83	10.0	0.64
Uu.00g011160.m01	PF09423.5	Domain	CL0163	202	369	224	356	453	27.6	1e-06
Uu.00g011170.m01	PF00171.17	Family	CL0099	100	584	104	573	462	351.7	4.1e-105
Uu.00g011180.m01	PF01757.17	Family	CL0316	106	502	107	497	340	73.6	1.2e-20
Uu.00g011200.m01	PF13582.1	Domain	CL0126	73	195	77	195	124	33.2	6.1e-08
Uu.00g011210.m01	PF07364.7	Family		6	299	7	298	292	242.9	3.9e-72
Uu.00g011220.m01	PF14420.1	Domain		76	128	77	128	54	58.6	4.1e-16
Uu.00g011260.m01	PF02458.10	Family	CL0149	5	94	8	86	432	22.6	3.1e-05
Uu.00g011270.m01	PF00899.16	Family	CL0063	4	43	4	40	136	27.8	1.7e-06
Uu.00g011280.m01	PF01408.17	Family	CL0063	35	178	36	168	120	54.4	1.6e-14
Uu.00g011290.m01	PF07714.12	Domain	CL0016	184	468	191	414	259	50.4	1.5e-13
Uu.00g011300.m01	PF00067.17	Domain		100	525	104	514	463	160.5	4.8e-47
Uu.00g011310.m01	PF02434.11	Family	CL0110	187	272	198	246	252	19.8	0.00037
Uu.00g011320.m01	PF01237.13	Family		14	386	14	361	354	289.5	2.1e-86
Uu.00g011340.m01	PF08240.7	Domain	CL0296	30	94	31	90	109	34.9	9.8e-09
Uu.00g011360.m01	PF00891.13	Family	CL0063	163	369	179	358	242	113.4	8.7e-33
Uu.00g011380.m01	PF03635.12	Family		13	848	14	847	762	1025.4	0
Uu.00g011390.m01	PF02812.13	Domain		300	384	313	372	131	10.5	0.32
Uu.00g011420.m01	PF13522.1	Domain	CL0052	48	170	63	163	133	15.5	0.012
Uu.00g011440.m01	PF01161.15	Domain		62	229	63	225	146	97.8	4.7e-28
Uu.00g011450.m01	PF00501.23	Family	CL0378	32	462	40	461	417	247.1	2e-73
Uu.00g011460.m01	PF05460.8	Family		5	159	12	146	353	17.3	0.0019
Uu.00g011470.m01	PF13792.1	Domain	CL0062	44	126	44	126	84	95.3	1.2e-27
Uu.00g011480.m01	PF00190.17	Domain	CL0029	121	261	129	259	144	51.5	6.6e-14
Uu.00g011490.m01	PF06912.6	Family		52	266	54	266	209	139.5	7.9e-41
Uu.00g011500.m01	PF07690.11	Family	CL0015	78	487	81	486	352	145.6	1.5e-42
Uu.00g011510.m01	PF13414.1	Repeat	CL0020	6	101	8	71	69	35.0	8e-09
Uu.00g011520.m01	PF05234.6	Family		1	97	1	76	120	11.5	0.22
Uu.00g011540.m01	PF13304.1	Domain	CL0023	2	187	5	161	303	12.3	0.12
Uu.00g011560.m01	PF01636.18	Family	CL0016	133	245	189	240	239	14.1	0.028
Uu.00g011570.m01	PF00583.19	Family	CL0257	123	211	153	210	83	23.3	4.8e-05
Uu.00g011580.m01	PF00158.21	Domain	CL0023	57	130	71	92	168	10.8	0.24
Uu.00g011590.m01	PF08450.7	Family	CL0186	230	427	244	420	246	79.1	3.2e-22
Uu.00g011600.m01	PF00106.20	Domain	CL0063	6	139	6	134	167	35.7	7.5e-09
Uu.00g011610.m01	PF01370.16	Family	CL0063	15	208	15	200	236	41.4	1e-10
Uu.00g011630.m01	PF12680.2	Domain	CL0051	13	130	15	95	102	20.9	0.00035
Uu.00g011650.m01	PF12697.2	Domain	CL0028	156	419	173	386	228	44.8	1.3e-11
Uu.00g011660.m01	PF03992.11	Domain	CL0032	8	77	19	75	78	28.8	8.7e-07
Uu.00g011670.m01	PF02204.13	Family		500	601	503	600	104	105.0	1.8e-30
Uu.00g011680.m01	PF00122.15	Family		143	449	144	443	230	70.2	1.3e-19
Uu.00g011690.m01	PF00799.15	Domain	CL0169	1	29	3	23	114	10.1	0.54
Uu.00g011710.m01	PF04616.9	Family	CL0143	3	204	17	204	286	128.8	2.1e-37
Uu.00g011730.m01	PF00657.17	Family	CL0264	41	283	83	237	234	20.3	0.00037
Uu.00g011740.m01	PF00153.22	Family		133	223	136	220	96	59.5	1.8e-16
Uu.00g011750.m01	PF14404.1	Family		36	73	44	64	63	14.3	0.034
Uu.00g011760.m01	PF09227.5	Domain		28	91	28	91	64	89.5	1e-25
Uu.00g011770.m01	PF00840.15	Domain	CL0004	19	450	19	450	433	695.0	2.6e-209
Uu.00g011780.m01	PF13371.1	Repeat	CL0020	234	297	235	295	73	18.1	0.0017
Uu.00g011790.m01	PF01546.23	Family	CL0035	69	380	107	303	189	29.8	3.5e-07
Uu.00g011800.m01	PF07690.11	Family	CL0015	66	431	66	431	352	104.0	6.3e-30
Uu.00g011810.m01	PF11915.3	Family		462	553	462	551	92	66.5	1.7e-18
Uu.00g011820.m01	PF00172.13	Domain		51	90	51	89	40	26.2	5.3e-06
Uu.00g011830.m01	PF00172.13	Domain		19	60	20	54	40	32.3	6.8e-08
Uu.00g011860.m01	PF00083.19	Family	CL0015	12	482	13	482	451	313.8	1.5e-93
Uu.00g011870.m01	PF11017.3	Family		44	418	45	418	314	160.5	5e-47
Uu.00g011880.m01	PF00033.14	Domain	CL0328	39	147	65	143	188	10.6	0.25
Uu.00g011890.m01	PF04855.7	Family		121	444	123	444	244	278.3	4.9e-83
Uu.00g011900.m01	PF13579.1	Domain	CL0113	172	359	285	340	160	12.8	0.092
Uu.00g011910.m01	PF12697.2	Domain	CL0028	512	833	521	831	228	74.9	7.9e-21
Uu.00g011920.m01	PF13241.1	Domain	CL0063	1	174	2	35	103	12.3	0.15
Uu.00g011930.m01	PF08082.6	Domain		94	168	117	158	152	10.8	0.27
Uu.00g011940.m01	PF01966.17	Family	CL0237	65	217	67	142	122	19.1	0.00097
Uu.00g011960.m01	PF08934.5	Domain		2	74	5	52	155	11.6	0.16
Uu.00g011970.m01	PF07690.11	Family	CL0015	57	437	57	437	352	128.5	2.3e-37
Uu.00g011980.m01	PF08740.6	Domain		29	206	30	206	187	146.4	7.1e-43
Uu.00g011990.m01	PF00026.18	Family	CL0129	13	65	19	64	317	17.7	0.0017
Uu.00g012000.m01	PF00026.18	Family	CL0129	29	219	38	214	317	72.7	2.9e-20
Uu.00g012010.m01	PF00756.15	Family	CL0028	33	235	37	173	251	15.4	0.0094
Uu.00g012020.m01	PF04510.7	Family		49	146	71	143	174	13.1	0.054
Uu.00g012070.m01	PF00388.14	Family	CL0384	103	265	104	264	146	149.8	3.3e-44
Uu.00g012080.m01	PF13191.1	Domain	CL0023	12	129	17	60	185	9.2	1
Uu.00g012110.m01	PF01209.13	Family	CL0063	5	182	15	170	233	17.9	0.0012
Uu.00g012130.m01	PF01946.12	Family	CL0063	11	69	17	63	230	22.0	6.8e-05
Uu.00g012150.m01	PF13520.1	Family	CL0062	55	390	64	388	426	127.1	6e-37
Uu.00g012160.m01	PF06605.6	Family		5	51	10	47	327	10.3	0.22
Uu.00g012170.m01	PF11203.3	Family		271	353	297	351	98	12.4	0.12
Uu.00g012180.m01	PF13711.1	Family		112	160	120	154	66	11.8	0.16
Uu.00g012190.m01	PF05903.9	Domain		25	192	27	187	151	109.3	1.4e-31
Uu.00g012200.m01	PF00005.22	Domain	CL0023	18	49	22	42	137	8.2	2.8
Uu.00g012210.m01	PF01451.16	Domain		268	362	282	335	138	7.3	5.3
Uu.00g012220.m01	PF04514.7	Family		12	152	23	118	363	5.1	8.5
Uu.00g012230.m01	PF00067.17	Domain		54	494	87	476	463	189.8	6.2e-56
Uu.00g012250.m01	PF00583.19	Family	CL0257	93	205	102	205	83	24.9	1.5e-05
Uu.00g012260.m01	PF13204.1	Family	CL0058	36	197	37	180	289	109.0	2.5e-31
Uu.00g012270.m01	PF00296.15	Domain		19	401	35	395	307	212.1	9.5e-63
Uu.00g012280.m01	PF06516.6	Family	CL0408	37	358	37	357	315	403.7	3.9e-121
Uu.00g012290.m01	PF07690.11	Family	CL0015	26	378	49	338	352	34.8	6.9e-09
Uu.00g012310.m01	PF06039.10	Family	CL0063	53	98	56	94	489	9.5	0.23
Uu.00g012330.m01	PF12760.2	Domain	CL0167	28	62	32	56	46	6.3	7.9
Uu.00g012340.m01	PF03443.9	Family		21	211	47	181	218	77.7	1e-21
Uu.00g012350.m01	PF11233.3	Family		215	272	219	249	157	11.1	0.28
Uu.00g012360.m01	PF03848.9	Family	CL0063	43	106	56	82	192	12.9	0.043
Uu.00g012370.m01	PF02230.11	Domain	CL0028	6	51	10	36	216	9.1	0.77
Uu.00g012380.m01	PF02878.11	Domain		13	155	14	154	138	115.7	1e-33
Uu.00g012390.m01	PF00929.19	Family	CL0219	8	174	8	172	164	85.0	6.6e-24
Uu.00g012400.m01	PF00069.20	Domain	CL0016	35	150	45	132	260	10.2	0.3
Uu.00g012410.m01	PF00967.12	Domain	CL0199	78	154	84	154	119	21.0	0.0002
Uu.00g012430.m01	PF00746.16	Family	CL0501	8	45	9	38	39	13.3	0.051
Uu.00g012450.m01	PF00135.23	Domain	CL0028	1	469	9	453	535	308.1	1.1e-91
Uu.00g012460.m01	PF07690.11	Family	CL0015	68	423	71	423	352	100.9	5.7e-29
Uu.00g012480.m01	PF13527.1	Domain	CL0257	135	221	147	219	127	22.9	5.8e-05
Uu.00g012500.m01	PF04690.8	Family	CL0114	1	70	10	54	170	12.0	0.18
Uu.00g012510.m01	PF13874.1	Domain		97	201	113	188	141	12.1	0.11
Uu.00g012520.m01	PF06160.7	Family		117	201	129	195	560	5.2	4.7
Uu.00g012530.m01	PF01281.14	Domain		89	139	93	136	48	28.1	8.4e-07
Uu.00g012570.m01	PF01494.14	Family	CL0063	3	358	4	350	356	69.9	1.9e-19
Uu.00g012580.m01	PF13862.1	Family		18	136	25	93	194	13.3	0.042
Uu.00g012590.m01	PF01116.15	Domain	CL0036	14	359	16	358	287	331.5	3.5e-99
Uu.00g012610.m01	PF00443.24	Family	CL0125	48	452	48	443	269	119.1	1.7e-34
Uu.00g012640.m01	PF10893.3	Family		293	321	297	314	68	10.0	0.6
Uu.00g012660.m01	PF02272.14	Family		73	109	78	103	68	11.1	0.23
Uu.00g012680.m01	PF01476.15	Domain	CL0187	117	162	117	146	44	23.9	2.7e-05
Uu.00g012690.m01	PF12937.2	Domain	CL0271	4	41	6	35	47	19.8	0.00045
Uu.00g012710.m01	PF13854.1	Repeat	CL0186	192	235	192	224	42	15.5	0.012
Uu.00g012720.m01	PF07941.6	Family		236	287	250	279	75	12.3	0.15
Uu.00g012730.m01	PF02845.11	Family	CL0214	65	106	68	105	42	30.7	1.5e-07
Uu.00g012760.m01	PF00645.13	Domain		151	207	175	198	82	12.1	0.17
Uu.00g012780.m01	PF07786.7	Family	CL0316	34	135	58	134	223	16.2	0.005
Uu.00g012790.m01	PF01118.19	Domain	CL0063	99	198	99	185	121	14.9	0.023
Uu.00g012800.m01	PF03358.10	Family	CL0042	7	61	20	60	152	9.7	0.54
Uu.00g012810.m01	PF05313.7	Family		3	85	13	75	190	10.5	0.26
Uu.00g012820.m01	PF00083.19	Family	CL0015	4	100	51	98	451	30.6	1.2e-07
Uu.00g012830.m01	PF04513.7	Family		90	219	93	189	140	13.0	0.066
Uu.00g012850.m01	PF08722.6	Domain	CL0236	266	349	311	347	88	11.6	0.2
Uu.00g012880.m01	PF12723.2	Family		28	103	52	100	134	11.5	0.2
Uu.00g012900.m01	PF02798.15	Domain	CL0172	5	79	8	79	76	49.8	2.8e-13
Uu.00g012910.m01	PF00646.28	Domain	CL0271	2	49	3	46	48	20.1	0.00035
Uu.00g012960.m01	PF13561.1	Domain	CL0063	7	268	48	267	241	76.3	2.9e-21
Uu.00g012970.m01	PF00109.21	Domain	CL0046	69	169	70	129	254	29.2	5.6e-07
Uu.00g012980.m01	PF00108.18	Domain	CL0046	28	97	36	69	264	14.8	0.0099
Uu.00g012990.m01	PF07690.11	Family	CL0015	70	466	73	465	352	97.9	4.7e-28
Uu.00g013000.m01	PF12937.2	Domain	CL0271	4	48	6	41	47	13.8	0.034
Uu.00g013020.m01	PF04375.9	Family	CL0331	242	324	243	306	372	5.6	4.9
Uu.00g013040.m01	PF02993.9	Family		6	122	17	118	238	10.2	0.57
Uu.00g013050.m01	PF07247.7	Family	CL0149	98	508	127	499	480	60.7	9.4e-17
Uu.00g013060.m01	PF00450.17	Domain	CL0028	11	87	27	76	415	39.7	3.3e-10
Uu.00g013070.m01	PF12145.3	Domain		14	122	22	106	480	14.4	0.0096
Uu.00g013090.m01	PF00853.14	Domain	CL0073	5	69	17	57	135	11.7	0.12
Uu.00g013100.m01	PF13704.1	Family	CL0110	204	278	206	272	97	12.8	0.1
Uu.00g013120.m01	PF00067.17	Domain		33	513	46	489	463	180.7	3.6e-53
Uu.00g013170.m01	PF01494.14	Family	CL0063	6	364	7	340	356	82.4	2.9e-23
Uu.00g013180.m01	PF13460.1	Domain	CL0063	3	214	3	213	183	102.1	3.4e-29
Uu.00g013190.m01	PF13967.1	Family		48	198	48	197	157	136.4	5.6e-40
Uu.00g013200.m01	PF00561.15	Domain	CL0028	1	190	1	181	230	34.2	1.8e-08
Uu.00g013220.m01	PF00689.16	Family		1	29	3	19	182	7.3	3
Uu.00g013230.m01	PF01250.12	Domain		19	100	22	91	92	11.0	0.29
Uu.00g013240.m01	PF00109.21	Domain	CL0046	10	263	11	263	254	224.2	1.8e-66
Uu.00g013250.m01	PF08659.5	Family	CL0063	5	133	5	123	181	53.9	1.6e-14
Uu.00g013280.m01	PF02798.15	Domain	CL0172	2	79	4	79	76	48.2	8.5e-13
Uu.00g013290.m01	PF00172.13	Domain		20	57	20	54	40	32.7	4.9e-08
Uu.00g013310.m01	PF13641.1	Domain	CL0110	10	228	13	217	228	45.6	6.8e-12
Uu.00g013320.m01	PF12224.3	Family	CL0286	133	381	137	356	252	63.4	2.4e-17
Uu.00g013330.m01	PF03399.11	Family	CL0123	123	286	143	284	204	22.3	7.5e-05
Uu.00g013340.m01	PF11818.3	Family		230	355	238	289	143	15.0	0.017
Uu.00g013370.m01	PF14510.1	Domain		93	200	129	198	85	23.1	5.7e-05
Uu.00g013380.m01	PF07714.12	Domain	CL0016	54	207	55	166	259	19.8	0.00032
Uu.00g013390.m01	PF12695.2	Domain	CL0028	36	300	37	300	145	42.5	5e-11
Uu.00g013400.m01	PF12796.2	Family	CL0465	58	190	62	187	89	32.6	7.5e-08
Uu.00g013410.m01	PF01336.20	Domain	CL0021	114	201	114	198	75	28.5	9.6e-07
Uu.00g013420.m01	PF10340.4	Family	CL0028	90	260	98	230	374	13.3	0.022
Uu.00g013440.m01	PF00083.19	Family	CL0015	26	262	56	245	451	46.0	2.7e-12
Uu.00g013450.m01	PF11568.3	Family		11	62	21	59	148	11.1	0.3
Uu.00g013460.m01	PF09488.5	Family		80	132	88	128	381	36.9	1.6e-09
Uu.00g013470.m01	PF00651.26	Domain	CL0033	21	125	22	94	111	43.4	2.6e-11
Uu.00g013480.m01	PF13414.1	Repeat	CL0020	126	176	128	173	69	12.8	0.067
Uu.00g013510.m01	PF01472.15	Family	CL0178	91	136	92	123	74	28.6	8.3e-07
Uu.00g013520.m01	PF11720.3	Family	CL0367	18	81	22	80	60	47.8	8.2e-13
Uu.00g013530.m01	PF15102.1	Family		125	255	188	235	146	7.1	3.9
Uu.00g013540.m01	PF01753.13	Family	CL0175	25	60	25	58	37	36.4	3.2e-09
Uu.00g013550.m01	PF01565.18	Domain	CL0077	33	173	35	172	139	59.1	2.9e-16
Uu.00g013560.m01	PF00892.15	Family	CL0184	37	169	42	168	126	8.8	1.5
Uu.00g013590.m01	PF09439.5	Family	CL0023	9	124	11	72	181	12.9	0.046
Uu.00g013600.m01	PF09812.4	Family		13	140	34	135	157	35.5	7.8e-09
Uu.00g013620.m01	PF09531.5	Family		2	124	5	114	602	7.5	1.1
Uu.00g013630.m01	PF01822.14	Family		36	116	36	116	82	70.1	1e-19
Uu.00g013650.m01	PF12953.2	Domain		313	377	314	369	131	11.7	0.21
Uu.00g013660.m01	PF03485.11	Domain		8	83	22	72	85	10.7	0.57
Uu.00g013680.m01	PF12236.3	Family		2	82	18	62	480	12.3	0.039
Uu.00g013690.m01	PF00067.17	Domain		66	550	67	548	463	252.3	6.8e-75
Uu.00g013720.m01	PF13489.1	Domain	CL0063	106	295	107	243	161	59.2	3.6e-16
Uu.00g013730.m01	PF07690.11	Family	CL0015	49	442	54	441	352	120.5	6.1e-35
Uu.00g013750.m01	PF12937.2	Domain	CL0271	1	52	6	46	47	15.8	0.0081
Uu.00g013760.m01	PF12802.2	Family	CL0123	80	129	95	128	62	13.8	0.033
Uu.00g013770.m01	PF00891.13	Family	CL0063	10	223	22	222	242	119.3	1.4e-34
Uu.00g013780.m01	PF08240.7	Domain	CL0296	28	131	29	130	109	81.5	3.2e-23
Uu.00g013800.m01	PF07944.7	Family	CL0059	136	347	148	332	520	64.1	7.3e-18
Uu.00g013810.m01	PF00083.19	Family	CL0015	21	479	23	477	451	313.7	1.6e-93
Uu.00g013820.m01	PF00808.18	Domain	CL0012	93	158	94	158	65	36.8	3e-09
Uu.00g013830.m01	PF02480.11	Family	CL0011	1	56	3	49	439	11.2	0.077
Uu.00g013840.m01	PF01612.15	Domain	CL0219	6	139	18	138	176	30.8	1.8e-07
Uu.00g013850.m01	PF04695.8	Family		35	123	53	86	136	9.6	0.86
Uu.00g013870.m01	PF08624.5	Family		151	288	155	288	139	182.2	4.2e-54
Uu.00g013890.m01	PF13638.1	Domain	CL0280	87	217	87	216	133	33.3	4.3e-08
Uu.00g013900.m01	PF08639.5	Family		279	819	280	819	497	401.2	5.7e-120
Uu.00g013910.m01	PF10545.4	Domain	CL0123	307	371	314	365	85	7.6	4.1
Uu.00g013930.m01	PF13432.1	Repeat	CL0020	53	109	75	103	65	10.6	0.7
Uu.00g013940.m01	PF00010.21	Domain		143	193	143	193	55	46.6	1.9e-12
Uu.00g013950.m01	PF01368.15	Family		59	232	61	230	145	36.3	3.9e-09
Uu.00g013960.m01	PF08701.6	Family		18	97	18	94	80	89.0	1.3e-25
Uu.00g013970.m01	PF00702.21	Domain	CL0137	12	183	14	183	215	43.3	5.3e-11
Uu.00g013990.m01	PF00046.24	Domain	CL0123	67	122	71	122	57	57.1	1e-15
Uu.00g014010.m01	PF00135.23	Domain	CL0028	10	567	15	547	535	297.3	2.2e-88
Uu.00g014020.m01	PF11793.3	Domain	CL0229	41	113	42	108	70	18.8	0.0011
Uu.00g014040.m01	PF13270.1	Family		448	515	458	511	90	11.7	0.21
Uu.00g014050.m01	PF12146.3	Family	CL0028	10	105	18	98	79	16.0	0.0079
Uu.00g014070.m01	PF11635.3	Family		162	965	168	963	753	336.9	2e-100
Uu.00g014080.m01	PF02146.12	Family	CL0085	132	348	132	346	178	91.7	4.3e-26
Uu.00g014090.m01	PF00385.19	Domain	CL0049	263	325	264	325	55	36.6	2.6e-09
Uu.00g014100.m01	PF14697.1	Domain	CL0344	48	107	58	93	59	19.9	0.00048
Uu.00g014120.m01	PF00397.21	Domain		10	39	11	39	31	39.8	2.9e-10
Uu.00g014130.m01	PF12735.2	Family		279	600	279	600	306	239.3	5.6e-71
Uu.00g014140.m01	PF04241.10	Family		4	50	13	49	89	12.2	0.12
Uu.00g014160.m01	PF13424.1	Repeat	CL0020	27	93	30	90	78	23.3	4.3e-05
Uu.00g014180.m01	PF13087.1	Domain	CL0023	301	383	338	381	200	21.3	0.00013
Uu.00g014210.m01	PF01633.15	Family	CL0016	81	328	82	328	211	174.0	3e-51
Uu.00g014220.m01	PF01544.13	Family		324	540	350	540	292	32.4	4.7e-08
Uu.00g014230.m01	PF13523.1	Domain	CL0257	75	173	97	166	152	15.1	0.016
Uu.00g014250.m01	PF05192.13	Domain		267	596	268	595	204	66.1	3.5e-18
Uu.00g014260.m01	PF10270.4	Family		8	133	10	133	106	115.6	1.3e-33
Uu.00g014270.m01	PF13419.1	Family	CL0137	7	201	7	200	176	73.0	3.2e-20
Uu.00g014290.m01	PF00596.16	Domain		30	237	32	236	184	138.1	2.3e-40
Uu.00g014300.m01	PF00262.13	Family		47	419	49	419	367	530.5	1.5e-159
Uu.00g014310.m01	PF15289.1	Domain		101	193	147	187	124	10.0	0.75
Uu.00g014320.m01	PF14198.1	Family		18	115	38	98	111	12.6	0.088
Uu.00g014330.m01	PF10444.4	Family		34	92	35	91	59	72.4	1.4e-20
Uu.00g014340.m01	PF13519.1	Domain	CL0128	5	170	6	152	172	54.2	1.8e-14
Uu.00g014350.m01	PF04099.7	Family	CL0212	8	160	10	159	143	175.2	5.7e-52
Uu.00g014360.m01	PF03874.11	Family	CL0426	34	159	35	158	117	96.3	1.1e-27
Uu.00g014370.m01	PF12768.2	Family		95	209	111	206	281	11.0	0.17
Uu.00g014380.m01	PF08144.6	Domain		432	588	433	547	148	56.6	2.3e-15
Uu.00g014390.m01	PF05773.17	Domain	CL0208	1	123	3	122	113	79.0	2.2e-22
Uu.00g014400.m01	PF14559.1	Domain	CL0020	21	65	29	63	68	11.6	0.27
Uu.00g014420.m01	PF01842.20	Domain	CL0070	7	72	7	70	66	50.0	1.4e-13
Uu.00g014430.m01	PF00753.22	Domain	CL0381	55	287	58	246	194	27.0	2.9e-06
Uu.00g014460.m01	PF14520.1	Domain	CL0198	24	81	27	80	60	30.7	2.5e-07
Uu.00g014470.m01	PF11715.3	Family	CL0186	25	566	44	566	547	393.4	1.1e-117
Uu.00g014480.m01	PF04254.8	Family		1	49	2	39	123	11.8	0.16
Uu.00g014490.m01	PF07949.7	Family		35	93	38	68	82	8.4	2.1
Uu.00g014510.m01	PF01102.13	Family		151	242	155	240	122	19.3	0.0007
Uu.00g014530.m01	PF03224.9	Family	CL0020	7	349	9	349	312	253.6	2.3e-75
Uu.00g014540.m01	PF00171.17	Family	CL0099	87	552	87	552	462	440.4	5.4e-132
Uu.00g014550.m01	PF00646.28	Domain	CL0271	27	73	28	67	48	23.7	2.7e-05
Uu.00g014560.m01	PF00328.17	Family	CL0071	20	349	24	332	347	52.2	5.5e-14
Uu.00g014600.m01	PF06127.6	Family		2	159	4	158	95	89.9	6.8e-26
Uu.00g014610.m01	PF03876.12	Domain	CL0319	8	76	9	76	70	55.6	4.1e-15
Uu.00g014620.m01	PF15442.1	Family		1	79	6	59	151	13.8	0.045
Uu.00g014630.m01	PF13394.1	Domain	CL0344	213	338	213	308	119	12.0	0.15
Uu.00g014650.m01	PF14870.1	Domain	CL0434	53	131	67	124	303	10.5	0.21
Uu.00g014670.m01	PF01532.15	Domain	CL0059	200	693	200	693	452	539.0	7.5e-162
Uu.00g014680.m01	PF03987.10	Domain		134	206	135	205	62	44.6	1.2e-11
Uu.00g014690.m01	PF00076.17	Domain	CL0221	27	99	27	99	70	36.7	2.3e-09
Uu.00g014700.m01	PF00400.27	Repeat	CL0186	44	82	45	82	39	27.6	1.7e-06
Uu.00g014720.m01	PF12799.2	Family	CL0022	77	111	87	107	44	10.8	0.28
Uu.00g014730.m01	PF00350.18	Family	CL0023	30	223	30	223	168	185.0	8.8e-55
Uu.00g014740.m01	PF09726.4	Family		1	127	4	79	697	10.4	0.14
Uu.00g014750.m01	PF00400.27	Repeat	CL0186	27	57	31	55	39	8.1	2.5
Uu.00g014760.m01	PF00892.15	Family	CL0184	55	121	65	119	126	8.0	2.6
Uu.00g014770.m01	PF00962.17	Domain	CL0034	455	861	455	860	331	379.4	1.2e-113
Uu.00g014780.m01	PF07653.12	Domain	CL0010	6	67	7	67	55	33.4	2.3e-08
Uu.00g014790.m01	PF03798.11	Domain		73	298	73	297	198	162.2	1.1e-47
Uu.00g014800.m01	PF04124.7	Family	CL0295	31	237	34	231	338	160.1	4.4e-47
Uu.00g014810.m01	PF15338.1	Family		3	55	7	30	124	7.8	2.6
Uu.00g014830.m01	PF01920.15	Family	CL0200	10	118	18	117	106	63.9	9.5e-18
Uu.00g014840.m01	PF05875.7	Family		15	282	18	281	263	282.4	2.7e-84
Uu.00g014850.m01	PF12329.3	Family		274	347	275	345	74	60.8	7.8e-17
Uu.00g014860.m01	PF12796.2	Family	CL0465	1	80	5	75	89	28.2	1.8e-06
Uu.00g014870.m01	PF00400.27	Repeat	CL0186	163	201	163	201	39	37.8	1e-09
Uu.00g014880.m01	PF01426.13	Domain		67	190	69	186	119	31.8	9.6e-08
Uu.00g014890.m01	PF02603.11	Family	CL0365	506	558	508	555	127	10.3	0.39
Uu.00g014900.m01	PF11629.3	Family		7	35	11	31	49	9.2	0.98
Uu.00g014910.m01	PF13745.1	Domain		36	91	36	76	91	29.4	7.2e-07
Uu.00g014920.m01	PF03959.8	Family	CL0028	8	70	12	56	212	26.5	3.6e-06
Uu.00g014930.m01	PF08240.7	Domain	CL0296	35	102	36	94	109	22.7	6.3e-05
Uu.00g014940.m01	PF13094.1	Family		312	387	315	380	160	12.0	0.15
Uu.00g014950.m01	PF00067.17	Domain		73	540	81	522	463	200.8	2.8e-59
Uu.00g014960.m01	PF00067.17	Domain		42	488	71	476	463	164.6	2.7e-48
Uu.00g014970.m01	PF01695.12	Family	CL0023	33	98	46	90	178	7.0	3.3
Uu.00g014980.m01	PF00180.15	Domain	CL0270	7	371	7	371	348	267.1	2e-79
Uu.00g014990.m01	PF00884.18	Family	CL0088	58	400	58	400	308	198.1	1.8e-58
Uu.00g015020.m01	PF08881.5	Domain		80	140	81	130	104	30.2	3.8e-07
Uu.00g015030.m01	PF04724.8	Family		21	356	58	351	357	165.9	1.2e-48
Uu.00g015040.m01	PF08238.7	Repeat	CL0020	567	600	573	599	39	18.6	0.0021
Uu.00g015050.m01	PF13850.1	Domain		6	101	7	99	96	117.9	1.4e-34
Uu.00g015060.m01	PF13302.1	Domain	CL0257	13	157	14	157	142	86.0	2.6e-24
Uu.00g015070.m01	PF01204.13	Family	CL0059	50	628	52	626	512	387.9	6.5e-116
Uu.00g015080.m01	PF00227.21	Domain	CL0052	26	207	27	207	190	154.6	1.7e-45
Uu.00g015090.m01	PF00400.27	Repeat	CL0186	211	237	213	236	39	13.9	0.037
Uu.00g015100.m01	PF08599.5	Family		168	218	186	210	65	10.8	0.34
Uu.00g015110.m01	PF05680.7	Family		16	98	18	84	90	79.8	1.1e-22
Uu.00g015120.m01	PF01814.18	Domain		34	159	42	158	133	47.4	2e-12
Uu.00g015130.m01	PF02516.9	Family	CL0111	27	512	28	512	483	415.4	3.6e-124
Uu.00g015150.m01	PF00498.21	Family	CL0357	114	193	115	170	68	33.6	3e-08
Uu.00g015170.m01	PF01207.12	Family	CL0036	22	309	23	277	310	139.6	9.4e-41
Uu.00g015180.m01	PF00975.15	Family	CL0028	115	230	116	213	229	20.0	0.00062
Uu.00g015190.m01	PF05916.6	Family		38	140	38	124	108	31.1	2.2e-07
Uu.00g015200.m01	PF00172.13	Domain		5	40	6	38	40	26.7	3.6e-06
Uu.00g015210.m01	PF00400.27	Repeat	CL0186	64	95	80	95	39	8.0	2.7
Uu.00g015220.m01	PF11381.3	Family	CL0375	14	71	15	70	59	11.3	0.22
Uu.00g015230.m01	PF00793.15	Domain	CL0036	38	356	57	353	272	321.2	3e-96
Uu.00g015240.m01	PF02167.10	Family	CL0318	86	305	86	305	219	272.5	2.4e-81
Uu.00g015250.m01	PF00730.20	Domain	CL0198	394	585	398	531	108	30.8	2.7e-07
Uu.00g015280.m01	PF00724.15	Domain	CL0036	34	366	35	362	341	239.2	5.9e-71
Uu.00g015300.m01	PF01470.12	Domain	CL0379	13	236	14	216	203	50.9	1.6e-13
Uu.00g015320.m01	PF10250.4	Family		241	341	254	336	351	15.9	0.0053
Uu.00g015330.m01	PF02541.11	Family	CL0108	57	371	63	370	285	115.7	2.1e-33
Uu.00g015350.m01	PF13639.1	Domain	CL0229	44	88	45	79	44	15.1	0.015
Uu.00g015380.m01	PF00078.22	Family	CL0027	199	314	203	313	214	36.4	3.2e-09
Uu.00g015390.m01	PF00825.13	Family	CL0329	51	148	76	128	111	15.0	0.016
Uu.00g015430.m01	PF06963.7	Family	CL0015	30	353	33	347	432	191.3	1.8e-56
Uu.00g015450.m01	PF00520.26	Family	CL0030	379	711	382	711	200	120.4	5.5e-35
Uu.00g015460.m01	PF00628.24	Domain	CL0390	447	499	448	498	51	33.1	3.2e-08
Uu.00g015470.m01	PF00505.14	Domain	CL0114	246	314	246	314	69	37.6	1.9e-09
Uu.00g015480.m01	PF08653.5	Family		4	42	5	38	58	12.6	0.081
Uu.00g015490.m01	PF10780.4	Family		13	63	13	63	51	65.5	2.9e-18
Uu.00g015500.m01	PF00719.14	Domain		47	231	47	231	156	177.4	1.3e-52
Uu.00g015510.m01	PF03839.11	Family		106	193	114	189	225	8.1	1.5
Uu.00g015520.m01	PF00181.18	Domain	CL0021	120	196	120	195	77	86.3	9.4e-25
Uu.00g015530.m01	PF01522.16	Family	CL0158	69	200	72	191	124	91.4	3e-26
Uu.00g015540.m01	PF01694.17	Family	CL0207	140	177	143	172	146	6.3	8.5
Uu.00g015550.m01	PF07064.8	Family		781	1031	782	1030	258	304.0	8e-91
Uu.00g015560.m01	PF08662.6	Family	CL0186	31	142	36	138	194	14.6	0.02
Uu.00g015580.m01	PF00172.13	Domain		43	81	44	81	40	35.0	9.7e-09
Uu.00g015590.m01	PF02798.15	Domain	CL0172	389	460	391	459	76	25.1	1.4e-05
Uu.00g015600.m01	PF08060.8	Domain		175	227	177	227	53	65.3	3e-18
Uu.00g015610.m01	PF07965.7	Domain		94	164	119	160	87	14.6	0.031
Uu.00g015620.m01	PF00871.12	Family	CL0108	3	407	4	406	388	312.6	2.6e-93
Uu.00g015640.m01	PF08640.6	Family		47	94	56	89	83	9.2	0.99
Uu.00g015660.m01	PF00089.21	Domain	CL0124	118	306	141	218	220	16.8	0.0037
Uu.00g015690.m01	PF05383.12	Domain		624	681	625	681	61	62.3	2.6e-17
Uu.00g015700.m01	PF04178.7	Family		89	204	91	203	118	106.9	6.4e-31
Uu.00g015710.m01	PF00010.21	Domain		299	405	299	399	55	43.7	1.5e-11
Uu.00g015720.m01	PF02629.14	Domain	CL0063	76	160	81	159	96	41.7	1.2e-10
Uu.00g015730.m01	PF06747.8	Domain	CL0351	32	67	32	67	35	16.0	0.0082
Uu.00g015740.m01	PF03411.8	Family	CL0170	27	79	37	67	240	11.7	0.11
Uu.00g015750.m01	PF03666.8	Family	CL0435	106	530	106	528	452	422.9	1.2e-126
Uu.00g015760.m01	PF13347.1	Family	CL0015	22	165	40	157	428	13.9	0.013
Uu.00g015770.m01	PF00412.17	Domain		649	690	649	685	58	25.0	1.4e-05
Uu.00g015780.m01	PF01085.13	Domain	CL0170	2	97	7	83	160	12.5	0.076
Uu.00g015790.m01	PF04121.8	Family		128	916	129	914	697	221.3	1.4e-65
Uu.00g015800.m01	PF07200.8	Domain		85	246	85	211	150	32.7	6e-08
Uu.00g015820.m01	PF00646.28	Domain	CL0271	108	150	109	144	48	26.7	3e-06
Uu.00g015830.m01	PF07365.7	Family		106	137	107	132	50	13.4	0.053
Uu.00g015840.m01	PF03223.10	Family		8	391	8	371	371	397.9	3.8e-119
Uu.00g015850.m01	PF13555.1	Domain	CL0023	16	59	25	47	62	12.8	0.06
Uu.00g015860.m01	PF13622.1	Domain	CL0050	10	270	25	251	255	16.3	0.0059
Uu.00g015870.m01	PF03619.11	Family		6	226	11	226	274	88.9	3.2e-25
Uu.00g015880.m01	PF00335.15	Family	CL0347	42	82	50	76	221	10.9	0.19
Uu.00g015900.m01	PF01602.15	Family	CL0020	436	548	441	511	526	8.2	0.64
Uu.00g015910.m01	PF00587.20	Domain	CL0040	92	262	92	257	173	110.4	6.8e-32
Uu.00g015920.m01	PF00135.23	Domain	CL0028	3	496	19	484	535	231.9	1.4e-68
Uu.00g015930.m01	PF08969.6	Domain		54	136	68	106	115	13.2	0.063
Uu.00g015940.m01	PF07739.8	Domain		93	194	107	188	118	14.0	0.046
Uu.00g015960.m01	PF12796.2	Family	CL0465	498	591	498	585	89	57.9	9.6e-16
Uu.00g015970.m01	PF00763.18	Family		11	126	12	126	117	65.0	5.6e-18
Uu.00g015980.m01	PF14500.1	Domain		55	329	65	326	262	131.9	2.3e-38
Uu.00g015990.m01	PF06703.6	Family		14	170	14	167	162	162.1	7.6e-48
Uu.00g016000.m01	PF01956.11	Family	CL0376	8	201	11	201	168	181.2	1.1e-53
Uu.00g016010.m01	PF03876.12	Domain	CL0319	8	77	9	77	70	55.6	4.2e-15
Uu.00g016020.m01	PF10453.4	Family		351	385	359	382	57	22.2	7.2e-05
Uu.00g016030.m01	PF01201.17	Family		1	257	1	257	132	99.2	1.8e-28
Uu.00g016040.m01	PF00829.16	Family		103	204	106	198	96	14.5	0.028
Uu.00g016050.m01	PF04741.7	Family		351	410	357	401	147	7.8	2.6
Uu.00g016060.m01	PF00428.14	Family		17	110	17	110	88	96.5	9.1e-28
Uu.00g016070.m01	PF08243.6	Domain		311	412	330	412	116	27.3	3.5e-06
Uu.00g016080.m01	PF00533.21	Family	CL0459	13	94	14	93	78	46.1	4e-12
Uu.00g016090.m01	PF02133.10	Family	CL0062	38	495	38	495	440	493.8	3.4e-148
Uu.00g016100.m01	PF00646.28	Domain	CL0271	6	40	7	37	48	22.3	6.9e-05
Uu.00g016110.m01	PF12697.2	Domain	CL0028	111	378	112	369	228	59.4	4.5e-16
Uu.00g016120.m01	PF05642.6	Family		169	248	193	242	727	7.0	1.1
Uu.00g016130.m01	PF13645.1	Domain	CL0508	425	472	430	468	176	10.6	0.24
Uu.00g016160.m01	PF08414.5	Family		122	197	131	177	100	11.8	0.19
Uu.00g016170.m01	PF01053.15	Domain	CL0061	23	399	24	398	386	461.3	1.4e-138
Uu.00g016180.m01	PF00289.17	Domain		6	108	7	104	110	18.0	0.0023
Uu.00g016200.m01	PF14514.1	Domain	CL0174	10	84	12	59	129	11.7	0.16
Uu.00g016210.m01	PF08385.7	Family		268	855	268	851	579	626.6	3.5e-188
Uu.00g016240.m01	PF13894.1	Domain	CL0361	986	1013	986	1010	24	15.1	0.02
Uu.00g016250.m01	PF11124.3	Family		89	181	106	147	304	10.3	0.24
Uu.00g016260.m01	PF02817.12	Family		57	76	61	74	39	12.0	0.11
Uu.00g016270.m01	PF08622.5	Family		53	380	53	380	325	421.3	2.1e-126
Uu.00g016280.m01	PF03946.9	Domain		13	72	13	72	60	89.4	7.2e-26
Uu.00g016290.m01	PF00069.20	Domain	CL0016	373	724	375	724	260	194.8	1.3e-57
Uu.00g016300.m01	PF00166.16	Domain	CL0296	10	102	11	102	93	94.5	2.7e-27
Uu.00g016310.m01	PF12796.2	Family	CL0465	3	75	8	70	89	13.6	0.06
Uu.00g016320.m01	PF09372.5	Domain	CL0271	1	45	18	43	97	11.1	0.29
Uu.00g016330.m01	PF03443.9	Family		22	238	22	237	218	150.8	4.7e-44
Uu.00g016360.m01	PF00069.20	Domain	CL0016	57	202	57	196	260	34.9	8.3e-09
Uu.00g016370.m01	PF08507.5	Family		2	130	3	129	138	156.1	4e-46
Uu.00g016380.m01	PF12937.2	Domain	CL0271	5	59	6	58	47	32.9	3.9e-08
Uu.00g016390.m01	PF11309.3	Family		57	147	58	116	160	14.9	0.016
Uu.00g016400.m01	PF00149.23	Domain	CL0163	69	264	70	262	200	151.0	2.6e-44
Uu.00g016410.m01	PF08700.6	Family	CL0295	140	226	142	223	87	61.3	5.7e-17
Uu.00g016420.m01	PF02064.10	Family		10	115	11	99	121	42.4	5.3e-11
Uu.00g016430.m01	PF12724.2	Domain	CL0042	121	169	121	152	143	13.0	0.075
Uu.00g016440.m01	PF02459.10	Family		188	315	209	307	548	12.9	0.022
Uu.00g016450.m01	PF12430.3	Family		6	86	25	79	196	11.2	0.14
Uu.00g016490.m01	PF15112.1	Family		12	108	13	88	307	10.6	0.22
Uu.00g016500.m01	PF00988.17	Domain		61	200	63	199	131	154.3	1.1e-45
Uu.00g016510.m01	PF01012.16	Domain	CL0039	26	194	30	194	164	119.7	9.6e-35
Uu.00g016520.m01	PF01412.13	Domain		14	136	17	102	117	109.7	6.4e-32
Uu.00g016530.m01	PF00076.17	Domain	CL0221	45	114	45	113	70	56.7	1.3e-15
Uu.00g016540.m01	PF12724.2	Domain	CL0042	34	152	34	104	143	16.4	0.0068
Uu.00g016570.m01	PF00026.18	Family	CL0129	44	412	47	408	317	47.3	1.6e-12
Uu.00g016580.m01	PF00646.28	Domain	CL0271	153	198	154	195	48	28.4	8.9e-07
Uu.00g016590.m01	PF07690.11	Family	CL0015	166	555	167	554	352	103.1	1.2e-29
Uu.00g016620.m01	PF00254.23	Domain		13	110	14	109	94	95.0	1.9e-27
Uu.00g016630.m01	PF00664.18	Family	CL0241	290	579	301	578	275	77.8	8.4e-22
Uu.00g016650.m01	PF12937.2	Domain	CL0271	1	67	1	66	47	29.9	3.2e-07
Uu.00g016660.m01	PF02882.14	Domain	CL0063	3	115	8	111	161	13.1	0.036
Uu.00g016670.m01	PF15463.1	Family		419	550	419	550	139	133.3	6.5e-39
Uu.00g016680.m01	PF00583.19	Family	CL0257	99	176	104	168	83	22.5	8e-05
Uu.00g016690.m01	PF07690.11	Family	CL0015	85	493	95	491	352	136.6	7.8e-40
Uu.00g016700.m01	PF10446.4	Family		162	314	171	310	458	13.1	0.029
Uu.00g016710.m01	PF11715.3	Family	CL0186	189	253	198	220	547	6.6	1.7
Uu.00g016720.m01	PF08443.6	Domain	CL0179	519	639	538	628	190	30.2	2.6e-07
Uu.00g016730.m01	PF03476.11	Domain		1	138	2	136	120	41.9	6.7e-11
Uu.00g016740.m01	PF06985.6	Family		22	118	22	109	139	62.9	3.4e-17
Uu.00g016760.m01	PF03663.9	Family	CL0059	29	387	36	381	370	139.3	2e-40
Uu.00g016770.m01	PF13646.1	Family	CL0020	332	412	358	405	88	10.9	0.41
Uu.00g016780.m01	PF01408.17	Family	CL0063	32	154	32	149	120	82.3	3.6e-23
Uu.00g016790.m01	PF03006.15	Family		5	148	23	136	222	12.7	0.059
Uu.00g016800.m01	PF03871.9	Domain	CL0236	9	120	12	118	93	93.0	1.1e-26
Uu.00g016810.m01	PF02179.11	Family		173	242	179	228	76	14.0	0.038
Uu.00g016830.m01	PF01018.17	Domain		52	167	52	153	156	101.1	4.3e-29
Uu.00g016840.m01	PF01189.12	Family	CL0063	145	202	153	194	283	17.9	0.0015
Uu.00g016850.m01	PF05368.8	Family	CL0063	5	237	5	227	233	49.1	4e-13
Uu.00g016860.m01	PF06985.6	Family		279	425	279	425	139	92.6	2.3e-26
Uu.00g016870.m01	PF13847.1	Domain	CL0063	81	260	84	209	152	13.2	0.049
Uu.00g016880.m01	PF12311.3	Family		69	276	70	276	184	31.3	1.6e-07
Uu.00g016890.m01	PF00596.16	Domain		40	227	60	227	184	135.8	1.2e-39
Uu.00g016900.m01	PF00009.22	Domain	CL0023	35	405	38	251	188	16.4	0.0045
Uu.00g016910.m01	PF01113.15	Domain	CL0063	5	75	5	48	124	13.7	0.042
Uu.00g016920.m01	PF00009.22	Domain	CL0023	22	308	34	308	188	154.5	2e-45
Uu.00g016930.m01	PF00787.19	Domain		140	250	171	249	113	29.1	6.5e-07
Uu.00g016940.m01	PF08240.7	Domain	CL0296	47	162	48	162	109	93.1	8.1e-27
Uu.00g016950.m01	PF01398.16	Family	CL0366	17	129	18	108	114	34.8	1.1e-08
Uu.00g017000.m01	PF07690.11	Family	CL0015	32	497	32	497	352	126.8	7.6e-37
Uu.00g017010.m01	PF02133.10	Family	CL0062	71	211	71	192	440	23.3	2.1e-05
Uu.00g017020.m01	PF01872.12	Family	CL0387	36	267	36	258	200	99.2	2.2e-28
Uu.00g017030.m01	PF12734.2	Family		81	116	81	116	37	41.3	1.1e-10
Uu.00g017040.m01	PF01494.14	Family	CL0063	2	210	5	175	356	27.3	1.6e-06
Uu.00g017050.m01	PF00179.21	Domain	CL0208	16	110	33	89	140	36.4	3.1e-09
Uu.00g017070.m01	PF00294.19	Family	CL0118	5	338	7	337	301	163.1	7.7e-48
Uu.00g017080.m01	PF00294.19	Family	CL0118	3	57	5	51	301	10.2	0.27
Uu.00g017090.m01	PF00459.20	Family	CL0171	5	297	6	293	271	215.6	7.4e-64
Uu.00g017100.m01	PF05015.8	Family	CL0136	296	340	311	331	93	11.1	0.33
Uu.00g017130.m01	PF00248.16	Domain		48	301	49	282	283	56.1	2.4e-15
Uu.00g017140.m01	PF00144.19	Domain	CL0013	34	390	37	383	330	125.5	2.2e-36
Uu.00g017150.m01	PF07690.11	Family	CL0015	21	327	32	316	352	100.2	9e-29
Uu.00g017160.m01	PF01083.17	Domain	CL0028	51	81	52	72	179	6.9	4.4
Uu.00g017180.m01	PF04388.7	Family		200	970	210	905	668	132.7	1.7e-38
Uu.00g017190.m01	PF13278.1	Domain	CL0014	18	184	19	162	166	71.7	3.9e-20
Uu.00g017200.m01	PF00276.15	Family	CL0221	17	109	23	107	92	51.5	6.8e-14
Uu.00g017210.m01	PF13659.1	Domain	CL0063	62	209	149	190	117	12.7	0.092
Uu.00g017220.m01	PF13967.1	Family		22	195	22	194	157	132.2	1.1e-38
Uu.00g017230.m01	PF02990.11	Family		54	671	55	671	521	546.9	4e-164
Uu.00g017240.m01	PF03061.17	Domain	CL0050	189	265	190	264	79	40.5	2.1e-10
Uu.00g017250.m01	PF00153.22	Family		54	151	57	149	96	71.3	3.9e-20
Uu.00g017260.m01	PF06244.7	Family	CL0114	11	201	49	200	122	56.8	2.3e-15
Uu.00g017270.m01	PF06985.6	Family		74	276	74	276	139	104.8	3.8e-30
Uu.00g017280.m01	PF00270.24	Domain	CL0023	110	297	110	294	169	132.8	7.9e-39
Uu.00g017300.m01	PF02845.11	Family	CL0214	49	90	49	89	42	49.1	2.7e-13
Uu.00g017310.m01	PF02463.14	Family	CL0023	2	1170	3	1166	220	216.3	2.8e-64
Uu.00g017320.m01	PF03476.11	Domain		77	189	78	174	120	41.6	8.2e-11
Uu.00g017330.m01	PF00172.13	Domain		91	129	92	126	40	28.3	1.2e-06
Uu.00g017340.m01	PF03637.12	Family		90	266	97	255	175	87.7	6.6e-25
Uu.00g017350.m01	PF03193.11	Family	CL0023	7	115	20	55	161	12.2	0.073
Uu.00g017360.m01	PF01745.11	Family	CL0023	211	313	231	300	233	11.3	0.13
Uu.00g017380.m01	PF04153.13	Family		508	632	509	632	134	107.9	3.3e-31
Uu.00g017390.m01	PF11600.3	Family		610	784	653	749	216	11.2	0.17
Uu.00g017400.m01	PF00226.26	Domain	CL0392	9	72	9	72	64	67.5	6e-19
Uu.00g017410.m01	PF10263.4	Domain	CL0126	86	193	161	180	157	13.0	0.06
Uu.00g017430.m01	PF00682.14	Family	CL0036	58	289	58	286	237	228.6	7.6e-68
Uu.00g017450.m01	PF00330.15	Family		10	472	10	472	465	598.9	4.9e-180
Uu.00g017470.m01	PF10332.4	Family		160	266	161	265	99	118.9	8.9e-35
Uu.00g017480.m01	PF01990.12	Family		14	120	14	120	95	111.2	2.2e-32
Uu.00g017490.m01	PF02221.10	Domain	CL0532	45	172	47	171	134	87.6	7.8e-25
Uu.00g017500.m01	PF13967.1	Family		18	170	19	170	157	147.2	2.6e-43
Uu.00g017510.m01	PF11724.3	Family		95	130	111	129	61	7.8	2.5
Uu.00g017530.m01	PF01822.14	Family		26	100	34	100	82	39.2	4.9e-10
Uu.00g017550.m01	PF12666.2	Family		5	105	8	86	93	15.7	0.011
Uu.00g017560.m01	PF11732.3	Family		854	931	854	930	77	88.8	1.5e-25
Uu.00g017570.m01	PF12697.2	Domain	CL0028	61	437	62	435	228	55.6	6.4e-15
Uu.00g017580.m01	PF00083.19	Family	CL0015	59	562	60	559	451	170.1	6.1e-50
Uu.00g017590.m01	PF12553.3	Family		171	189	174	189	54	10.1	0.81
Uu.00g017600.m01	PF00134.18	Domain	CL0065	38	162	46	161	127	10.3	0.37
Uu.00g017610.m01	PF00172.13	Domain		63	102	64	101	40	34.2	1.7e-08
Uu.00g017630.m01	PF15339.1	Family		4	59	8	55	200	17.6	0.0022
Uu.00g017650.m01	PF13637.1	Domain	CL0465	32	85	42	78	54	11.0	0.46
Uu.00g017660.m01	PF12796.2	Family	CL0465	3	62	5	59	89	16.1	0.011
Uu.00g017670.m01	PF07088.6	Family	CL0023	82	203	83	184	484	11.6	0.062
Uu.00g017680.m01	PF08003.6	Family	CL0063	76	139	80	126	315	11.9	0.065
Uu.00g017690.m01	PF04229.9	Domain	CL0260	37	76	39	67	167	12.2	0.11
Uu.00g017700.m01	PF03881.9	Family	CL0016	61	318	78	300	288	60.4	1.3e-16
Uu.00g017710.m01	PF13302.1	Domain	CL0257	53	217	53	214	142	79.4	2.8e-22
Uu.00g017720.m01	PF00400.27	Repeat	CL0186	54	91	66	91	39	9.6	0.81
Uu.00g017750.m01	PF00328.17	Family	CL0071	137	491	138	491	347	174.6	3.3e-51
Uu.00g017770.m01	PF03839.11	Family		122	335	123	328	225	186.6	4.1e-55
Uu.00g017780.m01	PF00445.13	Domain		59	296	63	288	189	105.3	2.8e-30
Uu.00g017790.m01	PF09612.5	Family		112	273	115	257	271	31.9	7.4e-08
Uu.00g017800.m01	PF01822.14	Family		25	101	25	101	82	53.9	1.2e-14
Uu.00g017810.m01	PF00724.15	Domain	CL0036	54	229	54	226	341	88.0	5.6e-25
Uu.00g017820.m01	PF11807.3	Family		16	90	20	77	217	35.8	6.1e-09
Uu.00g017830.m01	PF03167.14	Domain		476	534	487	531	152	14.7	0.015
Uu.00g017850.m01	PF01946.12	Family	CL0063	3	48	10	46	230	14.0	0.019
Uu.00g017860.m01	PF00067.17	Domain		39	475	51	466	463	163.6	5.5e-48
Uu.00g017870.m01	PF01735.13	Family	CL0323	246	617	246	612	491	97.2	6.1e-28
Uu.00g017880.m01	PF14622.1	Family	CL0539	109	193	124	183	128	9.9	0.64
Uu.00g017900.m01	PF02412.13	Repeat		165	183	168	181	36	5.9	8.4
Uu.00g017910.m01	PF07714.12	Domain	CL0016	25	290	28	285	259	20.6	0.00018
Uu.00g017930.m01	PF00575.18	Domain	CL0021	210	280	211	277	74	40.2	2.5e-10
Uu.00g017940.m01	PF01679.12	Family		4	55	5	55	51	66.4	1.3e-18
Uu.00g017950.m01	PF12722.2	Family	CL0456	432	580	470	570	895	7.1	0.89
Uu.00g017960.m01	PF01637.13	Family	CL0023	203	327	208	303	234	11.8	0.14
Uu.00g017970.m01	PF13774.1	Domain		36	131	37	129	83	78.5	2e-22
Uu.00g017980.m01	PF15422.1	Family		24	159	35	153	139	14.2	0.031
Uu.00g017990.m01	PF00106.20	Domain	CL0063	59	216	60	200	167	53.0	3.6e-14
Uu.00g018000.m01	PF01585.18	Family	CL0449	131	177	132	177	45	30.8	1.8e-07
Uu.00g018010.m01	PF00995.18	Family		21	600	21	599	564	455.6	2.4e-136
Uu.00g018030.m01	PF11707.3	Family		97	453	98	452	330	269.5	3.2e-80
Uu.00g018040.m01	PF02966.11	Domain	CL0172	5	137	5	137	133	233.0	5.5e-70
Uu.00g018050.m01	PF14222.1	Family		398	983	398	983	552	699.9	2.3e-210
Uu.00g018060.m01	PF00258.20	Domain	CL0042	67	213	67	213	143	117.6	4e-34
Uu.00g018070.m01	PF00076.17	Domain	CL0221	283	347	283	340	70	37.8	1e-09
Uu.00g018080.m01	PF09202.6	Domain	CL0123	8	92	8	91	82	102.5	9e-30
Uu.00g018090.m01	PF13646.1	Family	CL0020	439	536	448	533	88	9.4	1.2
Uu.00g018100.m01	PF00270.24	Domain	CL0023	111	279	111	275	169	151.9	1.1e-44
Uu.00g018110.m01	PF00226.26	Domain	CL0392	41	102	41	102	64	49.3	2.8e-13
Uu.00g018120.m01	PF15167.1	Family		274	383	294	363	128	11.9	0.15
Uu.00g018140.m01	PF02656.10	Family		72	144	72	142	73	69.8	1.6e-19
Uu.00g018150.m01	PF03443.9	Family		17	240	17	240	218	218.8	7e-65
Uu.00g018160.m01	PF01554.13	Family	CL0222	203	363	204	363	162	97.6	5.2e-28
Uu.00g018170.m01	PF09438.5	Domain		1	52	5	44	181	12.0	0.11
Uu.00g018180.m01	PF13527.1	Domain	CL0257	139	222	154	221	127	15.7	0.01
Uu.00g018190.m01	PF01336.20	Domain	CL0021	74	155	74	140	75	37.9	1.2e-09
Uu.00g018200.m01	PF02190.11	Family	CL0178	10	258	10	258	205	99.8	1.6e-28
Uu.00g018220.m01	PF00172.13	Domain		198	238	199	236	40	28.9	7.4e-07
Uu.00g018230.m01	PF12936.2	Family		70	127	72	91	93	12.6	0.098
Uu.00g018240.m01	PF02518.21	Domain	CL0025	45	183	49	155	111	38.1	1e-09
Uu.00g018250.m01	PF13365.1	Domain	CL0124	109	254	109	254	120	43.6	2.5e-11
Uu.00g018270.m01	PF12296.3	Family		23	142	32	141	124	23.5	3.7e-05
Uu.00g018300.m01	PF04082.13	Domain	CL0507	123	377	125	376	260	40.9	1e-10
Uu.00g018310.m01	PF00137.16	Family		45	110	46	109	66	58.3	5e-16
Uu.00g018320.m01	PF00043.20	Domain	CL0497	21	97	34	92	95	13.6	0.047
Uu.00g018340.m01	PF14700.1	Domain		281	609	282	609	318	253.4	3e-75
Uu.00g018350.m01	PF02410.10	Family		127	289	132	289	100	17.5	0.0029
Uu.00g018360.m01	PF02265.11	Domain	CL0368	26	293	26	292	252	237.1	2.3e-70
Uu.00g018370.m01	PF01368.15	Family		25	207	29	166	145	39.5	3.8e-10
Uu.00g018380.m01	PF06985.6	Family		21	141	21	112	139	60.3	2.1e-16
Uu.00g018400.m01	PF01571.16	Domain	CL0289	2	160	7	99	211	12.0	0.092
Uu.00g018410.m01	PF14749.1	Domain	CL0544	32	146	34	146	125	79.1	3.1e-22
Uu.00g018420.m01	PF02724.9	Family		25	853	25	852	622	789.5	1.6e-237
Uu.00g018430.m01	PF10591.4	Domain	CL0220	2	88	8	86	113	6.7	6.9
Uu.00g018460.m01	PF00501.23	Family	CL0378	97	566	106	566	417	271.0	1.1e-80
Uu.00g018470.m01	PF12311.3	Family		121	323	121	323	184	118.3	3.3e-34
Uu.00g018480.m01	PF11838.3	Domain		30	98	43	94	324	10.9	0.19
Uu.00g018490.m01	PF00545.15	Domain		25	125	44	125	83	29.7	4.8e-07
Uu.00g018510.m01	PF04145.10	Family		48	191	48	190	144	94.7	5e-27
Uu.00g018520.m01	PF02449.10	Family	CL0058	40	432	40	429	374	359.8	1.7e-107
Uu.00g018530.m01	PF05577.7	Family	CL0028	58	171	58	165	434	71.7	4.3e-20
Uu.00g018540.m01	PF00172.13	Domain		9	47	10	44	40	27.4	2.3e-06
Uu.00g018550.m01	PF06911.7	Family		279	462	280	461	179	156.9	3.9e-46
Uu.00g018560.m01	PF04130.8	Family	CL0540	4	624	4	624	542	226.2	5.7e-67
Uu.00g018580.m01	PF00018.23	Domain	CL0010	9	59	11	58	48	34.2	1.1e-08
Uu.00g018590.m01	PF04181.8	Family		87	166	88	166	79	60.8	9.5e-17
Uu.00g018600.m01	PF00833.13	Family		1	128	1	125	122	191.6	3.1e-57
Uu.00g018610.m01	PF11709.3	Family		1	410	1	409	313	247.3	2e-73
Uu.00g018620.m01	PF07933.9	Family		16	189	16	188	160	191.3	7.5e-57
Uu.00g018640.m01	PF07648.10	Domain	CL0005	15	58	16	48	42	15.1	0.016
Uu.00g018650.m01	PF00202.16	Domain	CL0061	24	375	25	374	339	356.9	8.3e-107
Uu.00g018660.m01	PF03446.10	Domain	CL0063	2	167	5	158	163	109.6	1.3e-31
Uu.00g018670.m01	PF12679.2	Domain	CL0181	2	58	5	56	277	12.5	0.046
Uu.00g018680.m01	PF01476.15	Domain	CL0187	229	272	229	272	44	14.3	0.027
Uu.00g018690.m01	PF04288.8	Family		124	185	131	173	235	4.8	10
Uu.00g018700.m01	PF01663.17	Family	CL0088	55	376	125	353	365	33.7	2.4e-08
Uu.00g018710.m01	PF04849.8	Family		150	340	167	335	307	10.4	0.22
Uu.00g018720.m01	PF00158.21	Domain	CL0023	131	191	136	182	168	13.6	0.032
Uu.00g018730.m01	PF01053.15	Domain	CL0061	53	424	54	423	386	454.6	1.6e-136
Uu.00g018750.m01	PF03348.10	Family		23	476	23	476	429	571.8	7.5e-172
Uu.00g018760.m01	PF06813.8	Family	CL0015	11	208	15	197	250	50.6	1.5e-13
Uu.00g018770.m01	PF07819.8	Family	CL0028	74	319	74	318	225	293.4	1.1e-87
Uu.00g018780.m01	PF02518.21	Domain	CL0025	19	149	20	86	111	45.7	4.4e-12
Uu.00g018800.m01	PF03486.9	Family	CL0063	44	80	45	76	409	8.9	0.45
Uu.00g018810.m01	PF01012.16	Domain	CL0039	38	192	39	191	164	136.7	5.7e-40
Uu.00g018820.m01	PF04433.12	Domain		141	229	142	229	86	118.8	8e-35
Uu.00g018830.m01	PF06461.6	Domain		77	153	92	142	146	11.9	0.14
Uu.00g018840.m01	PF04851.10	Family	CL0023	48	211	48	211	184	80.6	1.2e-22
Uu.00g018850.m01	PF06626.7	Family		294	394	306	380	297	13.8	0.023
Uu.00g018860.m01	PF13460.1	Domain	CL0063	4	140	4	104	183	39.5	5.4e-10
Uu.00g018870.m01	PF00350.18	Family	CL0023	113	348	113	348	168	71.2	8.7e-20
Uu.00g018890.m01	PF02190.11	Family	CL0178	180	449	181	449	205	113.7	8.8e-33
Uu.00g018900.m01	PF00069.20	Domain	CL0016	341	569	345	567	260	43.9	1.5e-11
Uu.00g018910.m01	PF08915.6	Domain		5	100	43	91	138	12.1	0.14
Uu.00g018920.m01	PF14610.1	Family	CL0538	2	47	7	40	189	7.2	3
Uu.00g018930.m01	PF00487.19	Domain		75	298	91	287	257	63.2	2.4e-17
Uu.00g018940.m01	PF08797.6	Domain		153	300	170	296	107	13.5	0.051
Uu.00g018960.m01	PF00454.22	Family		170	560	172	559	235	133.7	6.7e-39
Uu.00g018970.m01	PF06420.7	Family		38	129	61	104	171	11.5	0.13
Uu.00g018980.m01	PF09424.5	Domain	CL0279	49	203	50	201	143	81.8	4e-23
Uu.00g018990.m01	PF06213.7	Family		191	294	209	290	282	7.7	1.7
Uu.00g019000.m01	PF04130.8	Family	CL0540	187	776	187	776	542	433.2	1.1e-129
Uu.00g019010.m01	PF10584.4	Domain		57	75	58	75	23	37.9	7.4e-10
Uu.00g019020.m01	PF00172.13	Domain		44	80	44	79	40	32.6	5.3e-08
Uu.00g019030.m01	PF05148.10	Family	CL0063	173	381	175	374	219	174.5	2.3e-51
Uu.00g019040.m01	PF00646.28	Domain	CL0271	1	50	1	44	48	17.1	0.003
Uu.00g019060.m01	PF13649.1	Domain	CL0063	115	222	116	220	101	18.9	0.0014
Uu.00g019070.m01	PF01008.12	Family	CL0246	38	332	42	331	282	159.8	6.5e-47
Uu.00g019090.m01	PF01702.13	Family		139	388	139	387	238	283.9	8e-85
Uu.00g019100.m01	PF14286.1	Family		197	333	205	319	378	12.9	0.048
Uu.00g019120.m01	PF10356.4	Family	CL0236	55	206	56	198	185	75.7	2.4e-21
Uu.00g019130.m01	PF11221.3	Family		1	138	1	137	144	148.5	1.2e-43
Uu.00g019140.m01	PF13419.1	Family	CL0137	21	206	21	206	176	116.8	1.1e-33
Uu.00g019160.m01	PF00013.24	Domain	CL0007	267	339	269	339	60	27.7	1.5e-06
Uu.00g019170.m01	PF14542.1	Domain	CL0257	189	250	202	246	78	13.4	0.053
Uu.00g019180.m01	PF02421.13	Family	CL0023	168	335	170	334	156	32.5	4.5e-08
Uu.00g019190.m01	PF00156.22	Domain	CL0533	42	160	50	159	125	61.8	4.6e-17
Uu.00g019210.m01	PF13465.1	Domain	CL0361	208	230	218	230	26	8.9	1.9
Uu.00g019230.m01	PF06984.8	Family	CL0346	102	193	102	193	87	87.6	3.6e-25
Uu.00g019240.m01	PF00996.13	Family	CL0063	1	458	6	453	439	607.3	1.1e-182
Uu.00g019250.m01	PF00646.28	Domain	CL0271	24	64	34	57	48	13.4	0.044
Uu.00g019260.m01	PF13894.1	Domain	CL0361	139	167	142	167	24	8.4	3
Uu.00g019280.m01	PF13894.1	Domain	CL0361	332	358	337	356	24	7.8	4.6
Uu.00g019290.m01	PF01052.15	Family		342	372	344	372	77	11.1	0.22
Uu.00g019310.m01	PF00076.17	Domain	CL0221	44	114	44	113	70	76.3	9.8e-22
Uu.00g019330.m01	PF12678.2	Family	CL0229	374	447	385	447	73	45.2	7.3e-12
Uu.00g019340.m01	PF01636.18	Family	CL0016	30	271	31	260	239	152.5	1.5e-44
Uu.00g019350.m01	PF00400.27	Repeat	CL0186	66	96	78	96	39	12.6	0.095
Uu.00g019360.m01	PF04045.9	Family		51	303	51	302	242	340.4	4.5e-102
Uu.00g019370.m01	PF13857.1	Domain	CL0465	48	67	54	66	56	7.9	3.8
Uu.00g019390.m01	PF03503.8	Family		36	71	50	65	55	8.6	2
Uu.00g019410.m01	PF00201.13	Family	CL0113	141	418	177	369	500	30.3	1.5e-07
Uu.00g019420.m01	PF12710.2	Family	CL0137	3	237	3	236	192	68.3	9.5e-19
Uu.00g019430.m01	PF03215.10	Family	CL0023	213	655	215	647	519	187.3	4.4e-55
Uu.00g019440.m01	PF14027.1	Family		64	382	65	382	329	291.0	1.3e-86
Uu.00g019450.m01	PF09814.4	Family	CL0552	13	405	13	405	354	220.6	2.3e-65
Uu.00g019460.m01	PF05405.9	Family	CL0255	75	237	76	237	163	169.4	4.2e-50
Uu.00g019470.m01	PF03914.12	Family		314	473	314	473	164	134.7	1.9e-39
Uu.00g019480.m01	PF03131.12	Family	CL0018	234	320	245	318	92	23.6	4.4e-05
Uu.00g019490.m01	PF08238.7	Repeat	CL0020	236	270	238	269	39	18.9	0.0017
Uu.00g019500.m01	PF00642.19	Family	CL0537	237	261	238	260	27	22.0	9.1e-05
Uu.00g019510.m01	PF02270.10	Family		45	345	50	345	275	218.2	1.7e-64
Uu.00g019520.m01	PF00438.15	Domain		19	118	21	118	100	141.4	8.3e-42
Uu.00g019530.m01	PF13479.1	Domain	CL0023	2	105	5	65	213	11.0	0.23
Uu.00g019540.m01	PF12716.2	Family		70	123	70	123	54	30.6	1.9e-07
Uu.00g019580.m01	PF08500.5	Family		107	172	119	168	142	11.7	0.16
Uu.00g019610.m01	PF12340.3	Family		580	713	580	708	229	163.8	3e-48
Uu.00g019630.m01	PF07519.6	Family	CL0028	77	561	77	554	474	351.2	8.2e-105
Uu.00g019650.m01	PF01636.18	Family	CL0016	226	467	227	450	239	57.1	2e-15
Uu.00g019660.m01	PF08659.5	Family	CL0063	8	139	8	90	181	24.6	1.5e-05
Uu.00g019670.m01	PF00266.14	Domain	CL0061	24	463	24	463	371	78.9	2.9e-22
Uu.00g019680.m01	PF00080.15	Domain		45	204	58	181	142	54.4	1.4e-14
Uu.00g019700.m01	PF06930.7	Family	CL0112	1	86	5	83	170	20.6	0.00026
Uu.00g019710.m01	PF12242.3	Family	CL0063	41	91	49	80	78	13.0	0.062
Uu.00g019730.m01	PF04488.10	Family	CL0110	124	183	135	174	103	28.9	1.1e-06
Uu.00g019740.m01	PF00230.15	Family		56	280	62	280	227	165.7	1e-48
Uu.00g019750.m01	PF08925.6	Domain		77	371	80	371	284	364.3	3.3e-109
Uu.00g019760.m01	PF14558.1	Domain	CL0532	29	170	30	169	142	125.4	1.6e-36
Uu.00g019770.m01	PF00096.21	Domain	CL0361	832	859	832	859	23	10.2	0.77
Uu.00g019780.m01	PF01565.18	Domain	CL0077	134	280	135	279	139	49.8	2.2e-13
Uu.00g019790.m01	PF02656.10	Family		10	73	13	65	73	16.2	0.0088
Uu.00g019800.m01	PF00172.13	Domain		124	167	125	165	40	28.7	8.6e-07
Uu.00g019810.m01	PF12399.3	Family		64	79	66	79	23	12.4	0.091
Uu.00g019820.m01	PF00227.21	Domain	CL0052	67	250	67	250	190	162.7	5.8e-48
Uu.00g019830.m01	PF00814.20	Family	CL0108	95	138	102	133	268	12.7	0.062
Uu.00g019840.m01	PF07690.11	Family	CL0015	96	468	96	466	352	113.1	1.1e-32
Uu.00g019860.m01	PF08549.5	Domain		4	730	5	727	669	641.4	1.6e-192
Uu.00g019870.m01	PF03446.10	Domain	CL0063	5	177	6	176	163	172.8	4.8e-51
Uu.00g019880.m01	PF00076.17	Domain	CL0221	255	325	255	324	70	59.4	1.9e-16
Uu.00g019890.m01	PF06781.7	Family		173	263	181	257	87	10.8	0.28
Uu.00g019900.m01	PF00106.20	Domain	CL0063	2	188	3	180	167	39.3	5.6e-10
Uu.00g019910.m01	PF03982.8	Family	CL0228	333	635	338	632	297	311.6	3.4e-93
Uu.00g019920.m01	PF00388.14	Family	CL0384	180	325	181	324	146	52.2	3.9e-14
Uu.00g019930.m01	PF00856.23	Family		136	271	136	270	162	41.1	2.1e-10
Uu.00g019950.m01	PF08777.6	Domain	CL0221	100	179	100	168	105	11.0	0.28
Uu.00g019960.m01	PF03446.10	Domain	CL0063	5	142	6	135	163	36.2	4.9e-09
Uu.00g019970.m01	PF00067.17	Domain		75	552	111	546	463	249.3	5.5e-74
Uu.00g019980.m01	PF00106.20	Domain	CL0063	31	206	32	165	167	48.8	7.1e-13
Uu.00g019990.m01	PF01488.15	Family	CL0063	1	132	2	60	135	17.0	0.0048
Uu.00g020010.m01	PF00067.17	Domain		46	496	64	481	463	180.3	4.7e-53
Uu.00g020020.m01	PF00891.13	Family	CL0063	143	399	149	398	242	143.8	4.8e-42
Uu.00g020030.m01	PF11807.3	Family		4	184	32	183	217	128.4	3e-37
Uu.00g020040.m01	PF03009.12	Family	CL0384	82	260	82	219	256	47.3	1.7e-12
Uu.00g020050.m01	PF00172.13	Domain		118	155	119	151	40	36.3	3.8e-09
Uu.00g020060.m01	PF10282.4	Family	CL0186	68	427	69	423	345	234.8	1.4e-69
Uu.00g020070.m01	PF08129.6	Family	CL0400	59	102	64	96	57	11.6	0.17
Uu.00g020090.m01	PF06985.6	Family		105	257	105	257	139	54.5	1.2e-14
Uu.00g020100.m01	PF13522.1	Domain	CL0052	56	205	62	202	133	98.0	4e-28
Uu.00g020110.m01	PF00994.19	Domain		8	156	9	156	144	84.3	4.9e-24
Uu.00g020120.m01	PF00891.13	Family	CL0063	208	409	257	408	242	102.3	2.3e-29
Uu.00g020130.m01	PF13013.1	Family	CL0271	115	209	127	199	109	20.3	0.00032
Uu.00g020140.m01	PF01900.14	Family		7	132	7	132	107	108.4	1.5e-31
Uu.00g020150.m01	PF06414.7	Family	CL0023	1	56	2	40	201	13.5	0.027
Uu.00g020160.m01	PF00400.27	Repeat	CL0186	10	43	14	43	39	18.1	0.0017
Uu.00g020180.m01	PF04111.7	Family		116	262	123	206	315	11.2	0.14
Uu.00g020190.m01	PF02535.17	Family	CL0184	6	107	8	97	317	13.0	0.036
Uu.00g020200.m01	PF04922.7	Family	CL0111	61	383	62	369	379	179.4	1.1e-52
Uu.00g020210.m01	PF15052.1	Family		41	113	46	92	134	14.6	0.022
Uu.00g020220.m01	PF09796.4	Family		28	91	29	91	64	66.6	1.1e-18
Uu.00g020230.m01	PF10018.4	Family		31	276	33	274	188	136.7	5.8e-40
Uu.00g020240.m01	PF12937.2	Domain	CL0271	1	48	2	47	47	15.8	0.0083
Uu.00g020260.m01	PF00069.20	Domain	CL0016	31	147	48	129	260	7.3	2.2
Uu.00g020270.m01	PF02219.12	Domain	CL0086	6	292	9	291	287	360.1	6.4e-108
Uu.00g020280.m01	PF00994.19	Domain		16	195	16	193	144	121.8	1.4e-35
Uu.00g020290.m01	PF01695.12	Family	CL0023	1	39	5	30	178	9.6	0.55
Uu.00g020310.m01	PF10727.4	Domain	CL0063	1	73	4	48	127	12.8	0.07
Uu.00g020320.m01	PF00583.19	Family	CL0257	5	107	50	107	83	32.1	8.2e-08
Uu.00g020340.m01	PF00069.20	Domain	CL0016	71	485	71	485	260	95.3	3.2e-27
Uu.00g020350.m01	PF04508.7	Repeat		128	148	129	146	23	10.4	0.44
Uu.00g020360.m01	PF12796.2	Family	CL0465	102	207	107	205	89	14.5	0.032
Uu.00g020370.m01	PF02826.14	Domain	CL0063	20	92	36	74	178	6.2	4.9
Uu.00g020380.m01	PF04000.10	Family		2	105	10	105	85	55.0	6.9e-15
Uu.00g020390.m01	PF02990.11	Family		63	609	63	608	521	632.1	6e-190
Uu.00g020400.m01	PF11807.3	Family		23	215	33	215	217	113.9	8.2e-33
Uu.00g020410.m01	PF07716.10	Family	CL0018	35	63	37	60	54	9.9	0.6
Uu.00g020420.m01	PF00024.21	Domain	CL0168	203	301	209	292	79	10.4	0.4
Uu.00g020440.m01	PF00046.24	Domain	CL0123	211	266	213	265	57	19.3	0.00063
Uu.00g020450.m01	PF01546.23	Family	CL0035	88	411	88	397	189	64.7	7.2e-18
Uu.00g020460.m01	PF00850.14	Domain	CL0302	199	598	260	596	311	207.2	3.3e-61
Uu.00g020470.m01	PF03193.11	Family	CL0023	70	142	80	105	161	14.6	0.013
Uu.00g020480.m01	PF00241.15	Domain	CL0092	12	141	19	138	127	47.1	2e-12
Uu.00g020490.m01	PF12937.2	Domain	CL0271	3	54	4	45	47	11.3	0.21
Uu.00g020500.m01	PF02166.11	Family		2	65	5	56	423	12.7	0.041
Uu.00g020520.m01	PF03714.9	Domain		11	80	17	66	103	12.0	0.17
Uu.00g020540.m01	PF01699.19	Family		109	263	109	262	140	29.5	4.5e-07
Uu.00g020550.m01	PF13469.1	Family	CL0023	21	218	22	157	215	24.1	5.3e-05
Uu.00g020560.m01	PF14686.1	Domain	CL0287	192	283	208	277	95	25.3	1.1e-05
Uu.00g020580.m01	PF03310.8	Family		38	107	56	85	121	11.8	0.16
Uu.00g020590.m01	PF02178.14	Motif		195	207	195	207	13	8.0	2.4
Uu.00g020600.m01	PF00171.17	Family	CL0099	18	485	22	484	462	507.9	1.7e-152
Uu.00g020610.m01	PF07781.6	Family		150	206	163	192	735	10.0	0.15
Uu.00g020620.m01	PF13431.1	Repeat	CL0020	66	97	67	91	34	11.3	0.32
Uu.00g020630.m01	PF01184.14	Family		53	283	64	270	211	85.7	2.5e-24
Uu.00g020640.m01	PF14661.1	Family		48	295	49	285	247	203.1	4.3e-60
Uu.00g020680.m01	PF00501.23	Family	CL0378	404	611	415	607	417	45.9	2.5e-12
Uu.00g020690.m01	PF00106.20	Domain	CL0063	121	265	122	191	167	13.3	0.056
Uu.00g020700.m01	PF00069.20	Domain	CL0016	45	264	45	250	260	20.3	0.00023
Uu.00g020720.m01	PF07690.11	Family	CL0015	58	178	58	175	352	63.0	1.9e-17
Uu.00g020730.m01	PF13417.1	Domain	CL0172	12	89	15	85	75	38.6	9.2e-10
Uu.00g020740.m01	PF13249.1	Domain	CL0059	13	147	15	109	113	12.3	0.16
Uu.00g020750.m01	PF11113.3	Family		24	48	24	44	56	14.9	0.018
Uu.00g020760.m01	PF05729.7	Domain	CL0023	90	230	100	205	166	24.4	1.8e-05
Uu.00g020780.m01	PF00106.20	Domain	CL0063	5	106	5	101	167	43.3	3.3e-11
Uu.00g020790.m01	PF00067.17	Domain		187	428	207	425	463	119.8	1e-34
Uu.00g020800.m01	PF01636.18	Family	CL0016	7	215	13	179	239	31.6	1.2e-07
Uu.00g020810.m01	PF11940.3	Family	CL0020	1	80	7	66	367	11.1	0.12
Uu.00g020820.m01	PF12796.2	Family	CL0465	191	295	213	292	89	12.5	0.13
Uu.00g020840.m01	PF13302.1	Domain	CL0257	16	168	16	168	142	52.5	5.5e-14
Uu.00g020850.m01	PF15604.1	Family		40	158	62	147	153	12.4	0.12
Uu.00g020870.m01	PF00264.15	Domain	CL0205	165	358	166	356	223	115.4	3.9e-33
Uu.00g020880.m01	PF11710.3	Domain	CL0192	35	226	39	225	202	194.6	1.3e-57
Uu.00g020890.m01	PF00117.23	Domain	CL0014	32	217	77	208	192	36.9	2.4e-09
Uu.00g020900.m01	PF00646.28	Domain	CL0271	10	55	11	48	48	22.9	4.7e-05
Uu.00g020910.m01	PF07690.11	Family	CL0015	168	534	173	499	352	26.7	2.1e-06
Uu.00g020920.m01	PF05642.6	Family		15	203	34	183	727	12.7	0.021
Uu.00g020930.m01	PF13673.1	Domain	CL0257	66	204	121	204	117	16.8	0.0053
Uu.00g020950.m01	PF13434.1	Family	CL0063	10	57	10	51	341	17.6	0.0014
Uu.00g020960.m01	PF09962.4	Family		4	64	7	63	62	74.4	4.4e-21
Uu.00g020970.m01	PF00135.23	Domain	CL0028	73	195	77	188	535	26.2	3e-06
Uu.00g020980.m01	PF12937.2	Domain	CL0271	9	64	11	61	47	17.0	0.0036
Uu.00g020990.m01	PF01920.15	Family	CL0200	2	54	5	47	106	7.6	3.1
Uu.00g021000.m01	PF12065.3	Family		53	75	54	67	59	6.3	7.8
Uu.00g021020.m01	PF01165.15	Family		166	222	167	222	57	43.7	1.3e-11
Uu.00g021030.m01	PF01480.12	Family		688	759	689	758	77	38.4	9.7e-10
Uu.00g021040.m01	PF00378.15	Family	CL0127	29	106	32	91	245	24.3	1.4e-05
Uu.00g021050.m01	PF07690.11	Family	CL0015	83	467	92	464	352	139.5	1e-40
Uu.00g021060.m01	PF04705.7	Family		100	204	104	170	115	11.1	0.24
Uu.00g021070.m01	PF01544.13	Family		2	84	16	74	292	21.2	0.00012
Uu.00g021080.m01	PF00069.20	Domain	CL0016	251	506	298	413	260	49.6	2.7e-13
Uu.00g021090.m01	PF11700.3	Family	CL0015	111	272	188	246	477	11.0	0.11
Uu.00g021110.m01	PF04410.9	Family		253	406	258	406	155	145.9	6.1e-43
Uu.00g021120.m01	PF03901.12	Family	CL0111	34	467	35	467	418	275.2	9.4e-82
Uu.00g021130.m01	PF04616.9	Family	CL0143	56	336	58	311	286	84.1	8.5e-24
Uu.00g021140.m01	PF07690.11	Family	CL0015	54	473	64	446	352	106.1	1.5e-30
Uu.00g021150.m01	PF02826.14	Domain	CL0063	125	209	127	201	178	42.9	2.8e-11
Uu.00g021160.m01	PF07944.7	Family	CL0059	55	570	55	570	520	452.4	1.5e-135
Uu.00g021170.m01	PF01368.15	Family		58	202	60	181	145	28.6	8.7e-07
Uu.00g021180.m01	PF13380.1	Domain	CL0063	14	124	15	119	116	89.6	1.5e-25
Uu.00g021190.m01	PF05219.7	Family	CL0063	20	98	26	83	265	16.5	0.0028
Uu.00g021200.m01	PF13405.1	Domain	CL0220	14	46	15	42	31	23.5	3e-05
Uu.00g021210.m01	PF01432.15	Family	CL0126	224	700	225	699	458	517.1	4.6e-155
Uu.00g021220.m01	PF01494.14	Family	CL0063	10	381	11	379	356	36.6	2.5e-09
Uu.00g021230.m01	PF01464.15	Family	CL0037	50	163	55	151	121	27.2	2.1e-06
Uu.00g021240.m01	PF00653.16	Domain	CL0417	16	105	16	104	70	68.1	6.4e-19
Uu.00g021250.m01	PF13483.1	Domain	CL0381	60	257	66	182	163	24.2	2.2e-05
Uu.00g021260.m01	PF14445.1	Family	CL0229	184	227	189	221	57	10.3	0.52
Uu.00g021280.m01	PF00501.23	Family	CL0378	1	253	2	253	417	154.9	2e-45
Uu.00g021290.m01	PF13637.1	Domain	CL0465	89	146	93	144	54	22.8	9.4e-05
Uu.00g021300.m01	PF01544.13	Family		1	101	15	97	292	27.0	2e-06
Uu.00g021330.m01	PF08450.7	Family	CL0186	177	290	182	260	246	31.5	1e-07
Uu.00g021340.m01	PF12591.3	Family		16	72	19	64	80	13.1	0.069
Uu.00g021350.m01	PF00102.22	Domain	CL0031	52	182	85	170	235	17.3	0.0023
Uu.00g021370.m01	PF03661.8	Family		14	253	21	240	248	29.8	3.1e-07
Uu.00g021380.m01	PF07490.6	Family		5	84	26	69	266	14.6	0.019
Uu.00g021390.m01	PF01758.11	Family	CL0064	284	493	284	492	187	147.9	2e-43
Uu.00g021400.m01	PF00134.18	Domain	CL0065	37	174	57	173	127	39.2	4.2e-10
Uu.00g021420.m01	PF02089.10	Domain	CL0028	37	313	38	306	279	190.7	2.3e-56
Uu.00g021430.m01	PF00687.16	Domain	CL0480	28	284	29	284	220	171.6	1.5e-50
Uu.00g021450.m01	PF00620.22	Domain	CL0409	490	652	490	647	152	68.9	3.5e-19
Uu.00g021490.m01	PF00130.17	Domain	CL0006	1572	1624	1578	1615	53	17.8	0.002
Uu.00g021500.m01	PF02542.11	Family		8	77	20	60	157	10.9	0.3
Uu.00g021510.m01	PF03372.18	Domain	CL0530	69	318	69	318	249	36.1	6.1e-09
Uu.00g021530.m01	PF08459.6	Family	CL0189	24	116	55	99	155	11.8	0.12
Uu.00g021540.m01	PF11578.3	Family		22	152	22	151	150	123.9	3.1e-36
Uu.00g021560.m01	PF10042.4	Family		1	210	4	209	206	193.4	3.5e-57
Uu.00g021570.m01	PF11177.3	Family		16	64	22	42	62	12.7	0.091
Uu.00g021580.m01	PF05704.7	Family	CL0110	74	228	120	223	278	36.7	2.5e-09
Uu.00g021590.m01	PF00646.28	Domain	CL0271	41	85	41	77	48	19.2	0.00068
Uu.00g021600.m01	PF09139.6	Family	CL0260	158	531	159	531	330	436.7	4.5e-131
Uu.00g021610.m01	PF05557.8	Family		12	757	68	756	722	191.2	2.4e-56
Uu.00g021620.m01	PF00611.18	Family		11	100	19	100	91	45.3	7e-12
Uu.00g021630.m01	PF00069.20	Domain	CL0016	97	383	103	379	260	119.5	1.3e-34
Uu.00g021640.m01	PF13469.1	Family	CL0023	17	154	18	139	215	21.8	0.00027
Uu.00g021660.m01	PF13854.1	Repeat	CL0186	120	153	131	143	42	8.0	2.7
Uu.00g021670.m01	PF07470.8	Family	CL0059	6	231	94	218	336	36.4	2.8e-09
Uu.00g021690.m01	PF08659.5	Family	CL0063	84	197	108	178	181	25.5	8.2e-06
Uu.00g021700.m01	PF04525.7	Family	CL0395	20	88	35	83	187	12.2	0.084
Uu.00g021710.m01	PF07265.6	Family		2	116	47	113	119	13.3	0.052
Uu.00g021720.m01	PF00067.17	Domain		52	506	97	481	463	210.2	4.1e-62
Uu.00g021740.m01	PF00069.20	Domain	CL0016	134	274	157	259	260	44.3	1.2e-11
Uu.00g021750.m01	PF12959.2	Domain		31	78	40	72	101	11.8	0.17
Uu.00g021760.m01	PF09970.4	Domain	CL0260	40	95	42	85	181	20.5	0.00025
Uu.00g021770.m01	PF00732.14	Domain	CL0063	14	306	14	306	296	167.5	3.5e-49
Uu.00g021780.m01	PF00270.24	Domain	CL0023	74	244	74	243	169	147.6	2.2e-43
Uu.00g021790.m01	PF01507.14	Family	CL0039	77	169	78	162	174	27.4	2.4e-06
Uu.00g021800.m01	PF00106.20	Domain	CL0063	4	137	4	130	167	45.4	7.5e-12
Uu.00g021810.m01	PF06128.6	Family		60	196	84	193	284	8.8	1
Uu.00g021820.m01	PF04479.8	Family		92	248	101	157	226	13.0	0.051
Uu.00g021830.m01	PF03351.12	Domain		74	166	90	158	124	13.9	0.038
Uu.00g021840.m01	PF13532.1	Domain	CL0029	748	991	790	981	194	54.2	1.5e-14
Uu.00g021860.m01	PF03936.11	Domain		50	286	60	285	270	61.3	8e-17
Uu.00g021870.m01	PF00172.13	Domain		177	207	179	203	40	16.4	0.006
Uu.00g021900.m01	PF15141.1	Family		414	461	420	451	84	10.3	0.44
Uu.00g021910.m01	PF13023.1	Domain	CL0237	55	221	56	207	165	153.2	4.8e-45
Uu.00g021920.m01	PF04389.12	Family	CL0035	69	148	70	140	179	18.9	0.00092
Uu.00g021930.m01	PF13563.1	Family	CL0247	55	203	58	202	153	44.6	1.1e-11
Uu.00g021940.m01	PF12257.3	Family		198	508	198	508	281	244.8	7.7e-73
Uu.00g021950.m01	PF00106.20	Domain	CL0063	35	190	35	182	167	59.8	2.8e-16
Uu.00g021960.m01	PF01545.16	Family	CL0184	12	357	12	354	285	251.7	7.1e-75
Uu.00g021970.m01	PF09612.5	Family		114	357	118	284	271	26.8	2.7e-06
Uu.00g021980.m01	PF02844.10	Domain		53	149	55	147	100	53.8	2.1e-14
Uu.00g022000.m01	PF12796.2	Family	CL0465	5	140	30	136	89	27.2	3.4e-06
Uu.00g022010.m01	PF14636.1	Family		86	231	86	226	131	99.7	1.7e-28
Uu.00g022020.m01	PF02811.14	Family	CL0034	3	239	5	138	175	35.2	9.6e-09
Uu.00g022030.m01	PF01480.12	Family		8	79	10	74	77	23.1	5.5e-05
Uu.00g022040.m01	PF11587.3	Family		164	184	165	179	29	6.0	9.1
Uu.00g022050.m01	PF06827.9	Domain	CL0167	52	66	56	65	30	5.9	9.8
Uu.00g022060.m01	PF02805.11	Family		32	95	32	94	66	84.5	2.6e-24
Uu.00g022080.m01	PF09012.5	Domain	CL0123	70	127	74	109	69	13.2	0.051
Uu.00g022090.m01	PF00854.16	Family	CL0015	162	338	162	319	373	53.3	1.8e-14
Uu.00g022120.m01	PF13191.1	Domain	CL0023	117	206	130	194	185	20.9	0.00028
Uu.00g022130.m01	PF03770.11	Family		153	386	154	385	197	167.3	3e-49
Uu.00g022140.m01	PF09692.5	Family		32	436	38	436	396	333.6	1.4e-99
Uu.00g022150.m01	PF02882.14	Domain	CL0063	1	56	3	40	161	13.5	0.027
Uu.00g022160.m01	PF02771.11	Domain	CL0544	22	152	23	149	113	46.5	4.4e-12
Uu.00g022180.m01	PF05730.6	Domain		21	128	24	86	66	25.4	8.7e-06
Uu.00g022190.m01	PF01328.12	Family		4	223	8	220	317	80.4	8.8e-23
Uu.00g022200.m01	PF05653.9	Family	CL0184	33	328	36	324	300	298.4	4.2e-89
Uu.00g022210.m01	PF00069.20	Domain	CL0016	94	310	94	288	260	37.2	1.7e-09
Uu.00g022220.m01	PF07971.7	Domain	CL0268	318	678	320	676	503	324.4	1.1e-96
Uu.00g022230.m01	PF13920.1	Domain	CL0229	40	111	43	109	50	18.6	0.001
Uu.00g022240.m01	PF00141.18	Family		53	288	61	248	230	77.2	1.2e-21
Uu.00g022250.m01	PF01161.15	Domain		29	183	43	151	146	28.4	1.1e-06
Uu.00g022280.m01	PF03330.13	Domain	CL0199	22	109	48	109	78	30.7	2.3e-07
Uu.00g022300.m01	PF04303.8	Family	CL0288	1	275	2	273	371	203.9	3e-60
Uu.00g022310.m01	PF02464.12	Family		14	171	17	170	155	112.2	1.4e-32
Uu.00g022320.m01	PF01817.16	Domain		20	88	20	88	81	18.3	0.0018
Uu.00g022330.m01	PF13862.1	Family		32	225	32	224	194	230.0	1.6e-68
Uu.00g022340.m01	PF00380.14	Family		13	72	21	68	121	12.0	0.19
Uu.00g022350.m01	PF06540.6	Family		38	82	47	73	62	11.1	0.24
Uu.00g022360.m01	PF00134.18	Domain	CL0065	153	209	156	208	127	11.3	0.18
Uu.00g022370.m01	PF00248.16	Domain		34	336	34	334	283	204.9	1.1e-60
Uu.00g022380.m01	PF12138.3	Family		37	262	62	184	253	56.7	2.3e-15
Uu.00g022400.m01	PF08240.7	Domain	CL0296	31	138	31	137	109	94.0	4.2e-27
Uu.00g022410.m01	PF06796.6	Family		56	89	62	85	56	12.7	0.056
Uu.00g022420.m01	PF00076.17	Domain	CL0221	3	69	3	58	70	14.0	0.027
Uu.00g022430.m01	PF07690.11	Family	CL0015	28	432	30	427	352	96.5	1.2e-27
Uu.00g022440.m01	PF04497.7	Family		459	612	462	605	728	9.5	0.22
Uu.00g022450.m01	PF13091.1	Domain	CL0479	86	244	90	241	126	18.6	0.0012
Uu.00g022460.m01	PF08515.7	Family		87	99	88	97	29	9.1	0.78
Uu.00g022470.m01	PF00085.15	Domain	CL0172	43	166	45	162	104	51.8	4.9e-14
Uu.00g022480.m01	PF06087.7	Family	CL0479	54	507	54	507	443	440.1	7.1e-132
Uu.00g022490.m01	PF00887.14	Domain		4	91	7	89	87	72.9	1.2e-20
Uu.00g022500.m01	PF13454.1	Domain	CL0063	32	93	35	92	156	11.6	0.17
Uu.00g022510.m01	PF12763.2	Family	CL0220	1	105	3	104	104	158.1	4.4e-47
Uu.00g022520.m01	PF03066.10	Family		101	238	196	230	149	12.6	0.07
Uu.00g022530.m01	PF06058.8	Family	CL0266	55	103	62	98	123	11.9	0.17
Uu.00g022540.m01	PF01408.17	Family	CL0063	4	139	29	138	120	61.1	1.4e-16
Uu.00g022550.m01	PF00172.13	Domain		7	43	7	38	40	20.6	0.0003
Uu.00g022570.m01	PF03169.10	Family		166	250	167	247	624	48.8	3.5e-13
Uu.00g022580.m01	PF03169.10	Family		2	473	12	473	624	262.9	5.4e-78
Uu.00g022610.m01	PF08623.5	Family		53	167	58	164	169	15.5	0.0096
Uu.00g022630.m01	PF03907.8	Family		43	275	43	272	208	228.4	6.4e-68
Uu.00g022640.m01	PF03193.11	Family	CL0023	339	411	356	399	161	10.7	0.22
Uu.00g022650.m01	PF05413.6	Family	CL0125	1	81	3	70	92	15.2	0.016
Uu.00g022660.m01	PF08643.5	Family	CL0063	11	83	39	78	299	12.7	0.051
Uu.00g022680.m01	PF00756.15	Family	CL0028	63	115	67	96	251	12.6	0.066
Uu.00g022700.m01	PF00583.19	Family	CL0257	108	197	110	195	83	17.4	0.0032
Uu.00g022710.m01	PF04851.10	Family	CL0023	107	291	117	289	184	43.5	2.9e-11
Uu.00g022720.m01	PF04177.7	Family		7	352	7	352	340	343.2	1.3e-102
Uu.00g022730.m01	PF05179.9	Family		156	406	176	405	273	151.3	3.2e-44
Uu.00g022750.m01	PF00610.16	Domain		225	319	227	308	74	9.6	0.71
Uu.00g022780.m01	PF08576.5	Family		262	381	284	369	102	17.7	0.0044
Uu.00g022790.m01	PF01088.16	Domain	CL0125	17	234	18	227	214	181.1	1.5e-53
Uu.00g022800.m01	PF02318.11	Family	CL0390	294	376	316	370	118	17.5	0.0028
Uu.00g022820.m01	PF00703.16	Domain		228	340	255	340	110	26.9	4.9e-06
Uu.00g022830.m01	PF00188.21	Domain		229	341	231	340	124	16.6	0.0082
Uu.00g022840.m01	PF08659.5	Family	CL0063	15	198	15	195	181	38.7	7.6e-10
Uu.00g022850.m01	PF13460.1	Domain	CL0063	2	98	5	77	183	12.4	0.11
Uu.00g022860.m01	PF00646.28	Domain	CL0271	34	66	37	59	48	11.0	0.25
Uu.00g022880.m01	PF07690.11	Family	CL0015	104	344	109	335	352	49.8	2e-13
Uu.00g022890.m01	PF12710.2	Family	CL0137	18	198	18	198	192	46.4	4.6e-12
Uu.00g022900.m01	PF05546.6	Family		154	359	155	352	208	276.6	1.1e-82
Uu.00g022910.m01	PF02185.11	Family		7	76	11	53	70	10.3	0.42
Uu.00g022920.m01	PF02777.13	Domain		40	58	44	58	106	13.2	0.056
Uu.00g022930.m01	PF01436.16	Repeat	CL0186	100	125	104	123	28	9.3	1.1
Uu.00g022940.m01	PF06041.6	Family		18	269	81	268	188	39.3	5.2e-10
Uu.00g022970.m01	PF01284.18	Domain	CL0396	119	288	123	235	144	8.2	1.9
Uu.00g022980.m01	PF13637.1	Domain	CL0465	255	298	256	289	54	9.8	1.1
Uu.00g023000.m01	PF00891.13	Family	CL0063	129	390	135	390	242	123.4	7.9e-36
Uu.00g023010.m01	PF00107.21	Family	CL0063	173	283	174	260	130	21.3	0.00015
Uu.00g023020.m01	PF01363.16	Domain	CL0390	112	176	119	164	69	9.2	1.1
Uu.00g023030.m01	PF01946.12	Family	CL0063	1	38	3	33	230	19.9	0.00031
Uu.00g023040.m01	PF05208.8	Family	CL0111	31	397	32	397	368	468.3	1.8e-140
Uu.00g023050.m01	PF01176.14	Domain	CL0021	23	91	23	89	65	61.6	3.3e-17
Uu.00g023070.m01	PF06698.6	Family		38	89	46	88	59	12.9	0.072
Uu.00g023080.m01	PF04886.7	Repeat		216	251	217	248	36	14.9	0.012
Uu.00g023090.m01	PF01217.15	Domain	CL0212	1	143	1	142	142	189.7	1.9e-56
Uu.00g023120.m01	PF03398.9	Family		12	174	12	174	165	214.4	6e-64
Uu.00g023130.m01	PF10337.4	Family	CL0307	17	115	31	103	459	39.4	3e-10
Uu.00g023150.m01	PF00300.17	Domain	CL0071	6	170	6	169	158	64.8	8.8e-18
Uu.00g023160.m01	PF02269.11	Family	CL0012	8	99	8	99	93	100.9	2.5e-29
Uu.00g023180.m01	PF04072.9	Family	CL0063	45	240	58	237	183	81.1	6.7e-23
Uu.00g023210.m01	PF06609.8	Family	CL0015	37	507	65	341	599	48.8	3e-13
Uu.00g023220.m01	PF02458.10	Family	CL0149	126	470	143	463	432	62.0	3.4e-17
Uu.00g023230.m01	PF09812.4	Family		2	94	19	81	157	8.7	1.4
Uu.00g023240.m01	PF00646.28	Domain	CL0271	2	59	4	51	48	9.7	0.64
Uu.00g023250.m01	PF14580.1	Repeat	CL0022	1	173	2	161	175	162.3	7.7e-48
Uu.00g023260.m01	PF00808.18	Domain	CL0012	18	84	19	84	65	39.0	6e-10
Uu.00g023270.m01	PF00654.15	Family		223	606	224	605	355	300.2	1.8e-89
Uu.00g023280.m01	PF10500.4	Family		2	84	8	63	225	12.4	0.08
Uu.00g023290.m01	PF02268.11	Domain		7	55	8	55	49	86.9	4.6e-25
Uu.00g023300.m01	PF09403.5	Family		48	138	52	126	126	10.6	0.41
Uu.00g023310.m01	PF05916.6	Family		50	206	51	206	108	84.7	4.9e-24
Uu.00g023320.m01	PF00248.16	Domain		18	312	19	310	283	172.9	6e-51
Uu.00g023340.m01	PF00400.27	Repeat	CL0186	17	53	21	53	39	21.6	0.00014
Uu.00g023370.m01	PF00856.23	Family		14	157	14	156	162	32.9	7e-08
Uu.00g023380.m01	PF10473.4	Domain		30	118	33	114	140	12.2	0.12
Uu.00g023390.m01	PF13191.1	Domain	CL0023	193	337	194	269	185	27.6	2.4e-06
Uu.00g023400.m01	PF04893.12	Domain	CL0112	2	92	5	84	172	16.4	0.0046
Uu.00g023410.m01	PF07335.6	Family		7	156	19	154	156	115.8	1.5e-33
Uu.00g023420.m01	PF15277.1	Domain		81	153	115	153	91	14.6	0.021
Uu.00g023430.m01	PF04488.10	Family	CL0110	59	148	103	136	103	31.1	2.2e-07
Uu.00g023440.m01	PF07690.11	Family	CL0015	97	343	101	336	352	97.0	8.5e-28
Uu.00g023450.m01	PF00953.16	Family		148	325	149	325	159	105.1	2.9e-30
Uu.00g023490.m01	PF09227.5	Domain		29	80	39	75	64	14.1	0.036
Uu.00g023530.m01	PF00628.24	Domain	CL0390	49	99	50	98	51	26.8	2.9e-06
Uu.00g023540.m01	PF00732.14	Domain	CL0063	36	364	36	363	296	228.4	1e-67
Uu.00g023550.m01	PF04768.8	Family	CL0257	464	666	473	650	170	164.9	1e-48
Uu.00g023560.m01	PF00012.15	Family	CL0108	3	119	3	100	602	97.7	4e-28
Uu.00g023570.m01	PF13191.1	Domain	CL0023	191	330	217	270	185	14.0	0.036
Uu.00g023580.m01	PF06985.6	Family		29	185	29	185	139	78.8	4e-22
Uu.00g023620.m01	PF00170.16	Family	CL0018	34	70	35	64	64	15.9	0.0088
Uu.00g023640.m01	PF10433.4	Domain		160	692	160	690	504	282.9	3e-84
Uu.00g023650.m01	PF00566.13	Family		58	263	59	260	214	80.8	9.1e-23
Uu.00g023660.m01	PF10473.4	Domain		142	221	148	211	140	11.1	0.26
Uu.00g023670.m01	PF08207.7	Domain	CL0107	25	79	27	56	58	10.7	0.36
Uu.00g023680.m01	PF13019.1	Domain	CL0072	548	624	548	623	162	16.6	0.0046
Uu.00g023690.m01	PF04893.12	Domain	CL0112	78	249	78	234	172	47.7	1.1e-12
Uu.00g023700.m01	PF00581.15	Domain		104	209	113	207	113	53.2	3.1e-14
Uu.00g023730.m01	PF00067.17	Domain		66	522	93	512	463	161.9	1.8e-47
Uu.00g023750.m01	PF00724.15	Domain	CL0036	9	343	9	341	341	325.3	3.7e-97
Uu.00g023760.m01	PF11883.3	Family		31	70	33	65	48	12.3	0.15
Uu.00g023770.m01	PF08655.5	Family		19	84	19	84	66	111.8	9.7e-33
Uu.00g023780.m01	PF04130.8	Family	CL0540	168	842	169	842	542	247.4	2.2e-73
Uu.00g023790.m01	PF07904.8	Family		67	164	72	163	91	81.5	3e-23
Uu.00g023800.m01	PF13854.1	Repeat	CL0186	324	373	325	373	42	44.6	9.4e-12
Uu.00g023810.m01	PF00053.19	Family	CL0001	134	163	140	161	49	10.8	0.35
Uu.00g023830.m01	PF00899.16	Family	CL0063	47	181	49	176	136	55.2	6.1e-15
Uu.00g023840.m01	PF05802.6	Family		2	59	7	52	317	10.0	0.28
Uu.00g023850.m01	PF13191.1	Domain	CL0023	54	196	63	99	185	20.5	0.00038
Uu.00g023860.m01	PF05922.11	Domain		3	71	3	71	82	51.7	9.5e-14
Uu.00g023870.m01	PF10436.4	Family		84	257	86	257	164	142.6	7.6e-42
Uu.00g023880.m01	PF00063.16	Domain	CL0023	22	630	25	620	689	223.9	3e-66
Uu.00g023890.m01	PF00063.16	Domain	CL0023	20	769	26	769	689	558.1	2.3e-167
Uu.00g023910.m01	PF04616.9	Family	CL0143	23	296	23	296	286	96.3	1.6e-27
Uu.00g023920.m01	PF14194.1	Family		202	247	206	243	56	12.4	0.097
Uu.00g023930.m01	PF05686.7	Family	CL0113	451	612	487	606	396	44.4	8.3e-12
Uu.00g023940.m01	PF02055.11	Family	CL0058	16	102	27	90	496	7.7	0.86
Uu.00g023950.m01	PF00615.14	Domain	CL0272	135	252	149	250	118	40.1	3.1e-10
Uu.00g023960.m01	PF09810.4	Family	CL0236	164	533	164	532	322	369.3	1.6e-110
Uu.00g023970.m01	PF12937.2	Domain	CL0271	37	77	38	72	47	17.1	0.0032
Uu.00g023980.m01	PF00083.19	Family	CL0015	54	257	61	226	451	32.8	2.6e-08
Uu.00g023990.m01	PF00069.20	Domain	CL0016	294	551	294	551	260	238.1	8.6e-71
Uu.00g024000.m01	PF00342.14	Domain	CL0067	56	544	56	544	486	700.2	1e-210
Uu.00g024010.m01	PF06094.7	Family	CL0278	28	127	28	126	102	48.0	1.4e-12
Uu.00g024030.m01	PF03694.8	Family		82	163	88	152	111	13.2	0.065
Uu.00g024040.m01	PF07883.6	Domain	CL0029	162	233	171	221	71	27.1	2e-06
Uu.00g024050.m01	PF01232.18	Domain	CL0063	4	127	5	127	151	75.2	4.8e-21
Uu.00g024060.m01	PF00400.27	Repeat	CL0186	3	41	5	41	39	10.6	0.41
Uu.00g024090.m01	PF01243.15	Domain	CL0336	31	118	32	117	89	40.6	1.9e-10
Uu.00g024100.m01	PF00590.15	Domain		1	237	1	236	210	68.3	7.3e-19
Uu.00g024110.m01	PF12171.3	Family	CL0361	99	125	100	124	27	26.1	6.4e-06
Uu.00g024120.m01	PF00179.21	Domain	CL0208	15	172	17	171	140	120.8	2.7e-35
Uu.00g024130.m01	PF00534.15	Family	CL0113	255	435	258	426	172	33.5	2.4e-08
Uu.00g024140.m01	PF01545.16	Family	CL0184	202	553	203	550	285	209.8	3.9e-62
Uu.00g024150.m01	PF00153.22	Family		54	146	58	143	96	69.0	2e-19
Uu.00g024160.m01	PF00300.17	Domain	CL0071	7	217	8	111	158	25.7	9.8e-06
Uu.00g024170.m01	PF01650.13	Family	CL0093	31	277	31	262	256	137.6	4.3e-40
Uu.00g024180.m01	PF12657.2	Domain		18	159	21	153	173	57.8	1e-15
Uu.00g024200.m01	PF00581.15	Domain		22	139	29	138	113	52.9	4e-14
Uu.00g024210.m01	PF10757.4	Family		77	167	81	152	122	13.5	0.058
Uu.00g024220.m01	PF00569.12	Domain	CL0006	16	62	18	62	46	41.5	6.7e-11
Uu.00g024230.m01	PF01087.17	Domain	CL0265	2	212	8	212	183	224.7	8.7e-67
Uu.00g024240.m01	PF03694.8	Family		12	158	12	157	111	125.5	8.4e-37
Uu.00g024250.m01	PF00106.20	Domain	CL0063	57	228	58	227	167	72.1	4.9e-20
Uu.00g024260.m01	PF08801.6	Domain	CL0186	124	578	125	576	422	262.7	4.8e-78
Uu.00g024290.m01	PF10914.3	Family		10	171	10	170	150	94.9	3.7e-27
Uu.00g024320.m01	PF03308.11	Family	CL0023	103	163	115	151	267	11.4	0.099
Uu.00g024340.m01	PF00078.22	Family	CL0027	16	135	27	118	214	35.1	8.3e-09
Uu.00g024360.m01	PF12340.3	Family		1	185	1	181	229	220.3	1.5e-65
Uu.00g024370.m01	PF00171.17	Family	CL0099	465	853	467	853	462	535.4	8.1e-161
Uu.00g024380.m01	PF03071.10	Family	CL0110	4	114	10	107	434	14.8	0.0075
Uu.00g024390.m01	PF02875.16	Domain		173	263	173	206	91	13.7	0.047
Uu.00g024400.m01	PF12895.2	Domain	CL0020	269	343	305	342	84	14.8	0.022
Uu.00g024410.m01	PF15169.1	Family		17	78	32	60	188	10.7	0.31
Uu.00g024420.m01	PF00172.13	Domain		241	278	241	275	40	30.0	3.4e-07
Uu.00g024430.m01	PF12703.2	Family		464	514	477	508	74	11.6	0.18
Uu.00g024450.m01	PF07553.6	Domain		3	33	7	21	48	11.8	0.16
Uu.00g024460.m01	PF01636.18	Family	CL0016	8	73	44	70	239	13.8	0.034
Uu.00g024480.m01	PF05448.7	Family	CL0028	10	174	20	166	320	21.1	8.9e-05
Uu.00g024490.m01	PF00109.21	Domain	CL0046	8	261	9	261	254	208.8	8.9e-62
Uu.00g024500.m01	PF00067.17	Domain		41	502	59	489	463	144.8	2.7e-42
Uu.00g024510.m01	PF12796.2	Family	CL0465	60	158	79	155	89	50.5	1.9e-13
Uu.00g024520.m01	PF00106.20	Domain	CL0063	3	177	4	165	167	62.4	4.5e-17
Uu.00g024530.m01	PF00067.17	Domain		61	503	74	491	463	188.3	1.8e-55
Uu.00g024540.m01	PF02458.10	Family	CL0149	119	489	142	489	432	54.4	6.6e-15
Uu.00g024550.m01	PF00109.21	Domain	CL0046	46	307	48	307	254	220.5	2.3e-65
Uu.00g024570.m01	PF00394.17	Domain	CL0026	144	230	147	229	159	69.8	2.4e-19
Uu.00g024600.m01	PF07727.9	Family	CL0027	1	121	2	118	246	80.2	1.1e-22
Uu.00g024610.m01	PF00009.22	Domain	CL0023	6	173	9	148	188	12.4	0.077
Uu.00g024620.m01	PF06293.9	Family	CL0016	169	284	180	258	206	32.3	4.6e-08
Uu.00g024630.m01	PF07714.12	Domain	CL0016	236	506	239	499	259	61.0	8.4e-17
Uu.00g024640.m01	PF00698.16	Domain	CL0323	63	188	76	183	318	51.8	7.1e-14
Uu.00g024650.m01	PF13095.1	Family		7	228	14	228	209	119.3	1.6e-34
Uu.00g024680.m01	PF01565.18	Domain	CL0077	83	223	83	222	139	86.9	7.9e-25
Uu.00g024700.m01	PF04082.13	Domain	CL0507	246	434	275	412	260	44.2	9.9e-12
Uu.00g024710.m01	PF06985.6	Family		170	321	170	321	139	89.4	2.2e-25
Uu.00g024720.m01	PF07690.11	Family	CL0015	1	282	3	282	352	77.7	6.2e-22
Uu.00g024740.m01	PF00225.18	Domain	CL0023	100	389	106	387	335	194.8	1.4e-57
Uu.00g024750.m01	PF04127.10	Family	CL0063	3	111	10	86	185	22.8	5.4e-05
Uu.00g024760.m01	PF05448.7	Family	CL0028	166	216	177	214	320	9.6	0.28
Uu.00g024770.m01	PF04695.8	Family		4	97	16	87	136	16.2	0.0077
Uu.00g024780.m01	PF04669.8	Family		26	152	26	151	190	88.8	2.7e-25
Uu.00g024790.m01	PF07690.11	Family	CL0015	118	587	123	587	352	113.2	1e-32
Uu.00g024800.m01	PF00148.14	Domain	CL0553	249	436	262	324	398	6.7	2.3
Uu.00g024810.m01	PF07690.11	Family	CL0015	7	86	10	77	352	22.8	3e-05
Uu.00g024820.m01	PF01624.15	Domain		372	492	373	491	113	107.5	3.5e-31
Uu.00g024830.m01	PF01040.13	Family		156	436	170	434	257	100.2	1.1e-28
Uu.00g024840.m01	PF11626.3	Family		47	144	78	140	87	13.5	0.046
Uu.00g024850.m01	PF00923.14	Family	CL0036	19	333	22	278	287	155.6	1.4e-45
Uu.00g024870.m01	PF02940.10	Domain	CL0273	608	857	611	857	215	168.7	1.4e-49
Uu.00g024880.m01	PF01851.17	Repeat	CL0020	497	525	498	522	35	16.1	0.0096
Uu.00g024890.m01	PF00173.23	Domain		125	201	126	200	76	49.9	2e-13
Uu.00g024900.m01	PF01284.18	Domain	CL0396	4	135	8	135	144	71.1	7.9e-20
Uu.00g024910.m01	PF00704.23	Domain	CL0058	27	365	46	365	343	165.0	2.9e-48
Uu.00g024920.m01	PF00400.27	Repeat	CL0186	69	103	73	102	39	17.2	0.0034
Uu.00g024930.m01	PF01220.14	Domain		3	143	4	142	140	203.6	6.7e-61
Uu.00g024940.m01	PF00459.20	Family	CL0171	8	312	11	297	271	258.6	5.8e-77
Uu.00g024950.m01	PF08501.6	Domain		21	101	21	101	83	72.2	2.6e-20
Uu.00g024960.m01	PF00083.19	Family	CL0015	24	491	24	491	451	449.7	8.6e-135
Uu.00g024970.m01	PF01261.19	Domain	CL0036	1	250	2	248	213	91.2	5.2e-26
Uu.00g024980.m01	PF00172.13	Domain		44	82	44	81	40	21.1	0.00021
Uu.00g024990.m01	PF13481.1	Domain	CL0023	61	209	63	160	194	15.7	0.0072
Uu.00g025000.m01	PF00860.15	Family	CL0062	74	514	76	512	389	216.2	4.8e-64
Uu.00g025010.m01	PF01494.14	Family	CL0063	2	50	4	46	356	20.7	0.00017
Uu.00g025020.m01	PF06609.8	Family	CL0015	38	259	53	240	599	19.5	0.00023
Uu.00g025030.m01	PF00199.14	Domain		34	422	35	417	384	545.5	5e-164
Uu.00g025040.m01	PF00083.19	Family	CL0015	59	520	67	518	451	107.5	5.8e-31
Uu.00g025060.m01	PF01753.13	Family	CL0175	83	118	83	118	37	26.7	3.5e-06
Uu.00g025070.m01	PF03403.8	Family	CL0028	12	156	16	149	379	47.1	9.4e-13
Uu.00g025080.m01	PF14126.1	Family		1	117	4	96	149	17.6	0.0028
Uu.00g025090.m01	PF01866.12	Family		111	420	122	417	307	164.0	4.7e-48
Uu.00g025100.m01	PF00501.23	Family	CL0378	58	495	66	494	417	236.4	3.6e-70
Uu.00g025110.m01	PF10510.4	Family		63	549	64	548	517	471.2	4e-141
Uu.00g025120.m01	PF09995.4	Family		122	366	136	359	242	25.6	6.4e-06
Uu.00g025130.m01	PF11593.3	Family		1	161	5	58	379	8.9	0.76
Uu.00g025140.m01	PF00722.16	Domain	CL0004	33	218	43	216	185	116.5	8.1e-34
Uu.00g025170.m01	PF14610.1	Family	CL0538	96	269	98	268	189	137.3	3.9e-40
Uu.00g025180.m01	PF01946.12	Family	CL0063	1	48	6	44	230	20.8	0.00016
Uu.00g025190.m01	PF00291.20	Family		16	336	20	332	306	102.6	2.2e-29
Uu.00g025210.m01	PF13738.1	Family	CL0063	14	111	46	86	203	9.9	0.69
Uu.00g025220.m01	PF04193.9	Repeat	CL0141	8	68	9	67	61	68.2	3.1e-19
Uu.00g025230.m01	PF03765.10	Domain		6	71	43	71	55	12.3	0.14
Uu.00g025240.m01	PF06218.6	Family	CL0435	1	479	2	463	428	393.5	9.5e-118
Uu.00g025250.m01	PF00579.20	Family	CL0039	90	415	93	415	292	248.7	6.1e-74
Uu.00g025260.m01	PF05328.7	Family	CL0335	46	178	48	178	133	167.4	1.1e-49
Uu.00g025270.m01	PF04100.7	Family	CL0295	15	394	16	388	383	337.2	1e-100
Uu.00g025280.m01	PF00704.23	Domain	CL0058	18	337	19	333	343	239.7	5.6e-71
Uu.00g025290.m01	PF01636.18	Family	CL0016	59	254	135	233	239	36.7	3.6e-09
Uu.00g025300.m01	PF11976.3	Family	CL0072	14	86	17	85	72	19.4	0.0006
Uu.00g025310.m01	PF08240.7	Domain	CL0296	45	135	51	114	109	19.2	0.00072
Uu.00g025320.m01	PF00753.22	Domain	CL0381	87	287	92	231	194	27.1	2.8e-06
Uu.00g025330.m01	PF01425.16	Family		63	540	63	540	441	300.7	1.7e-89
Uu.00g025340.m01	PF00107.21	Family	CL0063	169	304	169	269	130	67.2	9.1e-19
Uu.00g025350.m01	PF01004.14	Family		70	109	73	103	75	11.1	0.19
Uu.00g025360.m01	PF00642.19	Family	CL0537	42	62	43	62	27	15.9	0.0075
Uu.00g025370.m01	PF01055.21	Family	CL0058	378	890	378	890	441	512.5	8.8e-154
Uu.00g025380.m01	PF06985.6	Family		24	155	24	155	139	64.4	1.1e-17
Uu.00g025390.m01	PF08592.6	Domain		25	176	25	176	139	49.4	3.7e-13
Uu.00g025400.m01	PF11739.3	Domain		97	172	132	170	207	10.5	0.29
Uu.00g025410.m01	PF01078.16	Family	CL0023	1	87	1	73	207	11.9	0.091
Uu.00g025420.m01	PF11885.3	Family		1	43	6	39	496	10.1	0.16
Uu.00g025430.m01	PF11374.3	Family		4	117	5	116	111	109.4	7.6e-32
Uu.00g025440.m01	PF00176.18	Family	CL0023	4	181	20	181	299	92.1	2.5e-26
Uu.00g025450.m01	PF01753.13	Family	CL0175	167	205	167	200	37	30.5	2.4e-07
Uu.00g025470.m01	PF00330.15	Family		78	396	78	391	465	141.4	3e-41
Uu.00g025500.m01	PF00083.19	Family	CL0015	13	126	18	121	451	62.4	2.8e-17
Uu.00g025510.m01	PF11815.3	Family		62	204	65	192	145	133.9	2.8e-39
Uu.00g025520.m01	PF12695.2	Domain	CL0028	46	388	66	388	145	33.0	4.3e-08
Uu.00g025530.m01	PF00937.13	Family		125	212	147	175	355	11.2	0.13
Uu.00g025540.m01	PF08534.5	Domain	CL0172	10	164	11	149	146	53.1	2.3e-14
Uu.00g025550.m01	PF01233.14	Domain	CL0257	118	278	119	278	162	247.7	3.8e-74
Uu.00g025560.m01	PF12146.3	Family	CL0028	114	186	121	170	79	18.2	0.0015
Uu.00g025580.m01	PF13398.1	Family	CL0126	61	250	62	249	200	155.9	8.1e-46
Uu.00g025600.m01	PF00569.12	Domain	CL0006	147	190	148	186	46	37.1	1.6e-09
Uu.00g025610.m01	PF08240.7	Domain	CL0296	24	92	25	82	109	25.2	1e-05
Uu.00g025620.m01	PF00067.17	Domain		44	494	49	481	463	172.2	1.4e-50
[truncated: 9,041 more rows]

## Sheet: CAZymes per substrate
Gene ID	dbCAN subfam	Subfam Composition	Subfam EC	Substrate	Profile Length	Gene Length	E Value	Profile Start	Profile End	Gene Start	Gene End	Coverage
Uu.00g002070.m01.polypeptide	AA7_e0	AA7:17	1.1.3.-:1	chitooligosaccharide	417	508	2.2e-23	6	188	124	307	436450839329
Uu.00g004030.m01.polypeptide	GH64_e16	GH64:53|CBM6:8|GH16_23:1	-	-	368	448	1.3e-166	2	368	6	382	994565217391
Uu.00g022240.m01.polypeptide	AA2_e8	AA2:5	-	-	182	543	4.3e-67	2	181	64	245	983516483516
Uu.00g052380.m01.polypeptide	AA1_e46	AA1_3:109|CBM20:5|AA1:3	1.10.3.2:4|1.10.3.-:1	lignin, lignin	474	718	8.1e-139	1	473	108	649	995780590717
Uu.00g053130.m01.polypeptide	GH13_e206	GH13_1:20|CBM20:5|GH13:2|GH13_2:1	3.2.1.1:2	sucrose 6(F)-phosphate, starch, glycogen, and malto-oligosaccharides	289	467	2.6e-145	1	289	60	353	996539792388
Uu.00g061860.m01.polypeptide	CBM21_e9	CBM21:61	-	granular starch	108	865	1.2e-48	2	108	419	525	981481481481			Lignin	25
Uu.00g062030.m01.polypeptide	GH62_e0	GH62:560|CBM13:320|GH10:97|CBM2:57|CBM1:15|GH11:2|CBM64:1|CBM22:1|CE1:1	3.2.1.55:25|3.2.1.-:1	arabinoxylans, arabinogalactans, arabinan	271	323	7e-137	2	271	25	294	992619926199			Cellulose	49
Uu.00g067360.m01.polypeptide	GT69_e6	GT69:46	-	-	266	539	3.8e-91	1	265	109	404	992481203008			Hemicellulose	2
Uu.00g067380.m01.polypeptide	GH15_e31	GH15:272|CBM20:192|CBM21:1	3.2.1.3:94	starch	405	674	4.7e-195	2	404	87	488	992592592593			Pectin	20
Uu.00g067380.m01.polypeptide	CBM20_e25	AA13:19|CBM20:19	1.14.99.55:4	granular starch, cyclodextrin	91	674	4.3e-37	1	90	574	663	978021978022			Xylan	35
Uu.00g075130.m01.polypeptide	AA3_e28	AA3_2:42|AA3:1	-	-	565	383	3.8e-169	193	564	10	380	656637168142			Inulin	1
Uu.00g078970.m01.polypeptide	PL1_e34	PL1:5	-	-	222	532	4.3e-107	2	220	177	408	981981981982			Xyloglucan	7
Uu.00g082830.m01.polypeptide	AA9_e20	AA9:13|CBM1:13	1.14.99.56:2|1.14.99.54:2	cellulose, cellulose, cellulose	219	334	5.5e-110	1	218	9	228	990867579909			Galactomannan	7
Uu.00g082880.m01.polypeptide	GH95_e2	GH95:36	3.2.1.63:2	alpha1,2-L-fucosidase sugar	753	789	0	1	747	18	771	990703851262			Lichenin	9
Uu.00g083090.m01.polypeptide	AA3_e3	AA3_3:147|AA3:1	1.1.3.13:12	lignin	597	737	6.4e-282	1	597	76	712	998324958124
Uu.00g087690.m01.polypeptide	GH18_e169	GH18:87	3.2.1.96:2	N-glycan (host glycan)	220	338	5.5e-104	1	219	14	235	990909090909			Total plant biomass-degrading	146
Uu.00g094090.m01.polypeptide	GH63_e12	GH63:799	3.2.1.106:25|3.2.1.-:4	N-glycans	373	821	1.8e-133	1	371	417	806	991957104558
Uu.00g096210.m01.polypeptide	GT2	GT2:571	2.4.1.16:26	-	276	889	3.8e-89	1	172	227	390	619565217391
Uu.00g096210.m01.polypeptide	GT2	GT2:571	2.4.1.16:26	-	276	889	8.9e-35	41	271	417	664	833333333333
Uu.00g102100.m01.polypeptide	GH43_e141	GH43_6:51|CBM1:1	3.2.1.99:9	arabinan	291	370	3e-68	2	291	61	368	993127147766
Uu.00g105400.m01.polypeptide	GH54_e0	GH54:365|CBM42:174|CBM13:129|CBM2:15|CBM1:2|CBM6:2|GH33:1	3.2.1.55:24|3.2.1.37:1	arabinan, arabinoxylan, arabinan, arabinoxylan	317	506	2.2e-159	1	315	29	342	990536277603
Uu.00g105400.m01.polypeptide	CBM42_e0	CBM42:177|GH54:174	3.2.1.55:20|3.2.1.37:1	arabinoxylan	140	506	8.3e-64	1	140	362	501	992857142857
Uu.00g106280.m01.polypeptide	AA1_e46	AA1_3:109|CBM20:5|AA1:3	1.10.3.2:4|1.10.3.-:1	lignin, lignin	474	453	2.2e-127	82	474	2	412	827004219409
Uu.00g113580.m01.polypeptide	AA7_e0	AA7:17	1.1.3.-:1	chitooligosaccharide	417	701	2.9e-24	8	179	282	445	410071942446
Uu.00g115220.m01.polypeptide	CE3_e20	CE3:5	-	-	194	421	2.8e-48	1	193	128	326	989690721649
Uu.00g119300.m01.polypeptide	AA4_e1	AA4:19	-	-	525	568	7.6e-15	22	252	114	337	438095238095
Uu.00g120710.m01.polypeptide	AA1_e46	AA1_3:109|CBM20:5|AA1:3	1.10.3.2:4|1.10.3.-:1	lignin, lignin	474	586	4.4e-170	1	474	56	535	997890295359
Uu.00g121730.m01.polypeptide	AA3_e44	AA3:76|AA3_2:7	-	-	619	721	1.1e-220	1	618	57	718	996768982229
Uu.00g128720.m01.polypeptide	AA2_e1	AA2:59	-	-	252	346	7.7e-124	3	251	20	284	984126984127
Uu.00g129920.m01.polypeptide	GH2_e61	GH2:894|CBM67:5|GH43_34:1|GH42:1	3.2.1.23:12	beta-D-galactoside	827	1073	7.6e-290	9	824	96	953	985489721886
Uu.00g130590.m01.polypeptide	AA7_e0	AA7:17	1.1.3.-:1	chitooligosaccharide	417	492	2.3e-53	12	410	58	481	954436450839
Uu.00g131030.m01.polypeptide	AA7_e0	AA7:17	1.1.3.-:1	chitooligosaccharide	417	593	9.3e-18	17	186	128	309	405275779376
Uu.00g135350.m01.polypeptide	AA9_e36	AA9:35|CBM1:18	1.14.99.54:3	cellulose, cellulose	202	225	2.3e-93	3	201	13	210	980198019802
Uu.00g144480.m01.polypeptide	GH2_e61	GH2:894|CBM67:5|GH43_34:1|GH42:1	3.2.1.23:12	beta-D-galactoside	827	507	7.9e-170	9	421	40	507	498186215236
Uu.00g000630.m01.polypeptide	GH31_e7	GH31:107|CBM20:7	3.2.1.20:9|3.2.1.84:3	starch, glycogen and starch	530	516	2.3e-153	124	530	2	410	766037735849
Uu.00g005120.m01.polypeptide	AA16_e2	AA16:6	-	-	171	198	1.2e-70	1	171	19	194	994152046784
Uu.00g013310.m01.polypeptide	GT2	GT2:146	2.4.1.83:6	-	171	245	9.9e-82	1	171	15	184	994152046784
Uu.00g021040.m01.polypeptide	GH28_e29	GH28:157	3.2.1.67:3	galacturonan (pectin)	352	835	8.6e-203	1	352	452	803	997159090909
Uu.00g023540.m01.polypeptide	AA3_e48	AA3_2:25	-	-	577	668	3.7e-183	1	575	36	631	994800693241
Uu.00g030860.m01.polypeptide	AA7_e0	AA7:17	1.1.3.-:1	chitooligosaccharide	417	338	4.4e-43	38	223	2	185	443645083933
Uu.00g037090.m01.polypeptide	GH64_e2	GH64:14	-	-	365	374	6.2e-185	1	365	4	371	997260273973
Uu.00g037710.m01.polypeptide	GT22_e27	GT22:221	-	-	384	559	5.7e-153	2	380	13	396	984375
Uu.00g038020.m01.polypeptide	GH16_e274	GH16_18:33|GH16:1	-	-	156	357	7.5e-80	1	156	71	226	99358974359
Uu.00g044410.m01.polypeptide	GH5_e56	GH5_24:29	-	-	314	429	1.3e-175	1	314	68	381	996815286624
Uu.00g051160.m01.polypeptide	GT15_e3	GT15:9	-	-	288	430	1.1e-152	1	288	68	355	996527777778
Uu.00g055920.m01.polypeptide	GH128_e2	GH128:26	-	-	238	314	1.8e-110	1	238	44	278	995798319328
Uu.00g058050.m01.polypeptide	AA7_e0	AA7:17	1.1.3.-:1	chitooligosaccharide	417	451	3.6e-22	7	178	77	231	410071942446
Uu.00g069900.m01.polypeptide	GH72_e9	GH72:204	2.4.1.-:8	glucan	318	486	7.4e-149	1	317	18	333	993710691824
Uu.00g072540.m01.polypeptide	AA3_e39	AA3_2:31	-	-	601	585	9.8e-210	1	600	7	583	996672212978
Uu.00g080580.m01.polypeptide	GT22_e21	GT22:202	2.4.1.-:4	-	392	521	1.3e-163	2	392	8	398	994897959184
Uu.00g092520.m01.polypeptide	GT3_e0	GT3:923	2.4.1.11:48	-	585	713	1.2e-290	1	584	24	613	996581196581
Uu.00g096870.m01.polypeptide	AA7_e0	AA7:17	1.1.3.-:1	chitooligosaccharide	417	598	1.4e-32	7	181	112	284	41726618705
Uu.00g101820.m01.polypeptide	GH43_e66	GH43_26:104|GH43:1	-	-	290	355	5e-133	2	289	39	324	989655172414
Uu.00g103360.m01.polypeptide	GT2	GT2:571	2.4.1.16:26	-	276	914	9.5e-75	1	170	228	395	61231884058
Uu.00g103360.m01.polypeptide	GT2	GT2:571	2.4.1.16:26	-	276	914	4.9e-33	37	269	416	681	840579710145
Uu.00g114940.m01.polypeptide	GH28_e58	GH28:220	3.2.1.67:7|3.2.1.-:2	galacturonan (pectin), xylogalacturonan (pectin)	352	444	2.4e-159	2	351	83	432	991477272727
Uu.00g137270.m01.polypeptide	AA3_e48	AA3_2:25	-	-	577	730	1.8e-176	1	575	32	610	994800693241
Uu.00g141210.m01.polypeptide	AA9_e41	AA9:8|CBM1:2	-	cellulose	204	226	3.6e-95	3	204	8	208	985294117647
Uu.00g144920.m01.polypeptide	GH47_e5	GH47:259	3.2.1.113:7	protein-linked N-glycan (host glycan)	482	866	8.4e-204	2	482	187	860	995850622407
Uu.00g000200.m01.polypeptide	GT1_e34	GT1:15	2.4.1.-:1	-	311	470	1.3e-106	7	310	147	466	974276527331
Uu.00g015030.m01.polypeptide	GT17_e5	GT17:47	-	-	293	364	2.1e-131	2	293	60	351	993174061433
Uu.00g018680.m01.polypeptide	CBM50_e307	CBM50:13	-	chitin or peptidoglycan	44	636	3e-23	1	44	230	273	977272727273
Uu.00g022220.m01.polypeptide	GH92_e19	GH92:42|CBM32:1	-	-	483	813	1.4e-148	2	339	322	676	697722567288
Uu.00g023880.m01.polypeptide	GT2	GT2:298	2.4.1.16:11	-	505	1781	3.4e-249	2	502	1066	1565	990099009901
Uu.00g024760.m01.polypeptide	CE15_e22	CE15:53|CBM1:11|CBM60:7|CBM10:6|CBM2:4|CBM22:1|CE1:1	3.1.1.-:10	-	325	376	1.3e-117	52	325	77	347	84
Uu.00g025460.m01.polypeptide	PL26_e0	PL26:692	4.2.2.24:1	rhamnogalacturonan I(pectin from the plant cell wall)	860	950	0	1	857	40	940	995348837209
Uu.00g027430.m01.polypeptide	AA7_e0	AA7:17	1.1.3.-:1	chitooligosaccharide	417	600	1.6e-30	8	411	154	589	966426858513
Uu.00g028590.m01.polypeptide	GH2_e138	GH2:138|CBM35:1|GH27:1|GH152:1	3.2.1.25:3	beta-D-mannoside	701	868	0	2	696	8	713	990014265335
Uu.00g068590.m01.polypeptide	GT8_e110	GT8:5	-	-	262	320	1.4e-74	3	261	20	270	984732824427
Uu.00g069780.m01.polypeptide	GT32_e64	GT32:15	-	-	83	323	9.5e-38	2	82	78	158	963855421687
Uu.00g072230.m01.polypeptide	GT34_e9	GT34:56	-	-	229	311	2.8e-109	2	227	66	288	982532751092
Uu.00g077550.m01.polypeptide	GT4_e1364	GT4:172	2.4.1.131:1	-	156	548	6.8e-64	2	155	354	509	980769230769
Uu.00g082470.m01.polypeptide	GH13_e122	GH13_31:1547|GH13_40:132|GH13:79|GH13_29:30|GH13_23:5|GH13_17:3|GH13_36:3|GH13_44:1|GT25:1|GT5:1	5.4.99.11:5|3.2.1.20:4|3.2.1.10:1|3.2.1.-:1|3.2.1.70:1	sucrose 6(F)-phosphate, sucrose, starch, amylopectin (starch), starch, starch, glycogen, and Î±-1,6 glucan	344	510	5.9e-45	116	252	114	259	395348837209
Uu.00g094870.m01.polypeptide	GT1_e555	GT1:85	-	-	414	507	4.8e-80	1	405	26	497	975845410628
Uu.00g098380.m01.polypeptide	AA1_e46	AA1_3:109|CBM20:5|AA1:3	1.10.3.2:4|1.10.3.-:1	lignin, lignin	474	563	6.3e-170	2	473	54	521	993670886076
Uu.00g107680.m01.polypeptide	GH17_e67	GH17:62	3.2.1.-:2|2.4.1.-:1	beta-1,3-glucan (fungi), beta-1,3-glucan (fungi, algae, plant)	265	744	2.6e-126	1	265	465	732	996226415094
Uu.00g110880.m01.polypeptide	GH16_e39	GH16:21	-	-	214	390	3.8e-89	2	214	126	350	990654205607
Uu.00g124170.m01.polypeptide	AA1_e18	AA1_3:59|AA1:6	1.10.3.2:2	lignin	318	635	1.4e-118	2	313	57	354	977987421384
Uu.00g139320.m01.polypeptide	AA9_e23	AA9:21|CBM1:8	1.14.99.56:4	cellulose, cellulose	214	239	3e-116	3	214	12	223	985981308411
Uu.00g000700.m01.polypeptide	AA5_e12	AA5_2:132|CBM32:98|AA5:3	1.1.3.9:34|1.1.3.13:3|1.1.3.-:1|1.1.3.7:1|1.1.3.47:1	lignin, lignin, lignin	585	620	3e-214	90	585	110	619	846153846154
Uu.00g008960.m01.polypeptide	AA1_e4	AA1:33	-	-	495	605	1.1e-205	2	495	51	554	99595959596
Uu.00g016780.m01.polypeptide	GH109_e7	GH109:31	-	-	390	404	1.5e-15	2	146	32	179	369230769231
Uu.00g017160.m01.polypeptide	CE5_e57	CE5:9	-	-	174	302	8.3e-64	18	173	134	289	890804597701
Uu.00g023930.m01.polypeptide	GT90_e11	GT90:72	-	-	290	619	1.2e-121	1	290	325	607	996551724138
Uu.00g024680.m01.polypeptide	AA7_e0	AA7:17	1.1.3.-:1	chitooligosaccharide	417	522	2.1e-37	7	411	80	509	968824940048
Uu.00g028540.m01.polypeptide	AA5_e12	AA5_2:132|CBM32:98|AA5:3	1.1.3.9:34|1.1.3.13:3|1.1.3.-:1|1.1.3.7:1|1.1.3.47:1	lignin, lignin, lignin	585	668	2e-239	3	584	54	665	993162393162
Uu.00g040620.m01.polypeptide	GH2_e76	GH2:33	-	-	501	706	9.9e-248	1	500	20	548	996007984032
Uu.00g046540.m01.polypeptide	GH38_e20	GH38:303	3.2.1.24:32	N-glycans, O-glycans, alpha-mannan (fungi)	259	1097	1.1e-143	1	256	304	559	984555984556
Uu.00g048850.m01.polypeptide	GH5_e291	GH5:36|CBM23:27|GH5_41:3|GH5_7:2|CBM2:1|CBM59:1	-	-	244	410	2.3e-72	2	239	84	340	97131147541
Uu.00g053610.m01.polypeptide	GH16_e68	GH16_1:16	-	-	229	652	1.1e-46	117	229	136	251	489082969432
Uu.00g055420.m01.polypeptide	AA14_e0	AA14:15	-	xylan	269	282	7.7e-140	1	268	19	282	992565055762
Uu.00g057420.m01.polypeptide	GH3_e16	GH3:401	3.2.1.21:43|3.2.1.-:1	beta-glucan, beta-1,3-glucan (laminarin, lichenin and cereal D-glucans)	222	869	8.2e-127	1	222	86	307	995495495495
Uu.00g061690.m01.polypeptide	GH5_e131	GH5_5:12|GH5:1	3.2.1.4:1	cellulose, beta-D-glucan	293	751	1.5e-138	1	293	323	610	996587030717
Uu.00g075430.m01.polypeptide	CE5_e10	CE5:15	-	-	169	264	1.2e-55	1	168	90	262	988165680473
Uu.00g084810.m01.polypeptide	GT15_e0	GT15:1224|GT71:1	2.4.1.131:20|2.4.1.-:1	-	271	394	2.2e-124	3	270	77	352	985239852399
Uu.00g101980.m01.polypeptide	GT62_e2	GT62:59	-	-	263	405	7.8e-138	2	263	102	364	992395437262
Uu.00g103380.m01.polypeptide	CE12_e43	CE12:53|CBM1:1	3.1.1.-:1	pectin	213	290	4.1e-67	1	213	31	255	995305164319
Uu.00g106670.m01.polypeptide	GT25_e168	GT25:6	-	-	223	378	4.1e-65	2	223	84	300	991031390135
Uu.00g110450.m01.polypeptide	AA7_e0	AA7:17	1.1.3.-:1	chitooligosaccharide	417	641	1.9e-20	29	179	183	339	359712230216
Uu.00g115650.m01.polypeptide	AA3_e15	AA3_2:59	-	-	564	1798	1.3e-111	1	562	1173	1731	994680851064
Uu.00g116750.m01.polypeptide	GT32_e68	GT32:249	2.4.1.257:12	-	81	375	4.6e-34	2	80	127	205	962962962963
Uu.00g122900.m01.polypeptide	GT69_e6	GT69:46	-	-	266	548	7.5e-105	1	265	142	418	992481203008
Uu.00g132050.m01.polypeptide	GH43_e141	GH43_6:51|CBM1:1	3.2.1.99:9	arabinan	291	322	1.1e-145	2	291	34	321	993127147766
Uu.00g134080.m01.polypeptide	AA3_e4	AA3_2:57|AA3:5	-	-	517	732	4.6e-20	2	515	217	726	992263056093
Uu.00g143920.m01.polypeptide	GT20_e0	GT20:733|CBM20:2	2.4.1.15:146	-	462	530	7.1e-243	2	461	12	474	993506493506
Uu.00g145610.m01.polypeptide	GH64_e11	GH64:21	-	-	375	436	4.2e-163	1	375	58	432	997333333333
Uu.00g011020.m01.polypeptide	AA1_e22	AA1:24	-	-	492	696	1.8e-183	1	491	139	646	99593495935
Uu.00g015530.m01.polypeptide	CE4_e161	CBM18:8|CE4:8	-	-	130	300	2.8e-63	1	130	74	203	992307692308
Uu.00g025140.m01.polypeptide	GH16_e300	GH16_18:31	2.4.1.-:3	beta-1,3-glucan	157	535	6.1e-57	1	156	55	219	987261146497
Uu.00g032890.m01.polypeptide	GT4_e3141	GT4:59	2.4.1.231:3	-	170	719	5.4e-69	2	170	483	654	988235294118
Uu.00g038220.m01.polypeptide	CBM20_e25	AA13:19|CBM20:19	1.14.99.55:4	granular starch, cyclodextrin	91	400	5.3e-36	1	90	300	389	978021978022
Uu.00g050430.m01.polypeptide	AA7_e3	AA7:11|CBM18:8	-	-	391	491	3.2e-38	9	246	65	309	606138107417
Uu.00g053160.m01.polypeptide	CE4_e263	CE4:23|CBM18:19|GT2:1	-	-	129	779	5.6e-15	1	123	576	695	945736434109
Uu.00g053250.m01.polypeptide	GT32_e64	GT32:15	-	-	83	311	2.2e-35	2	83	74	154	975903614458
Uu.00g062090.m01.polypeptide	GH20_e43	GH20:26	-	-	338	737	1.1e-196	1	337	159	497	994082840237
Uu.00g084110.m01.polypeptide	GH128_e29	GH128:5	-	-	214	548	4.4e-47	3	212	290	522	976635514019
Uu.00g085930.m01.polypeptide	GH76_e8	GH76:104	3.2.1.101:1	mannans	373	450	3e-132	2	368	31	390	981233243968
Uu.00g095900.m01.polypeptide	GH71_e3	GH71:5	-	-	424	952	1.4e-155	2	424	25	439	995283018868
Uu.00g100930.m01.polypeptide	GT61_e19	GT61:14	-	-	120	584	2.4e-42	1	119	329	447	983333333333
Uu.00g105990.m01.polypeptide	GH5_e137	GH5_5:216|CBM1:84|GH5:14|CBM10:2	3.2.1.4:38	cellulose, beta-D-glucan	278	345	1.5e-130	2	278	46	323	992805755396
Uu.00g114520.m01.polypeptide	GH29_e30	GH29:1257|CBM32:104|CBM0:3|GH33:3|CBM6:1|CBM9:1|CE3:1|GH136:1|GH0:1|CBM47:1|GT1:1	3.2.1.111:8|3.2.1.51:3	human milk oligosaccharides, mucin, host glycan, human milk oligosaccharides, mucin, host glycan	301	405	7.5e-91	3	298	44	362	980066445183
Uu.00g128090.m01.polypeptide	GH47_e16	GH47:103	3.2.1.113:12	protein-linked N-glycan (host glycan)	465	523	9e-215	1	464	37	518	995698924731
Uu.00g132210.m01.polypeptide	CE8_e40	CE8:14	-	-	272	328	7e-133	2	270	34	302	985294117647
Uu.00g138020.m01.polypeptide	GH25_e226	GH25:64	3.2.1.17:41	peptidoglycan	183	221	2.6e-87	1	183	26	204	994535519126
Uu.00g147240.m01.polypeptide	GT90_e11	GT90:72	-	-	290	678	8.7e-135	1	290	373	664	996551724138
Uu.00g006940.m01.polypeptide	CE12_e61	CE12:23	-	-	194	261	3.2e-80	1	194	42	233	994845360825
Uu.00g007700.m01.polypeptide	GH7_e0	GH7:10573|CBM1:190	3.2.1.176:83|3.2.1.132:6|3.2.1.4:2	cellulose and similar substrates, chitosan, cellulose, lichenin and cereal beta-D-glucan	435	445	4.5e-190	1	434	18	443	995402298851
Uu.00g009460.m01.polypeptide	AA7_e0	AA7:17	1.1.3.-:1	chitooligosaccharide	417	486	2.9e-33	7	181	40	217	41726618705
Uu.00g023040.m01.polypeptide	GT58_e1	GT58:249	2.4.1.258:10	-	363	432	2.4e-152	2	362	35	397	99173553719
Uu.00g031860.m01.polypeptide	GH47_e19	GH47:70	-	-	507	1021	4e-267	1	507	17	554	998027613412
Uu.00g035390.m01.polypeptide	GH76_e8	GH76:104	3.2.1.101:1	mannans	373	457	4.7e-160	3	373	32	402	991957104558
Uu.00g036770.m01.polypeptide	GT31_e75	GT31:6	-	-	103	586	7.4e-29	2	102	310	410	970873786408
Uu.00g040780.m01.polypeptide	GT2	GT2:571	2.4.1.16:26	-	276	910	1.1e-70	1	170	219	388	61231884058
Uu.00g040780.m01.polypeptide	GT2	GT2:571	2.4.1.16:26	-	276	910	1.8e-30	38	273	410	678	851449275362
Uu.00g049410.m01.polypeptide	GH3_e26	GH3:20|GH115:1	-	-	196	809	2.1e-91	3	195	83	282	979591836735
Uu.00g050860.m01.polypeptide	GH93_e12	GH93:19	-	-	259	380	1.2e-58	1	202	76	284	776061776062
Uu.00g053040.m01.polypeptide	GT2	GT2:45|GH106:1	2.4.1.16:1	-	289	819	1.2e-181	1	288	256	543	993079584775
Uu.00g057090.m01.polypeptide	GH54_e0	GH54:365|CBM42:174|CBM13:129|CBM2:15|CBM1:2|CBM6:2|GH33:1	3.2.1.55:24|3.2.1.37:1	arabinan, arabinoxylan, arabinan, arabinoxylan	317	486	4.3e-129	1	316	25	322	993690851735
Uu.00g057090.m01.polypeptide	CBM42_e0	CBM42:177|GH54:174	3.2.1.55:20|3.2.1.37:1	arabinoxylan	140	486	1e-61	1	140	341	481	992857142857
Uu.00g065420.m01.polypeptide	GH5_e65	GH5_5:61|CBM1:36	3.2.1.4:20	cellulose, beta-D-glucan	290	246	3.2e-60	134	288	1	158	531034482759
Uu.00g069690.m01.polypeptide	GH79_e7	GH79:9	-	-	455	635	1.9e-183	1	455	46	503	997802197802
Uu.00g076120.m01.polypeptide	AA3_e36	AA3:15|AA3_2:1	-	-	594	493	1.2e-136	21	421	8	378	673400673401
Uu.00g076460.m01.polypeptide	GT31_e37	GT31:25	-	-	54	463	3.8e-25	1	54	189	242	981481481481
Uu.00g076930.m01.polypeptide	GH13_e173	GH13_5:54	3.2.1.1:2|3.2.1.116:1|2.4.1.-:1	sucrose 6(F)-phosphate, starch, glycogen, and malto-oligosaccharides, starch	339	296	4.2e-81	167	339	1	173	507374631268
Uu.00g077100.m01.polypeptide	GT55_e2	GT55:12	-	-	374	490	4.1e-153	2	371	9	411	986631016043
Uu.00g087010.m01.polypeptide	GH43_e158	GH43_30:20	-	-	277	303	2.8e-112	1	276	11	289	992779783394
Uu.00g101200.m01.polypeptide	GH92_e35	GH92:160	-	-	510	807	5.2e-264	1	508	268	788	994117647059
Uu.00g107830.m01.polypeptide	PL1_e16	PL1_4:141|PL1:4	4.2.2.10:25	pectin	185	382	3.1e-92	1	184	119	304	989189189189
Uu.00g117560.m01.polypeptide	GH18_e286	GH18:19|CBM18:14	-	-	342	653	9.4e-118	2	293	361	651	850877192982
Uu.00g125570.m01.polypeptide	GH125_e2	GH125:180	-	-	423	511	7.7e-188	1	423	74	497	997635933806
Uu.00g126210.m01.polypeptide	GH7_e5	GH7:33	3.2.1.4:7	cellulose, lichenin and cereal beta-D-glucan	393	437	1.8e-190	2	392	25	416	992366412214
Uu.00g129010.m01.polypeptide	GH2_e127	GH2:646|CBM32:8|CBM35:1	3.2.1.23:2	beta-D-galactoside	717	885	3.5e-274	6	716	41	821	990237099024
Uu.00g132240.m01.polypeptide	CBM50_e1036	CBM50:123|GH18:116|CBM18:113|CBM24:4|CBM66:1	3.2.1.14:3	chitin or peptidoglycan	43	1283	1.4e-16	1	43	54	96	976744186047
Uu.00g132240.m01.polypeptide	CBM18_e13	CBM18:137|GH18:132|CBM50:113|CBM24:4|CBM66:1	3.2.1.14:3	chitin	48	1283	3.6e-15	1	48	172	219	979166666667
Uu.00g132240.m01.polypeptide	GH18_e72	GH18:170|CBM18:132|CBM50:116|CBM24:5|CBM66:1	3.2.1.14:3	chitin	346	1283	2.7e-60	1	187	235	430	537572254335
Uu.00g135130.m01.polypeptide	GT1_e24	GT1:283	2.4.1.173:13	-	409	1453	9.5e-215	1	409	956	1364	997555012225
Uu.00g135230.m01.polypeptide	CE12_e43	CE12:53|CBM1:1	3.1.1.-:1	pectin	213	278	2.6e-87	1	212	26	242	990610328638
Uu.00g146070.m01.polypeptide	GH5_e297	GH5_9:619|GH5:3|GH5_32:1|GH5_19:1	3.2.1.58:29|3.2.1.21:6|3.2.1.75:2	beta-1,3-glucans (laminarin), naringenin (flavonoid) and tea aroma, laminarin (algae), pustulan (fungi)	300	420	2.4e-111	1	300	94	393	996666666667
Uu.00g006100.m01.polypeptide	AA9_e15	AA9:121|CBM1:16	1.14.99.54:5|1.14.99.56:3	cellulose, cellulose, cellulose	224	403	5.4e-106	2	223	13	234	986607142857
Uu.00g010640.m01.polypeptide	GH27_e5	CBM35:11|GH27:11|GH2:1	3.2.1.22:1|3.2.1.88:1	alpha-D-galactoside, galactose oligosaccharides (plant), galactomannans (plant) and galactolipid (animal), arabinogalactan	247	547	4e-118	1	247	128	374	995951417004
Uu.00g010640.m01.polypeptide	CBM35_e6	CBM35:15|GH27:15|GH2:1	3.2.1.22:1|3.2.1.88:1	xylan,decorated soluble mannan and mannooligosaccharide,beta-galactan	67	547	2.7e-26	3	67	445	510	955223880597
Uu.00g020560.m01.polypeptide	PL4_e1	PL4_3:46|CE8:1	4.2.2.23:2	rhamnogalacturonan I(pectin from the plant cell wall)	631	510	1.2e-212	179	629	44	494	713153724247
Uu.00g031040.m01.polypeptide	GH5_e89	GH5_7:92|CBM1:28	3.2.1.78:33	mannans, galactomannans and glucomannan	274	460	2.3e-137	1	274	155	426	996350364964
Uu.00g034390.m01.polypeptide	GH43_e271	GH43_13:23|GH43_8:2|GH43:1|GH43_14:1	-	-	301	562	5.1e-139	1	300	9	316	993355481728
Uu.00g034390.m01.polypeptide	CBM91_e16	CBM91:24|GH43_13:23|GH43_14:1	-	-	205	562	7.5e-68	3	203	352	557	975609756098
Uu.00g036920.m01.polypeptide	GH16_e52	GH16_19:12|CBM18:11|GH16:1	-	-	166	446	2.2e-17	92	165	3	73	439759036145
Uu.00g041480.m01.polypeptide	AA3_e33	AA3_2:22|AA3:1	-	-	574	538	3.4e-133	1	572	5	529	994773519164
Uu.00g063700.m01.polypeptide	GH3_e87	GH3:53|CBM32:21|CBM13:11|CBM6:6|GH99:1	-	-	211	906	3.3e-52	1	210	72	276	990521327014
Uu.00g077950.m01.polypeptide	CBM18_e20	CBM18:50|GH16_19:50	-	chitin	29	444	4.5e-15	2	29	31	58	931034482759
Uu.00g077950.m01.polypeptide	GH16_e15	GH16_19:50|CBM18:49|GH16:1	-	-	168	444	3.9e-83	3	168	111	276	982142857143
Uu.00g083010.m01.polypeptide	AA7_e0	AA7:17	1.1.3.-:1	chitooligosaccharide	417	1170	9.2e-23	9	218	318	547	501199040767
Uu.00g084420.m01.polypeptide	GT25_e154	GT25:10	-	-	248	412	4.5e-101	1	248	78	329	995967741935
Uu.00g091370.m01.polypeptide	GT8_e149	GT8:79|GT90:1	2.4.1.186:3	-	215	784	2.6e-105	1	213	16	228	986046511628
Uu.00g099200.m01.polypeptide	GH31_e7	GH31:107|CBM20:7	3.2.1.20:9|3.2.1.84:3	starch, glycogen and starch	530	928	3.9e-260	1	530	249	802	998113207547
Uu.00g104080.m01.polypeptide	CBM48_e62	CBM48:19	-	glycogen	58	634	7.3e-24	1	56	9	65	948275862069
Uu.00g106270.m01.polypeptide	AA8_e1	AA3_1:29|AA8:29	1.1.99.18:3	lignin	173	940	7.5e-17	10	164	514	672	890173410405
Uu.00g125870.m01.polypeptide	GH72_e5	GH72:123|CBM43:121	2.4.1.-:3	glucan	309	546	1.2e-135	2	309	29	343	993527508091
Uu.00g125870.m01.polypeptide	CBM43_e30	CBM43:536|GH72:534	2.4.1.-:33	beta-1,3-glucan	85	546	7.1e-22	6	85	398	482	929411764706
Uu.00g132250.m01.polypeptide	AA9_e46	AA9:62|CBM1:16	1.14.99.54:4|1.14.99.56:2	cellulose, cellulose, cellulose	224	284	9.7e-85	6	223	5	220	96875
Uu.00g141510.m01.polypeptide	GH5_e145	GH5_12:344	3.2.1.21:3|3.2.1.45:1|3.2.1.104:1	naringenin (flavonoid) and tea aroma, fungus-specific glucosylceramide (glycolipid), sterylglucoside (fungi)	543	817	3.1e-256	2	543	72	604	996316758748
Uu.00g142410.m01.polypeptide	GH11_e8	GH11:219|CBM1:19|GH62:2	3.2.1.8:67	xylan	177	217	1e-84	1	177	37	214	994350282486
Uu.00g007610.m01.polypeptide	GH31_e0	GH31:1317	3.2.1.177:1	xyloglucan (plant)	453	669	6.7e-212	1	450	214	669	991169977925
Uu.00g014670.m01.polypeptide	GH47_e17	GH47:516	3.2.1.113:99	protein-linked N-glycan (host glycan)	460	1369	3.9e-210	1	460	201	694	997826086957
Uu.00g017850.m01.polypeptide	AA3_e3	AA3_3:147|AA3:1	1.1.3.13:12	lignin	597	607	6.8e-216	1	597	13	605	998324958124
Uu.00g029170.m01.polypeptide	GH43_e297	GH43_30:7|CE3:1	-	-	278	350	2.6e-54	1	277	49	334	992805755396
Uu.00g035030.m01.polypeptide	GH47_e5	GH47:259	3.2.1.113:7	protein-linked N-glycan (host glycan)	482	576	9.7e-203	2	482	104	568	995850622407
Uu.00g036250.m01.polypeptide	GH43_e181	GH43_26:11	-	-	322	429	1.6e-146	2	322	82	410	993788819876
Uu.00g036340.m01.polypeptide	CE4_e177	CE4:5337	3.5.1.41:1	chitin	100	117	4.5e-15	46	96	10	60	5
Uu.00g041010.m01.polypeptide	GH43_e147	GH43_34:350|GH43_3:101|CBM66:38|GH92:10|CBM32:3|GH3:2|GH43:1|CBM84:1|CBM42:1	3.2.1.146:1	beta-D-galactofuranoside	280	524	5.7e-122	1	279	62	346	992857142857
Uu.00g041010.m01.polypeptide	CBM66_e8	CBM66:40|GH43_34:38|CBM32:3|CBM42:1|CBM18:1|CBM50:1|GH18:1|CBM84:1	-	fructan	156	524	1.1e-46	1	153	363	517	974358974359
Uu.00g043680.m01.polypeptide	GT2	GT2:42	-	-	163	414	9.1e-70	1	161	109	302	981595092025
Uu.00g049530.m01.polypeptide	CE12_e61	CE12:23	-	-	194	254	5.2e-65	1	194	35	226	994845360825
Uu.00g052530.m01.polypeptide	GH125_e2	GH125:180	-	-	423	477	2.1e-192	1	423	4	458	997635933806
Uu.00g054070.m01.polypeptide	GT15_e0	GT15:1224|GT71:1	2.4.1.131:20|2.4.1.-:1	-	271	460	3.8e-129	2	271	140	409	992619926199
Uu.00g057670.m01.polypeptide	GH18_e227	GH18:91|CBM18:30|AA15:1	3.2.1.-:1	chitooligosaccharides (symbiotic nitrogen-fixing bacteria)	346	465	2.3e-101	1	345	28	436	994219653179
Uu.00g073050.m01.polypeptide	AA1_e26	AA1_2:421|AA1:7	1.10.3.2:1	lignin	394	629	1.4e-181	2	393	46	492	992385786802
Uu.00g082870.m01.polypeptide	CBM67_e28	CBM67:192|GH78:190|CBM0:1|CBM66:1	3.2.1.40:1	L-rhamnose	186	875	1.3e-49	12	177	127	298	887096774194
Uu.00g082870.m01.polypeptide	GH78_e80	GH78:1278|CBM67:96|GH3:3|GH0:2|GH18:2|CBM0:1	3.2.1.40:8|3.1.1.73:2	host glycan	510	875	6.5e-192	2	508	326	852	992156862745
Uu.00g090710.m01.polypeptide	GH16_e91	GH16_1:51|GH16:1	-	-	231	397	1e-111	1	231	143	375	995670995671
Uu.00g115630.m01.polypeptide	GH3_e147	GH3:84	3.2.1.-:5|3.2.1.21:4	beta-1,3-glucan (laminarin, lichenin and cereal D-glucans), beta-glucan	221	820	1.7e-119	1	221	102	325	995475113122
Uu.00g119940.m01.polypeptide	GH3_e180	GH3:184	3.2.1.21:13	beta-glucan	210	957	5.7e-107	2	210	171	384	990476190476
Uu.00g120270.m01.polypeptide	GH71_e11	GH71:86|CBM24:31	3.2.1.59:2	glucan	386	402	1.7e-121	1	379	8	377	979274611399
Uu.00g125440.m01.polypeptide	GH55_e8	GH55:191|CBM50:9|CBM66:1	3.2.1.58:16	laminarin (algae), pustulan (fungi)	748	763	0	5	747	18	760	991978609626
Uu.00g128430.m01.polypeptide	GH3_e139	GH3:46	3.2.1.120:1|3.2.1.21:1	xyloglucan (plant), beta-glucan	226	775	9.9e-126	1	226	112	337	995575221239
Uu.00g128820.m01.polypeptide	CE16_e2	CE16:12	-	-	278	305	1.4e-107	10	278	20	295	964028776978
Uu.00g004010.m01.polypeptide	GH16_e100	GH16_23:32|GH64:1	-	-	185	391	4.1e-74	4	185	108	296	978378378378
Uu.00g004950.m01.polypeptide	AA7_e0	AA7:17	1.1.3.-:1	chitooligosaccharide	417	503	7.4e-30	8	178	47	219	407673860911
Uu.00g005330.m01.polypeptide	GH16_e291	GH16_22:8	-	-	215	389	8e-97	2	215	93	310	990697674419
Uu.00g010240.m01.polypeptide	GH92_e32	GH92:63	-	-	503	769	2e-245	1	502	249	752	996023856859
Uu.00g010950.m01.polypeptide	AA7_e0	AA7:17	1.1.3.-:1	chitooligosaccharide	417	472	5.4e-37	12	202	46	233	455635491607
Uu.00g021130.m01.polypeptide	GH43_e297	GH43_30:7|CE3:1	-	-	278	344	1.7e-62	1	277	64	332	992805755396
Uu.00g027410.m01.polypeptide	GH3_e26	GH3:20|GH115:1	-	-	196	796	3.8e-75	3	195	77	300	979591836735
Uu.00g029940.m01.polypeptide	GH51_e35	GH51:48	3.2.1.55:10	arabinan, arabinoxylan	444	673	1.7e-205	2	443	209	651	993243243243
Uu.00g034140.m01.polypeptide	GH36_e13	GH36:56	-	-	168	816	1.6e-70	1	166	273	440	982142857143
Uu.00g043950.m01.polypeptide	AA5_e9	AA5_1:32|AA5:1	-	-	507	1233	2.8e-262	2	506	727	1229	994082840237
Uu.00g057510.m01.polypeptide	GH105_e20	GH105:25	-	-	343	374	3.7e-172	4	342	33	372	985422740525
Uu.00g061800.m01.polypeptide	AA7_e0	AA7:17	1.1.3.-:1	chitooligosaccharide	417	484	5.3e-141	2	417	40	467	99520383693
Uu.00g073090.m01.polypeptide	GH28_e56	GH28:441|CE8:3	3.2.1.15:14|3.1.1.11:1	galacturonan (pectin)	322	380	5.5e-153	1	321	47	366	993788819876
Uu.00g076270.m01.polypeptide	GT31_e84	GT31:49	-	-	98	445	2.6e-37	1	98	166	263	989795918367
Uu.00g082840.m01.polypeptide	GH71_e11	GH71:86|CBM24:31	3.2.1.59:2	glucan	386	551	1.2e-164	1	384	25	405	992227979275
Uu.00g082840.m01.polypeptide	CBM24_e0	CBM24:45|GH71:38	3.2.1.59:6	mutan	76	551	5.5e-26	1	76	465	542	986842105263
Uu.00g088760.m01.polypeptide	GH128_e16	GH128:12	-	-	223	466	2e-35	6	223	41	249	973094170404
Uu.00g091390.m01.polypeptide	GH47_e5	GH47:259	3.2.1.113:7	protein-linked N-glycan (host glycan)	482	604	4.7e-208	1	481	103	601	995850622407
Uu.00g095920.m01.polypeptide	AA3_e7	AA3_2:29	-	-	556	549	7.8e-110	1	310	8	320	555755395683
Uu.00g095920.m01.polypeptide	AA3_e7	AA3_2:29	-	-	556	549	1e-62	346	555	334	543	375899280576
Uu.00g097150.m01.polypeptide	AA7_e0	AA7:17	1.1.3.-:1	chitooligosaccharide	417	453	6.7e-27	102	411	125	446	741007194245
Uu.00g101780.m01.polypeptide	AA9_e36	AA9:35|CBM1:18	1.14.99.54:3	cellulose, cellulose	202	224	8.5e-97	2	202	12	210	990099009901
Uu.00g111040.m01.polypeptide	GH76_e8	GH76:104	3.2.1.101:1	mannans	373	951	3.2e-167	2	373	396	774	994638069705
Uu.00g113710.m01.polypeptide	AA7_e0	AA7:17	1.1.3.-:1	chitooligosaccharide	417	525	2.4e-15	5	179	33	204	41726618705
Uu.00g117020.m01.polypeptide	GH76_e28	GH76:12	-	-	312	364	1.4e-81	3	312	39	355	990384615385
Uu.00g119720.m01.polypeptide	GH105_e57	GH105:2529	-	-	317	372	3.5e-160	1	317	49	369	996845425868
Uu.00g013630.m01.polypeptide	AA5_e9	AA5_1:32|AA5:1	-	-	507	761	9.6e-229	2	506	249	757	994082840237
Uu.00g020200.m01.polypeptide	GT59_e2	GT59:60	-	-	472	667	1.4e-167	1	471	64	584	995762711864
Uu.00g021830.m01.polypeptide	AA8_e5	AA8:93|AA3_1:86|CBM1:36	1.1.99.18:13	lignin	190	848	1.1e-77	1	190	32	230	994736842105
Uu.00g021830.m01.polypeptide	AA3_e46	AA3_1:59|AA8:53|CBM1:34	1.1.99.18:13	cellulose	546	848	0	3	545	266	808	992673992674
Uu.00g025280.m01.polypeptide	GH18_e143	GH18:25	-	-	325	356	1.5e-173	1	325	19	343	996923076923
Uu.00g028890.m01.polypeptide	GH3_e116	GH3:66	3.2.1.21:2	beta-glucan	213	879	2.2e-114	2	212	81	291	985915492958
Uu.00g030980.m01.polypeptide	PL1_e16	PL1_4:141|PL1:4	4.2.2.10:25	pectin	185	380	2e-100	1	185	115	299	994594594595
Uu.00g033250.m01.polypeptide	GT2	GT2:17	-	-	236	490	8.7e-141	1	236	65	300	995762711864
Uu.00g034340.m01.polypeptide	GT90_e15	GT90:6	-	-	274	702	1.4e-89	3	273	425	689	985401459854
Uu.00g038050.m01.polypeptide	GH20_e10	GH20:74	3.2.1.52:9	N-glycan (host glycan, human milk oligosaccharides, chitin)	345	590	9.3e-172	1	345	194	539	997101449275
Uu.00g040460.m01.polypeptide	GT57_e0	GT57:386	2.4.1.267:14	-	456	592	1.5e-187	1	455	65	566	995614035088
Uu.00g047650.m01.polypeptide	AA11_e5	AA11:6	-	chitin	182	384	6.9e-59	3	180	25	217	972527472527
Uu.00g051880.m01.polypeptide	GT90_e11	GT90:72	-	-	290	641	6e-119	1	290	330	624	996551724138
Uu.00g055400.m01.polypeptide	GH3_e223	GH3:90|CBM1:15|CE16:3	3.2.1.21:16|3.2.1.-:3	beta-glucan, beta-1,3-glucan (laminarin, lichenin and cereal D-glucans)	207	738	2.9e-110	2	207	80	286	990338164251
Uu.00g076190.m01.polypeptide	AA9_e6	AA9:15|CBM1:1	1.14.99.54:2|1.14.99.56:1	cellulose, cellulose, cellulose	211	225	3.2e-93	5	210	10	210	971563981043
Uu.00g090750.m01.polypeptide	GH76_e44	GH76:127	3.2.1.101:2	mannans	363	465	7.6e-172	1	360	29	399	988980716253
Uu.00g103420.m01.polypeptide	GH2_e74	GH2:579|CBM42:135|CBM67:1|CBM13:1	3.2.1.146:1	galactomannan (fungi)	532	631	8.2e-188	1	528	50	594	990601503759
Uu.00g111560.m01.polypeptide	CE3_e26	CE3:125|CBM2:90|CBM13:10|GH5_8:6|CBM10:4|CBM32:3	-	-	197	407	2.3e-89	1	196	26	221	989847715736
Uu.00g118830.m01.polypeptide	GH12_e34	GH12:80|CBM1:6	3.2.1.4:15|3.2.1.151:9	cellulose, beta-D-glucan, xyloglucan	148	249	2.3e-65	1	147	102	248	986486486486
Uu.00g120190.m01.polypeptide	AA8_e3	AA8:7	-	lignin	179	227	1.9e-65	2	178	28	203	983240223464
Uu.00g122710.m01.polypeptide	GH5_e261	GH5_9:63	3.2.1.58:2	beta-1,3-glucans (laminarin)	324	753	6.7e-175	1	324	387	711	996913580247
Uu.00g133030.m01.polypeptide	GH36_e36	GH36:257|GH134:1|PL1_7:1	3.2.1.22:11	alpha-D-galactoside (galactose oligosaccharides, galactomannans and galactolipid)	684	745	6.7e-238	3	683	37	727	994152046784
Uu.00g139910.m01.polypeptide	GH128_e37	GH128:5	-	-	219	434	1.6e-59	1	219	207	428	995433789954
Uu.00g141730.m01.polypeptide	GT90_e11	GT90:72	-	-	290	622	1e-110	1	290	328	609	996551724138
Uu.00g147190.m01.polypeptide	GH5_e262	GH5_4:217|CBM46:111|CBM2:45|CBM1:7|GH5_25:2|GH5:2|GH74:1	3.2.1.-:12|3.2.1.4:4	glucomannan, cellulose, beta-D-glucan	278	626	4.4e-73	2	277	113	381	989208633094
Uu.00g147190.m01.polypeptide	CBM46_e1	CBM46:103|GH5_4:102|GH74:3|CBM64:1|CBM3:1|CBM2:1	3.2.1.4:6	cellulose	86	626	3e-16	4	85	430	513	941860465116
Uu.00g010670.m01.polypeptide	AA8_e4	AA8:5	-	lignin	183	423	3e-16	19	180	33	191	879781420765
Uu.00g011730.m01.polypeptide	CE16_e2	CE16:12	-	-	278	345	9.1e-45	26	277	53	338	902877697842
Uu.00g023910.m01.polypeptide	GH43_e197	GH43_26:18	3.2.1.55:1	arabinoxylan	287	313	2.9e-133	1	287	24	297	996515679443
Uu.00g039110.m01.polypeptide	GH47_e5	GH47:259	3.2.1.113:7	protein-linked N-glycan (host glycan)	482	595	6.3e-212	1	481	103	591	995850622407
Uu.00g049910.m01.polypeptide	GH76_e9	GH76:16	-	-	368	456	2.7e-152	2	367	28	392	991847826087
Uu.00g054820.m01.polypeptide	GH16_e29	GH16_10:7|CBM84:1|GH16:1	-	-	187	251	2.5e-76	1	187	40	234	994652406417
Uu.00g071910.m01.polypeptide	GH128_e34	GH128:8	-	-	206	450	7.9e-73	2	206	236	443	990291262136
Uu.00g078090.m01.polypeptide	AA7_e0	AA7:17	1.1.3.-:1	chitooligosaccharide	417	637	5.4e-17	14	195	152	344	434052757794
Uu.00g078690.m01.polypeptide	PL4_e12	PL4_1:71|CBM1:6|PL4:2	4.2.2.23:4	rhamnogalacturonan I(pectin from the plant cell wall)	499	536	5.2e-211	3	499	20	526	993987975952
Uu.00g078750.m01.polypeptide	GH3_e88	GH3:482	3.2.1.37:15|3.2.1.55:3|3.2.1.21:1	xylan, arabinan, arabinoxylan, beta-glucan	228	948	7.5e-61	2	225	119	343	978070175439
Uu.00g089310.m01.polypeptide	CE3_e14	CE3:5	-	-	197	291	1.6e-43	1	194	50	245	979695431472
Uu.00g096990.m01.polypeptide	GH28_e68	GH28:24	-	-	359	454	4.6e-85	2	159	58	215	437325905292
Uu.00g096990.m01.polypeptide	GH28_e68	GH28:24	-	-	359	454	5.5e-96	158	359	239	440	559888579387
Uu.00g101830.m01.polypeptide	GT1_e153	GT1:468|PL1_1:1|GH18:1|GH29:1	2.4.1.173:23|2.4.1.-:3	-	414	680	5.9e-87	148	399	149	401	606280193237
Uu.00g105680.m01.polypeptide	CE16_e2	CE16:12	-	-	278	345	2.4e-40	3	277	39	334	985611510791
Uu.00g109250.m01.polypeptide	GH43_e53	GH43_1:1254|GH43_10:16|GH5_21:6|CBM6:5|GH43:4|GH10:3|GH43_33:2|GH43_32:2|GH43_34:1|GH43_29:1|GH117:1	3.2.1.37:19|3.2.1.55:4	xylan, arabinoxylan	310	348	3.9e-136	1	309	5	342	993548387097
Uu.00g112860.m01.polypeptide	PL4_e2	PL4_5:13	-	-	514	584	2.6e-252	1	513	42	569	996108949416
Uu.00g115060.m01.polypeptide	GT25_e43	GT25:13	-	-	236	435	3.4e-73	2	230	76	329	966101694915
Uu.00g115190.m01.polypeptide	GH18_e252	GH18:23|CBM18:9	-	-	346	607	5.9e-125	43	345	160	443	872832369942
Uu.00g120830.m01.polypeptide	GH16_e149	GH16_18:33|GH16:4	-	-	157	407	1.5e-68	1	157	73	229	993630573248
Uu.00g121370.m01.polypeptide	GT69_e0	GT69:44	-	-	243	267	3.5e-40	1	125	130	267	510288065844
Uu.00g125490.m01.polypeptide	GH92_e35	GH92:160	-	-	510	378	4.1e-142	181	509	27	357	643137254902
Uu.00g129100.m01.polypeptide	AA9_e31	AA9:30|CBM1:16	1.14.99.56:4|1.14.99.54:2	cellulose, cellulose, cellulose	219	248	3.6e-98	2	218	8	225	986301369863
Uu.00g130720.m01.polypeptide	GT76_e8	GT76:35	-	-	420	463	5.6e-157	2	420	17	463	995238095238
Uu.00g003440.m01.polypeptide	GH78_e78	GH78:33	3.2.1.40:5	host glycan	385	1242	1.6e-160	1	384	233	630	994805194805
Uu.00g005030.m01.polypeptide	GH18_e169	GH18:87	3.2.1.96:2	N-glycan (host glycan)	220	351	2.3e-91	1	219	34	257	990909090909
Uu.00g006270.m01.polypeptide	GH115_e0	GH115:692|GH3:1|CE15:1|CBM6:1|CE4:1	3.2.1.131:6	glucuronoxylan	646	1002	1.4e-229	10	642	37	985	978328173375
Uu.00g011770.m01.polypeptide	GH7_e0	GH7:10573|CBM1:190	3.2.1.176:83|3.2.1.132:6|3.2.1.4:2	cellulose and similar substrates, chitosan, cellulose, lichenin and cereal beta-D-glucan	435	452	1.4e-209	2	434	21	450	993103448276
Uu.00g017170.m01.polypeptide	GH17_e7	GH17:71	-	-	241	455	9.7e-108	3	241	68	307	98755186722
Uu.00g021160.m01.polypeptide	GH146_e5	GH146:106|CBM13:86	-	-	519	633	2.5e-287	1	519	56	571	998073217726
Uu.00g028760.m01.polypeptide	AA4_e1	AA4:19	-	-	525	602	1.2e-17	6	275	128	385	512380952381
Uu.00g038660.m01.polypeptide	GH71_e14	GH71:12	-	-	385	442	3.6e-116	1	385	30	415	997402597403
Uu.00g042460.m01.polypeptide	GH131_e0	GH131:19	-	-	254	289	2.1e-115	1	254	36	286	996062992126
Uu.00g045740.m01.polypeptide	GT62_e0	GT62:239|GT32:1	2.4.1.-:2|2.4.1.257:2	-	265	369	2.3e-130	2	265	73	336	992452830189
Uu.00g054690.m01.polypeptide	GH142_e3	GH142:35|CBM13:14|CBM35:2|CBM66:2	-	-	475	859	9.1e-142	4	470	103	561	981052631579
Uu.00g058670.m01.polypeptide	GH31_e24	GH31:8	-	-	455	731	5.2e-57	5	455	207	629	989010989011
Uu.00g061640.m01.polypeptide	GT1_e153	GT1:468|PL1_1:1|GH18:1|GH29:1	2.4.1.173:23|2.4.1.-:3	-	414	1203	1.3e-177	2	412	274	707	990338164251
Uu.00g062450.m01.polypeptide	AA9_e12	AA9:12	-	cellulose	222	380	3.9e-96	2	221	11	232	986486486486
Uu.00g065430.m01.polypeptide	GH5_e65	GH5_5:61|CBM1:36	3.2.1.4:20	cellulose, beta-D-glucan	290	161	2.7e-38	1	118	21	157	403448275862
Uu.00g065940.m01.polypeptide	CE12_e34	CE12:12	-	-	214	268	2.5e-80	1	214	29	240	995327102804
Uu.00g077070.m01.polypeptide	GT31_e60	GT31:13	-	-	61	331	3.1e-30	1	59	174	232	950819672131
Uu.00g078860.m01.polypeptide	GT15_e5	GT15:335	-	-	328	506	7.3e-147	1	328	121	425	996951219512
Uu.00g083770.m01.polypeptide	AA3_e39	AA3_2:31	-	-	601	592	2.4e-188	1	600	9	590	996672212978
Uu.00g092640.m01.polypeptide	AA7_e0	AA7:17	1.1.3.-:1	chitooligosaccharide	417	455	1.4e-28	8	183	41	209	419664268585
Uu.00g107450.m01.polypeptide	GT109_e9	GT109:19	-	-	418	440	3.5e-129	3	415	16	423	985645933014
Uu.00g112840.m01.polypeptide	AA2_e1	AA2:59	-	-	252	749	2.5e-16	14	111	80	178	384920634921
Uu.00g120500.m01.polypeptide	GH30_e57	GH30_3:23	3.2.1.75:6	beta-1,6-glucan (fungal and algal cell wall)	422	487	3.8e-194	1	422	67	486	997630331754
Uu.00g121620.m01.polypeptide	CE3_e20	CE3:5	-	-	194	529	3.1e-28	1	193	95	286	989690721649
Uu.00g123330.m01.polypeptide	AA11_e7	AA11:75	1.14.99.53:1	chitin	198	402	2.6e-54	2	194	22	236	969696969697
Uu.00g130830.m01.polypeptide	PL1_e18	PL1_7:82|PL1:1	4.2.2.2:31	pectate	182	330	2.2e-93	1	182	83	264	994505494505
Uu.00g131060.m01.polypeptide	GH47_e17	GH47:516	3.2.1.113:99	protein-linked N-glycan (host glycan)	460	716	7.3e-192	17	460	235	701	963043478261
Uu.00g138640.m01.polypeptide	GT48_e0	GT48:3602	2.4.1.34:56	-	775	1937	0	2	772	860	1634	993548387097
Uu.00g139180.m01.polypeptide	AA2_e8	AA2:5	-	-	182	522	2.5e-48	2	181	73	258	983516483516
Uu.00g144250.m01.polypeptide	GH78_e78	GH78:33	3.2.1.40:5	host glycan	385	833	5.3e-85	134	343	93	311	542857142857
Uu.00g000680.m01.polypeptide	GH5_e13	GH5:10	-	-	268	375	1.5e-103	2	267	54	326	988805970149
Uu.00g001400.m01.polypeptide	GH35_e22	GH35:23	-	-	335	996	2.1e-186	1	335	36	370	997014925373
Uu.00g001400.m01.polypeptide	CBM67_e19	CBM67:5|GH35:5	-	L-rhamnose	159	996	5.6e-18	1	157	714	865	981132075472
Uu.00g002080.m01.polypeptide	GH1_e105	GH1:93	3.2.1.21:13	beta-D-glucoside	468	473	1.4e-268	1	468	3	470	997863247863
Uu.00g018520.m01.polypeptide	GH42_e1	GH42:539	3.2.1.23:13	beta-1,6/1,3-galactoside (arabinogalactan)	385	733	1e-148	1	382	41	430	98961038961
Uu.00g026330.m01.polypeptide	AA6_e0	AA6:425	1.6.5.6:3	lignin	196	204	7.9e-97	1	195	5	201	989795918367
Uu.00g030200.m01.polypeptide	GT50_e0	GT50:306	2.4.1.-:14	-	252	470	2.7e-104	1	251	148	462	992063492063
Uu.00g035550.m01.polypeptide	GT1_e153	GT1:468|PL1_1:1|GH18:1|GH29:1	2.4.1.173:23|2.4.1.-:3	-	414	1343	1.6e-187	1	412	155	604	992753623188
Uu.00g037390.m01.polypeptide	AA9_e31	AA9:30|CBM1:16	1.14.99.56:4|1.14.99.54:2	cellulose, cellulose, cellulose	219	245	3.9e-105	4	218	10	223	977168949772
Uu.00g042980.m01.polypeptide	GH79_e7	GH79:9	-	-	455	599	4e-173	1	453	42	497	993406593407
Uu.00g045220.m01.polypeptide	GH16_e109	GH16_1:39	-	-	230	334	1.5e-89	1	229	66	298	991304347826
Uu.00g048880.m01.polypeptide	GT2	GT2:10	-	-	210	811	1.2e-120	1	209	303	511	990476190476
Uu.00g051530.m01.polypeptide	CE3_e20	CE3:5	-	-	194	316	3.2e-48	1	193	75	272	989690721649
Uu.00g052030.m01.polypeptide	AA7_e0	AA7:17	1.1.3.-:1	chitooligosaccharide	417	510	6.3e-114	2	416	39	473	992805755396
Uu.00g071420.m01.polypeptide	GT39_e30	GT39:555	2.4.1.109:13	-	239	742	3e-114	1	239	68	306	995815899582
Uu.00g072770.m01.polypeptide	GH72_e10	GH72:47|CBM43:1	-	-	279	428	3.3e-148	1	278	17	294	992831541219
Uu.00g072990.m01.polypeptide	AA7_e5	AA7:20|CBM1:1	1.1.3.-:2	chitooligosaccharide	438	495	1e-39	9	181	71	241	392694063927
Uu.00g075820.m01.polypeptide	CE3_e20	CE3:5	-	-	194	293	2.3e-38	1	193	57	238	989690721649
Uu.00g076940.m01.polypeptide	GH13_e173	GH13_5:54	3.2.1.1:2|3.2.1.116:1|2.4.1.-:1	sucrose 6(F)-phosphate, starch, glycogen, and malto-oligosaccharides, starch	339	204	1.2e-79	1	162	40	204	474926253687
Uu.00g080240.m01.polypeptide	GT57_e1	GT57:340|GH2:1	2.4.1.265:13|2.4.1.-:9	-	483	500	5e-211	2	483	17	493	995859213251
Uu.00g091760.m01.polypeptide	GT41_e34	GT41:641	2.4.1.255:43	-	229	1590	7.8e-45	18	204	910	1289	812227074236
Uu.00g091760.m01.polypeptide	GT41_e74	GT41:71	-	-	233	1590	2.2e-101	2	224	1310	1583	952789699571
Uu.00g096660.m01.polypeptide	GH76_e8	GH76:104	3.2.1.101:1	mannans	373	458	6.9e-192	2	373	32	402	994638069705
Uu.00g101020.m01.polypeptide	GT1_e51	GT1:17	-	-	180	423	3e-29	5	164	190	353	883333333333
Uu.00g108050.m01.polypeptide	CE8_e26	CE8:41|GH43:2|GH43_14:1	-	-	313	421	6e-147	2	313	68	392	993610223642
Uu.00g109560.m01.polypeptide	CE16_e10	CE16:12	3.1.1.6:1	various carbohydrate acetyl ester	302	349	1.1e-131	1	302	34	335	996688741722
Uu.00g114150.m01.polypeptide	GH43_e23	GH43_23:137|CBM42:62	3.2.1.55:1	arabinoxylan	221	309	1.1e-30	1	221	75	289	995475113122
Uu.00g134670.m01.polypeptide	AA7_e0	AA7:17	1.1.3.-:1	chitooligosaccharide	417	483	3e-25	18	411	34	462	942446043165
Uu.00g138340.m01.polypeptide	GT25_e168	GT25:6	-	-	223	399	1.6e-100	2	223	79	302	991031390135
Uu.00g138610.m01.polypeptide	GH17_e14	GH17:15	-	-	246	434	1.9e-101	4	245	183	425	979674796748
Uu.00g144490.m01.polypeptide	AA9_e30	AA9:14	-	cellulose	210	306	2.5e-25	37	206	61	273	804761904762
Uu.00g009630.m01.polypeptide	GH105_e34	GH105:16	-	-	338	400	7.7e-135	2	338	62	396	994082840237
Uu.00g021670.m01.polypeptide	GH105_e58	GH105:5	-	-	278	365	1.5e-17	44	270	78	323	812949640288
Uu.00g023410.m01.polypeptide	GH75_e8	GH75:26	3.2.1.132:4	chitosan	246	158	7.4e-68	109	245	18	155	552845528455
Uu.00g023890.m01.polypeptide	GT2	GT2:298	2.4.1.16:11	-	505	1863	7.2e-245	2	504	1215	1713	994059405941
Uu.00g045260.m01.polypeptide	GH28_e75	GH28:2162|CBM1:1	3.2.1.15:80	galacturonan (pectin)	315	391	1.7e-145	2	314	67	383	990476190476
Uu.00g057740.m01.polypeptide	AA3_e50	AA3_2:15	-	-	573	567	4.5e-113	1	531	37	567	924956369983
Uu.00g060350.m01.polypeptide	GT90_e6	GT90:41	-	-	263	841	1e-130	1	263	565	827	996197718631
Uu.00g081480.m01.polypeptide	CE4_e46	CE4:78|CBM18:52|CBM50:1	3.5.1.41:1	chitin	128	467	8.6e-55	2	128	160	287	984375
Uu.00g085410.m01.polypeptide	GT1_e475	GT1:6	-	-	293	239	3.6e-73	80	290	3	212	716723549488
Uu.00g098230.m01.polypeptide	AA7_e0	AA7:17	1.1.3.-:1	chitooligosaccharide	417	496	6e-34	9	220	55	263	505995203837
Uu.00g109460.m01.polypeptide	PL1_e71	PL1_4:26|CBM1:2	4.2.2.10:2	pectin	183	386	1.7e-77	2	181	127	304	978142076503
Uu.00g110480.m01.polypeptide	AA9_e16	AA9:24|CBM1:4	1.14.99.54:1	cellulose, cellulose	214	235	7.1e-102	5	214	10	219	976635514019
Uu.00g120880.m01.polypeptide	GH16_e291	GH16_22:8	-	-	215	230	1.9e-39	2	141	95	225	646511627907
Uu.00g127900.m01.polypeptide	AA3_e27	AA3_2:18|AA3:2	-	-	542	377	8.3e-84	132	422	87	375	535055350554
Uu.00g131250.m01.polypeptide	GH5_e206	GH5_15:35	3.2.1.75:2	laminarin (algae), pustulan (fungi)	298	394	6.1e-122	19	297	84	372	93288590604
Uu.00g131750.m01.polypeptide	AA2_e12	AA2:15	-	-	241	351	5.6e-96	2	240	99	334	98755186722
Uu.00g135970.m01.polypeptide	AA3_e3	AA3_3:147|AA3:1	1.1.3.13:12	lignin	597	515	3.4e-183	1	494	13	507	825795644891
Uu.00g143530.m01.polypeptide	GH92_e35	GH92:160	-	-	510	820	8.3e-268	1	510	262	773	998039215686
Uu.00g143890.m01.polypeptide	CE5_e10	CE5:15	-	-	169	350	9.3e-20	1	145	70	231	852071005917
Uu.00g025370.m01.polypeptide	GH31_e73	GH31:159	3.2.1.20:35|3.2.1.177:14	starch, xyloglucan (plant)	470	1021	3.4e-154	1	470	378	891	997872340426
Uu.00g041070.m01.polypeptide	GT20_e24	GT20:403	2.4.1.15:11	-	447	905	9.8e-211	2	446	164	613	993288590604
Uu.00g044160.m01.polypeptide	GT15_e3	GT15:9	-	-	288	422	1.3e-149	1	287	63	349	993055555556
Uu.00g059860.m01.polypeptide	PL1_e17	PL1_2:87|PL1:18|CBM3:3|CBM6:2|CBM1:1|CBM37:1|CBM13:1|PL0:1	-	-	179	365	9.2e-48	1	179	75	246	994413407821
Uu.00g069230.m01.polypeptide	GH5_e137	GH5_5:216|CBM1:84|GH5:14|CBM10:2	3.2.1.4:38	cellulose, beta-D-glucan	278	350	8.7e-134	1	278	51	327	996402877698
Uu.00g072640.m01.polypeptide	GH51_e31	GH51:63	3.2.1.55:3	arabinan, arabinoxylan	479	506	2.6e-234	1	479	15	505	997912317328
Uu.00g085260.m01.polypeptide	GH31_e39	GH31:687|GH18:1	3.2.1.20:27|3.2.1.84:26	starch, glycogen and starch	446	987	2.5e-222	1	446	390	838	997757847534
Uu.00g085820.m01.polypeptide	CE1_e24	CE1:8|CBM4:3|GH11:1|CBM88:1|CBM9:1|CBM6:1|CBM35:1	3.1.1.72:1|3.2.1.8:1	xylan	151	317	2.9e-17	2	149	55	217	973509933775
Uu.00g086200.m01.polypeptide	GH3_e180	GH3:184	3.2.1.21:13	beta-glucan	210	913	7.5e-107	1	210	88	300	995238095238
Uu.00g101790.m01.polypeptide	AA8_e5	AA8:93|AA3_1:86|CBM1:36	1.1.99.18:13	lignin	190	802	1e-70	1	190	30	209	994736842105
Uu.00g101790.m01.polypeptide	AA3_e46	AA3_1:59|AA8:53|CBM1:34	1.1.99.18:13	cellulose	546	802	1.5e-274	5	545	239	781	989010989011
Uu.00g115600.m01.polypeptide	GH93_e15	GH93:6	-	-	257	330	6.4e-34	28	252	12	248	871595330739
Uu.00g132760.m01.polypeptide	AA9_e15	AA9:121|CBM1:16	1.14.99.54:5|1.14.99.56:3	cellulose, cellulose, cellulose	224	277	6.1e-59	6	222	16	245	964285714286
Uu.00g133600.m01.polypeptide	AA7_e0	AA7:17	1.1.3.-:1	chitooligosaccharide	417	498	9.8e-61	11	411	72	491	959232613909
Uu.00g138740.m01.polypeptide	GT24_e1	GT24:252	2.4.1.-:29	-	248	1501	1.6e-142	1	248	1188	1435	995967741935
Uu.00g004620.m01.polypeptide	GH16_e300	GH16_18:31	2.4.1.-:3	beta-1,3-glucan	157	1432	9.5e-42	1	157	74	241	993630573248
Uu.00g005800.m01.polypeptide	GH55_e10	GH55:36|CBM32:17|CBM56:4	3.2.1.-:1	laminarin (algae)	293	577	5.6e-135	1	293	256	549	996587030717
Uu.00g010030.m01.polypeptide	AA1_e34	AA1:6	-	-	500	724	1.2e-185	2	500	158	677	996
Uu.00g019780.m01.polypeptide	AA7_e0	AA7:17	1.1.3.-:1	chitooligosaccharide	417	621	2.3e-21	16	191	140	325	419664268585
Uu.00g024130.m01.polypeptide	GT33_e1	GT33:190	2.4.1.142:10|2.4.1.-:1	-	420	456	4.1e-155	2	419	43	450	992857142857
Uu.00g035160.m01.polypeptide	AA3_e39	AA3_2:31	-	-	601	612	6.1e-235	1	601	6	608	998336106489
Uu.00g037020.m01.polypeptide	CE5_e42	CE5:11	-	-	206	131	1.2e-36	83	205	7	129	592233009709
Uu.00g042760.m01.polypeptide	GH17_e7	GH17:71	-	-	241	312	3.8e-86	2	240	69	309	98755186722
Uu.00g046890.m01.polypeptide	GH13_e196	GH13_22:64|GT5:63	2.4.1.183:18|2.4.1.-:2	sucrose 6(F)-phosphate	398	2310	6e-189	1	398	100	499	997487437186
Uu.00g046890.m01.polypeptide	GT5_e25	GT5:136|GH13_22:118	2.4.1.183:36|2.4.1.-:11	-	466	2310	4.8e-263	1	465	1149	1625	995708154506
Uu.00g070140.m01.polypeptide	AA3_e39	AA3_2:31	-	-	601	544	3.8e-137	1	488	10	477	810316139767
Uu.00g086530.m01.polypeptide	GH35_e18	GH35:51|CBM67:1	3.2.1.-:1	galactan and arabinogalactan	346	1345	7.2e-175	2	345	41	386	991329479769
Uu.00g086530.m01.polypeptide	CBM67_e19	CBM67:5|GH35:5	-	L-rhamnose	159	1345	4.9e-25	2	158	743	887	981132075472
Uu.00g091050.m01.polypeptide	AA7_e0	AA7:17	1.1.3.-:1	chitooligosaccharide	417	578	2.7e-18	18	411	142	557	942446043165
Uu.00g091070.m01.polypeptide	AA3_e39	AA3_2:31	-	-	601	621	6.7e-190	1	600	9	618	996672212978
Uu.00g099660.m01.polypeptide	GT25_e154	GT25:10	-	-	248	400	6.1e-109	2	248	62	312	991935483871
Uu.00g122910.m01.polypeptide	GH18_e272	GH18:958|CBM50:6	3.2.1.14:58	chitin	351	420	3.1e-175	2	351	36	384	994301994302
Uu.00g125770.m01.polypeptide	GH43_e51	GH43_14:53	3.2.1.37:1	xylan	285	602	9.1e-126	2	285	35	355	99298245614
Uu.00g125770.m01.polypeptide	CBM91_e33	CBM91:58|GH43_14:57|GH43_12:1	-	-	211	602	5.3e-56	1	182	395	588	857819905213
Uu.00g135470.m01.polypeptide	GH33_e0	GH33:1070	-	-	330	251	2.4e-73	106	329	1	231	675757575758
Uu.00g009470.m01.polypeptide	AA7_e0	AA7:17	1.1.3.-:1	chitooligosaccharide	417	500	1.4e-23	9	181	47	241	412470023981
Uu.00g009580.m01.polypeptide	AA8_e5	AA8:93|AA3_1:86|CBM1:36	1.1.99.18:13	lignin	190	869	1.2e-44	17	190	122	283	910526315789
Uu.00g009580.m01.polypeptide	AA3_e61	AA3_1:69|AA8:33|CBM1:2	-	-	526	869	3.2e-192	4	525	313	817	990494296578
Uu.00g012010.m01.polypeptide	CE1_e20	CE1:40|CBM1:30	3.1.1.72:3	xylan	182	311	2.5e-85	2	181	41	223	983516483516
Uu.00g015070.m01.polypeptide	GH37_e4	GH37:63	3.2.1.28:1	alpha-trehalose	552	676	1e-246	1	552	53	626	998188405797
Uu.00g015130.m01.polypeptide	GT66_e1	GT66:655	2.4.99.18:21	-	644	755	0	2	642	31	676	993788819876
Uu.00g021080.m01.polypeptide	PL1_e51	PL1_7:95|PL1:14|CBM1:2|CBM2:1|PL1_5:1	4.2.2.2:30	pectate	181	1181	1.8e-26	1	97	984	1086	530386740331
Uu.00g026270.m01.polypeptide	GH18_e94	GH18:45|CBM1:10|CBM19:6|GH31:1|CBM5:1	3.2.1.14:1	chitin	265	400	1.1e-121	1	263	32	285	988679245283
Uu.00g027220.m01.polypeptide	CE5_e42	CE5:11	-	-	206	454	5.1e-88	1	205	30	234	990291262136
Uu.00g037450.m01.polypeptide	GH43_e161	GH43_37:16|GH43:2	-	-	236	726	1.1e-25	3	229	249	481	957627118644
Uu.00g039540.m01.polypeptide	GH76_e17	GH76:81	-	-	348	380	3.2e-96	2	348	39	372	994252873563
Uu.00g039950.m01.polypeptide	GH35_e4	GH35:95|GH43_22:2	3.2.1.23:18|2.4.1.-:1	beta-galactoside (pectin)	332	1015	1.8e-173	1	331	52	381	993975903614
Uu.00g039950.m01.polypeptide	CBM67_e19	CBM67:5|GH35:5	-	L-rhamnose	159	1015	1.3e-15	2	157	731	878	974842767296
Uu.00g042100.m01.polypeptide	GH16_e179	GH16_22:7|CBM1:1	-	-	222	401	8.2e-91	1	222	95	318	995495495495
Uu.00g044780.m01.polypeptide	GH13_e153	GH13_25:126|GH133:119|CBM48:1|GH13:1	2.4.1.25:2|3.2.1.33:2	sucrose 6(F)-phosphate, glycogen, maltooligosaccharides	281	1550	9e-20	81	248	168	309	594306049822
Uu.00g044780.m01.polypeptide	GH133_e0	GH133:332|GH13_25:326|CBM48:1	2.4.1.25:22|3.2.1.33:21	glycogen	457	1550	6.1e-230	2	457	1085	1539	995623632385
Uu.00g045580.m01.polypeptide	GT2	GT2:298	2.4.1.16:11	-	505	1218	1.5e-256	2	504	658	1179	994059405941
Uu.00g045610.m01.polypeptide	GH17_e33	GH17:51	3.2.1.-:1	beta-1,3-glucan (fungi)	236	560	1.3e-94	2	236	318	553	991525423729
Uu.00g053540.m01.polypeptide	GT35_e0	GT35:17065|GH77:18|GH13_39:1	2.4.1.1:158	-	712	884	0	1	711	165	880	997191011236
Uu.00g056010.m01.polypeptide	AA12_e6	AA12:5|AA8:5	-	pyrroloquinoline quinone (PQQ, polyphenol)	407	428	2.4e-156	2	400	26	421	977886977887
Uu.00g062340.m01.polypeptide	AA7_e0	AA7:17	1.1.3.-:1	chitooligosaccharide	417	459	1.1e-26	8	211	43	238	486810551559
Uu.00g079410.m01.polypeptide	GH92_e32	GH92:63	-	-	503	802	1.1e-234	1	501	278	784	994035785288
Uu.00g087190.m01.polypeptide	GH78_e52	GH78:53	3.2.1.174:2	host glycan(pectin)	544	693	2e-242	1	543	82	650	996323529412
Uu.00g088360.m01.polypeptide	AA3_e7	AA3_2:29	-	-	556	527	6.4e-125	1	246	5	250	440647482014
Uu.00g088360.m01.polypeptide	AA3_e7	AA3_2:29	-	-	556	527	2.3e-123	287	556	251	523	48381294964
Uu.00g089270.m01.polypeptide	AA12_e4	AA12:7|AA8:3|CBM1:2	1.-.-.-:1	pyrroloquinoline quinone (PQQ, polyphenol)	406	401	6.1e-196	7	405	1	398	980295566502
Uu.00g099230.m01.polypeptide	GH43_e150	GH43_24:46|CBM35:42|CBM13:1	3.2.1.145:1	beta-1,3-D-galactan, arabinogalactan	233	451	3.1e-120	2	232	47	277	987124463519
Uu.00g099230.m01.polypeptide	CBM35_e44	CBM35:42|GH43_24:42	3.2.1.145:1	xylan,decorated soluble mannan and mannooligosaccharide,beta-galactan	121	451	1.7e-45	1	121	325	447	99173553719
Uu.00g108000.m01.polypeptide	AA9_e41	AA9:8|CBM1:2	-	cellulose	204	371	5.2e-99	2	204	8	210	990196078431
Uu.00g108590.m01.polypeptide	GH30_e48	GH30_7:28|CBM1:1	3.2.1.8:3|3.2.1.-:3	xylan, xylan	442	462	7.2e-169	2	441	22	437	993212669683
Uu.00g110060.m01.polypeptide	GT39_e9	GT39:393	2.4.1.109:12	-	238	938	9.6e-105	2	237	59	302	987394957983
Uu.00g111370.m01.polypeptide	CE3_e20	CE3:5	-	-	194	348	1.3e-37	1	193	75	274	989690721649
Uu.00g116790.m01.polypeptide	AA7_e0	AA7:17	1.1.3.-:1	chitooligosaccharide	417	584	6.2e-19	20	196	135	323	42206235012
Uu.00g119680.m01.polypeptide	GH16_e153	GH16_18:22	-	-	157	479	4.2e-74	1	156	74	229	987261146497
Uu.00g123200.m01.polypeptide	GH74_e1	GH74:532|CBM2:192|CBM3:71|CBM13:48|CBM1:30|CBM10:6|GH48:4|CBM46:3|GH5_4:3|CBM5:1|GH44:1	3.2.1.151:27|3.2.1.150:4	Xyloglucan, hemicellulose	184	1087	3.6e-25	17	124	385	502	58152173913
Uu.00g123200.m01.polypeptide	GH74_e0	GH74:218|CBM88:4|CBM2:3|CBM66:1|CBM9:1|CBM37:1|CBM13:1|CBM16:1|CBM6:1	3.2.1.151:5	Xyloglucan	181	1087	2.2e-16	39	150	527	699	613259668508
Uu.00g126330.m01.polypeptide	GH94_e4	GH94:368	2.4.1.321:3	cellobionic acid	735	1146	0	1	734	57	788	997278911565
Uu.00g139990.m01.polypeptide	AA3_e3	AA3_3:147|AA3:1	1.1.3.13:12	lignin	597	636	1e-255	1	597	13	632	998324958124
Uu.00g140230.m01.polypeptide	GH128_e26	GH128:14	-	-	240	450	9.1e-94	2	240	50	287	991666666667
Uu.00g146370.m01.polypeptide	GH67_e2	GH67:58	3.2.1.131:5|3.2.1.139:5	xylan side chain, xylan side chain	670	864	0	1	670	20	691	998507462687
Uu.00g147340.m01.polypeptide	GH104_e0	GH104:2301	4.2.2.n1:8	-	146	264	2.3e-61	2	138	7	142	931506849315
Uu.00g006960.m01.polypeptide	AA7_e0	AA7:17	1.1.3.-:1	chitooligosaccharide	417	460	2.1e-21	13	220	95	299	496402877698
Uu.00g008370.m01.polypeptide	GH11_e17	GH11:36|CBM1:6	3.2.1.8:12	xylan	165	226	1e-59	3	163	58	218	969696969697
Uu.00g025830.m01.polypeptide	AA9_e7	AA9:29|CBM1:1	1.14.99.54:5|1.14.99.56:1	cellulose, cellulose, cellulose	209	198	3e-31	2	107	7	104	502392344498
Uu.00g025830.m01.polypeptide	AA9_e7	AA9:29|CBM1:1	1.14.99.54:5|1.14.99.56:1	cellulose, cellulose, cellulose	209	198	9.9e-39	130	209	105	184	377990430622
Uu.00g037510.m01.polypeptide	GH31_e7	GH31:107|CBM20:7	3.2.1.20:9|3.2.1.84:3	starch, glycogen and starch	530	874	1.1e-252	1	530	242	771	998113207547
Uu.00g056090.m01.polypeptide	CBM50_e1018	CBM50:22	-	chitin or peptidoglycan	44	178	6.5e-15	1	44	134	177	977272727273
Uu.00g063670.m01.polypeptide	CBM48_e32	CBM48:1020|GH13_8:992|GH13:3|GT4:2|GH28:2	2.4.1.18:166	glycogen	89	701	5.1e-32	1	88	73	159	977528089888
Uu.00g063670.m01.polypeptide	GH13_e20	GH13_8:470|CBM48:339|GH13:16|GT4:1|GH28:1	2.4.1.18:50	sucrose 6(F)-phosphate, starch, glycogen, and malto-oligosaccharides	293	701	5.2e-151	1	293	247	540	996587030717
Uu.00g064700.m01.polypeptide	AA3_e4	AA3_2:57|AA3:5	-	-	517	555	1.6e-102	2	516	7	550	99419729207
Uu.00g075600.m01.polypeptide	GT31_e89	GT31:18	-	-	75	601	6.1e-38	1	75	318	392	986666666667
Uu.00g082230.m01.polypeptide	GH5_e206	GH5_15:35	3.2.1.75:2	laminarin (algae), pustulan (fungi)	298	418	2.4e-108	1	297	94	384	993288590604
Uu.00g082280.m01.polypeptide	GH5_e82	GH5_11:9	-	-	336	421	5.2e-152	1	335	36	375	994047619048
Uu.00g086730.m01.polypeptide	AA11_e7	AA11:75	1.14.99.53:1	chitin	198	373	1.5e-69	1	195	20	218	979797979798
Uu.00g088040.m01.polypeptide	AA9_e15	AA9:121|CBM1:16	1.14.99.54:5|1.14.99.56:3	cellulose, cellulose, cellulose	224	350	1.6e-91	3	223	14	235	982142857143
Uu.00g100940.m01.polypeptide	GH47_e5	GH47:259	3.2.1.113:7	protein-linked N-glycan (host glycan)	482	689	3.6e-207	1	482	118	593	997925311203
Uu.00g107130.m01.polypeptide	GH127_e0	GH127:2142	3.2.1.185:2	arabinogalactan proteins	549	671	4.4e-169	7	549	19	570	987249544627
Uu.00g109720.m01.polypeptide	GH5_e57	GH5_15:32|GH5:1	3.2.1.75:9	laminarin (algae), pustulan (fungi)	305	432	1.4e-157	2	305	102	404	993442622951
Uu.00g111330.m01.polypeptide	AA3_e27	AA3_2:18|AA3:2	-	-	542	496	1.9e-163	1	480	15	494	883763837638
Uu.00g114930.m01.polypeptide	CE8_e26	CE8:41|GH43:2|GH43_14:1	-	-	313	416	3.5e-146	2	312	58	380	990415335463
Uu.00g120280.m01.polypeptide	PL4_e12	PL4_1:71|CBM1:6|PL4:2	4.2.2.23:4	rhamnogalacturonan I(pectin from the plant cell wall)	499	569	1.9e-224	1	499	19	537	997995991984
Uu.00g121380.m01.polypeptide	GT69_e0	GT69:44	-	-	243	195	1.1e-48	134	243	1	128	448559670782
Uu.00g121580.m01.polypeptide	CE16_e2	CE16:12	-	-	278	243	1.6e-21	76	277	9	211	723021582734
Uu.00g121600.m01.polypeptide	GT71_e36	GT71:7	-	-	240	690	8.8e-90	49	236	368	553	779166666667
Uu.00g125120.m01.polypeptide	AA7_e0	AA7:17	1.1.3.-:1	chitooligosaccharide	417	534	2.3e-29	8	179	95	264	410071942446
Uu.00g128510.m01.polypeptide	CE9_e4	CE9:53	-	-	385	436	7.8e-189	1	382	24	412	98961038961
Uu.00g146260.m01.polypeptide	GH93_e12	GH93:19	-	-	259	376	6.2e-104	1	257	47	317	988416988417
Uu.00g000740.m01.polypeptide	GH55_e14	GH55:34	3.2.1.39:4	laminarin (algae), pustulan (fungi)	727	775	0	3	727	33	759	995873452545
Uu.00g003570.m01.polypeptide	GT22_e3	GT22:63	-	-	452	641	4.9e-180	2	452	47	517	995575221239
Uu.00g005260.m01.polypeptide	AA3_e15	AA3_2:59	-	-	564	833	2.8e-191	1	505	21	525	893617021277
Uu.00g005460.m01.polypeptide	GT90_e20	GT90:65|GT8:1	-	-	272	634	2.8e-132	2	272	334	603	992647058824
Uu.00g029370.m01.polypeptide	GH43_e12	GH43_26:59|CBM35:28|CBM32:6|CBM13:4	-	-	291	615	1.5e-49	8	192	23	223	632302405498
Uu.00g035350.m01.polypeptide	AA9_e19	AA9:8	-	cellulose	209	110	1.4e-44	115	208	1	94	444976076555
Uu.00g035690.m01.polypeptide	AA3_e39	AA3_2:31	-	-	601	541	4.7e-141	1	528	9	541	8768718802
Uu.00g036780.m01.polypeptide	GT90_e3	GT90:27	-	-	289	961	7.5e-100	1	289	670	951	996539792388
Uu.00g041560.m01.polypeptide	AA3_e10	AA3_2:7|CBM1:1	-	-	574	688	2.1e-76	21	250	449	673	398954703833
Uu.00g058910.m01.polypeptide	AA3_e3	AA3_3:147|AA3:1	1.1.3.13:12	lignin	597	907	3.8e-205	1	597	353	904	998324958124
Uu.00g064720.m01.polypeptide	CE5_e41	CE5:6	-	-	178	257	6.8e-69	2	174	78	251	966292134831
Uu.00g073580.m01.polypeptide	AA11_e8	AA11:56	-	chitin	194	406	2.5e-68	1	192	20	218	984536082474
Uu.00g081390.m01.polypeptide	AA9_e7	AA9:29|CBM1:1	1.14.99.54:5|1.14.99.56:1	cellulose, cellulose, cellulose	209	229	2.7e-92	2	207	9	213	980861244019
Uu.00g082680.m01.polypeptide	AA9_e4	AA9:11	-	cellulose	216	363	1.8e-102	3	216	10	223	986111111111
Uu.00g093920.m01.polypeptide	GH154_e10	GH154:86	-	-	357	681	3e-173	1	357	25	373	997198879552
Uu.00g098620.m01.polypeptide	GH72_e0	GH72:449	2.4.1.-:26	glucan	306	457	2.2e-141	2	305	35	336	990196078431
Uu.00g102510.m01.polypeptide	GH47_e5	GH47:259	3.2.1.113:7	protein-linked N-glycan (host glycan)	482	574	3.7e-108	223	481	302	571	535269709544
Uu.00g106850.m01.polypeptide	GH37_e7	GH37:547	3.2.1.28:32	alpha-trehalose	525	747	1e-238	1	524	167	712	99619047619
Uu.00g117080.m01.polypeptide	CE2_e3	CE2:42|CBM2:3|CE12:2|CBM13:1	-	-	184	452	1.4e-20	1	183	171	424	989130434783
Uu.00g131960.m01.polypeptide	GH3_e32	GH3:167|GH134:1	3.2.1.21:10|3.2.1.37:4	beta-glucan, xylan	215	764	4.4e-111	1	215	70	284	995348837209
Uu.00g142080.m01.polypeptide	AA1_e8	AA1:20	1.10.3.2:1	lignin	533	628	1e-203	1	533	51	604	998123827392
Uu.00g000250.m01.polypeptide	PL3_e4	PL3_2:18	-	-	191	262	5.5e-102	1	191	46	236	994764397906
Uu.00g003930.m01.polypeptide	GH55_e8	GH55:191|CBM50:9|CBM66:1	3.2.1.58:16	laminarin (algae), pustulan (fungi)	748	1124	0	4	747	36	782	993315508021
Uu.00g012260.m01.polypeptide	GH140_e11	GH140:24	-	-	466	530	1.1e-209	2	462	36	530	987124463519
Uu.00g016760.m01.polypeptide	GH76_e17	GH76:81	-	-	348	389	1.1e-139	3	348	34	382	991379310345
Uu.00g022820.m01.polypeptide	GH2_e23	GH2:29	3.2.1.25:4	beta-D-mannoside	758	933	0	1	758	33	792	998680738786
Uu.00g031580.m01.polypeptide	AA3_e58	AA3_1:16	-	-	531	573	1.3e-269	2	529	32	570	992467043315
Uu.00g033430.m01.polypeptide	GH115_e0	GH115:692|GH3:1|CE15:1|CBM6:1|CE4:1	3.2.1.131:6	glucuronoxylan	646	1067	1.2e-256	9	645	47	1038	984520123839
Uu.00g037030.m01.polypeptide	CE5_e31	CE5:10	-	-	184	105	1.9e-19	1	68	29	96	364130434783
Uu.00g045350.m01.polypeptide	AA2_e1	AA2:59	-	-	252	361	3.1e-137	1	252	94	346	996031746032
Uu.00g051260.m01.polypeptide	AA7_e5	AA7:20|CBM1:1	1.1.3.-:2	chitooligosaccharide	438	491	5.9e-187	1	437	51	485	995433789954
Uu.00g051510.m01.polypeptide	GH79_e20	GH79:50|GH78:1	3.2.1.31:1	host glycan	380	482	9e-164	1	380	46	421	997368421053
Uu.00g052310.m01.polypeptide	AA9_e3	AA9:10	-	cellulose	213	245	9.5e-48	109	213	90	194	488262910798
Uu.00g067760.m01.polypeptide	AA8_e5	AA8:93|AA3_1:86|CBM1:36	1.1.99.18:13	lignin	190	825	3e-48	1	190	24	200	994736842105
Uu.00g067760.m01.polypeptide	AA3_e61	AA3_1:69|AA8:33|CBM1:2	-	-	526	825	3.1e-220	4	525	236	773	990494296578
Uu.00g074420.m01.polypeptide	GH55_e2	GH55:14	-	-	728	825	8.8e-195	3	543	50	605	741758241758
Uu.00g074720.m01.polypeptide	GT4_e954	GT4:90	2.4.1.198:3	-	142	494	7.8e-65	2	140	231	369	971830985915
Uu.00g083390.m01.polypeptide	AA7_e0	AA7:17	1.1.3.-:1	chitooligosaccharide	417	510	7.4e-51	30	411	54	454	913669064748
Uu.00g086130.m01.polypeptide	GH93_e12	GH93:19	-	-	259	411	3.6e-61	4	253	71	346	96138996139
Uu.00g107410.m01.polypeptide	GH92_e35	GH92:160	-	-	510	787	5.5e-252	1	510	258	766	998039215686
Uu.00g119870.m01.polypeptide	GT32_e62	GT32:8	-	-	80	355	6.9e-35	1	80	100	179	9875
Uu.00g126500.m01.polypeptide	GH78_e52	GH78:53	3.2.1.174:2	host glycan(pectin)	544	344	1.2e-103	260	543	1	294	520220588235
Uu.00g127510.m01.polypeptide	AA3_e11	AA3_2:14	-	-	578	648	1.3e-257	1	577	69	645	996539792388
Uu.00g135670.m01.polypeptide	AA1_e46	AA1_3:109|CBM20:5|AA1:3	1.10.3.2:4|1.10.3.-:1	lignin, lignin	474	567	5.6e-168	2	473	55	525	993670886076
Uu.00g136170.m01.polypeptide	GH18_e272	GH18:958|CBM50:6	3.2.1.14:58	chitin	351	399	1e-161	8	351	21	363	977207977208
Uu.00g147040.m01.polypeptide	GH5_e102	GH5_16:32	3.2.1.164:1	arabinogalactan	333	410	6.4e-81	138	333	166	365	585585585586
Uu.00g004560.m01.polypeptide	AA7_e0	AA7:17	1.1.3.-:1	chitooligosaccharide	417	504	3.9e-40	13	181	53	218	402877697842
Uu.00g006840.m01.polypeptide	GT21_e38	GT21:58	2.4.1.80:1	-	318	539	3.8e-140	1	318	53	369	996855345912
Uu.00g011250.m01.polypeptide	CE15_e22	CE15:53|CBM1:11|CBM60:7|CBM10:6|CBM2:4|CBM22:1|CE1:1	3.1.1.-:10	-	325	243	3.8e-42	69	238	10	171	52
Uu.00g011710.m01.polypeptide	GH43_e212	GH43_13:11	-	-	293	458	1.4e-88	88	292	2	204	696245733788
Uu.00g011710.m01.polypeptide	CBM91_e31	CBM91:17|GH43_13:17	-	-	187	458	1.1e-62	1	186	233	429	989304812834
Uu.00g016330.m01.polypeptide	AA9_e52	AA9:5	-	cellulose	223	367	6.4e-94	1	222	12	231	991031390135
Uu.00g024910.m01.polypeptide	GH18_e227	GH18:91|CBM18:30|AA15:1	3.2.1.-:1	chitooligosaccharides (symbiotic nitrogen-fixing bacteria)	346	388	5.7e-154	1	345	29	369	994219653179
Uu.00g036080.m01.polypeptide	PL42_e10	PL42:9	-	-	329	444	3.3e-153	1	328	23	347	993920972644
Uu.00g036240.m01.polypeptide	GH32_e108	GH32:101	3.2.1.26:5|3.2.1.80:2|2.4.1.-:1	fructan(inulin, levan and sucrose), fructan(inulin, levan and sucrose), fructan(inulin, levan and sucrose)	300	552	1.2e-140	1	299	44	334	993333333333
Uu.00g042370.m01.polypeptide	GT2	GT2:11	-	-	246	391	4.5e-55	1	245	41	281	991869918699
Uu.00g042740.m01.polypeptide	GH53_e5	GH53:65|CBM1:1	3.2.1.89:16	arabinogalactan	326	361	9.9e-156	1	326	22	358	996932515337
Uu.00g045200.m01.polypeptide	GT34_e13	GT34:58	-	-	263	458	1.1e-151	1	263	158	420	996197718631
Uu.00g052280.m01.polypeptide	AA7_e0	AA7:17	1.1.3.-:1	chitooligosaccharide	417	472	3.8e-26	7	179	43	214	412470023981
Uu.00g069210.m01.polypeptide	AA9_e19	AA9:8	-	cellulose	209	230	3.8e-111	1	208	7	214	99043062201
Uu.00g073230.m01.polypeptide	GH36_e14	GH36:180	-	-	532	729	1.7e-213	1	530	85	618	994360902256
Uu.00g085730.m01.polypeptide	GH27_e38	GH27:8	3.2.1.22:2	alpha-D-galactoside, galactose oligosaccharides (plant), galactomannans (plant) and galactolipid (animal)	264	456	2.4e-115	1	262	122	387	988636363636
Uu.00g099010.m01.polypeptide	CE3_e14	CE3:5	-	-	197	350	2.9e-49	1	196	127	323	989847715736
Uu.00g099930.m01.polypeptide	GH35_e28	GH35:157|CBM13:3	3.2.1.23:2	beta-galactoside (pectin)	315	657	2.6e-105	2	315	44	363	993650793651
Uu.00g103460.m01.polypeptide	GH76_e8	GH76:104	3.2.1.101:1	mannans	373	453	1.7e-170	2	373	28	398	994638069705
Uu.00g125800.m01.polypeptide	GH16_e87	GH16_3:52	3.2.1.6:2	beta-1,3-1,4-glucan (laminarin, lichenin and cereal D-glucans)	253	282	7.4e-120	2	252	32	279	98814229249
Uu.00g134940.m01.polypeptide	AA7_e0	AA7:17	1.1.3.-:1	chitooligosaccharide	417	489	3.5e-42	9	215	57	263	494004796163
Uu.00g143070.m01.polypeptide	GH125_e2	GH125:180	-	-	423	518	1.4e-167	1	422	76	496	995271867612
Uu.00g146760.m01.polypeptide	GH18_e20	GH18:235|GT1:1	3.2.1.14:25	chitin	353	399	1.8e-176	1	352	9	360	99433427762
Uu.00g002410.m01.polypeptide	GH20_e17	GH20:12	-	-	330	735	2.2e-158	1	330	171	501	99696969697
Uu.00g006430.m01.polypeptide	GH43_e135	GH43_22:385|GH43_34:297|GH43:18|CBM42:11|CBM13:5|GH51:3|GH43_24:2|GH35:2|GH43_33:2|GH43_18:2|GH43_27:2|GH59:1|CBM5:1|GH43_32:1|CBM32:1|GH43_5:1|GH43_37:1|GH2:1	3.2.1.55:1	arabinoxylan	265	666	5.3e-79	15	236	78	299	833962264151
Uu.00g006430.m01.polypeptide	GH43_e120	GH43_34:47|GH43:19	-	-	268	666	3.8e-73	2	266	371	648	985074626866
Uu.00g007580.m01.polypeptide	GT8_e219	GT8:80	-	-	237	417	8.4e-110	1	236	118	354	991561181435
Uu.00g019410.m01.polypeptide	GT1_e475	GT1:6	-	-	293	435	5.9e-98	12	288	137	411	941979522184
Uu.00g021120.m01.polypeptide	GT22_e1	GT22:290	2.4.1.259:12|2.4.1.261:12	-	402	599	1.2e-156	2	402	38	468	995024875622
Uu.00g027340.m01.polypeptide	GH114_e25	GH114:56	3.2.1.109:1	galactosaminogalactan (fungal exopolysaccharide)	192	311	2.5e-70	14	192	92	270	927083333333
Uu.00g035570.m01.polypeptide	GH18_e384	GH18:8|CBM18:2	-	-	268	336	2.6e-71	51	268	15	234	809701492537
Uu.00g083610.m01.polypeptide	CE5_e42	CE5:11	-	-	206	354	1.5e-84	1	205	26	235	990291262136
Uu.00g095320.m01.polypeptide	GT109_e8	GT109:17	-	-	405	478	4.3e-88	10	403	26	459	97037037037
Uu.00g111960.m01.polypeptide	GH18_e161	CBM50:6|GH18:6	-	-	265	1110	7.6e-81	1	265	24	279	996226415094
Uu.00g113660.m01.polypeptide	AA7_e5	AA7:20|CBM1:1	1.1.3.-:2	chitooligosaccharide	438	492	1e-175	1	438	46	488	997716894977
Uu.00g129260.m01.polypeptide	CE1_e34	CE1:18|CBM1:1	-	-	159	293	3.5e-81	1	159	34	193	993710691824
Uu.00g140370.m01.polypeptide	AA1_e11	AA1:34	-	-	536	662	3.2e-254	1	536	41	574	998134328358
Uu.00g144020.m01.polypeptide	GH105_e58	GH105:5	-	-	278	376	6.3e-28	41	266	88	330	809352517986
Uu.00g145200.m01.polypeptide	AA1_e4	AA1:33	-	-	495	630	4.2e-213	1	495	52	581	99797979798
Uu.00g001520.m01.polypeptide	GH78_e17	GH78:27|CBM32:3|CBM0:1	-	-	567	759	1.3e-236	2	567	99	706	996472663139
Uu.00g021770.m01.polypeptide	AA3_e4	AA3_2:57|AA3:5	-	-	517	553	5.3e-255	1	517	14	543	998065764023
Uu.00g041690.m01.polypeptide	GH5_e145	GH5_12:344	3.2.1.21:3|3.2.1.45:1|3.2.1.104:1	naringenin (flavonoid) and tea aroma, fungus-specific glucosylceramide (glycolipid), sterylglucoside (fungi)	543	666	2.1e-171	2	542	6	529	994475138122
Uu.00g042300.m01.polypeptide	GT2	GT2:11	-	-	246	493	1.4e-101	2	246	57	306	991869918699
Uu.00g051850.m01.polypeptide	GT2	GT2:571	2.4.1.16:26	-	276	1138	2.7e-86	1	171	450	612	615942028986
Uu.00g051850.m01.polypeptide	GT2	GT2:571	2.4.1.16:26	-	276	1138	1.6e-35	42	271	650	890	829710144928
Uu.00g065410.m01.polypeptide	GH93_e5	GH93:61	3.2.1.-:5	arabinan(pectin),hemicellulose	309	381	2.6e-142	1	308	35	346	993527508091
Uu.00g069570.m01.polypeptide	GT4_e2823	GT4:197	2.4.1.257:6|2.4.1.132:6	-	161	464	8.5e-62	3	154	226	392	937888198758
Uu.00g075460.m01.polypeptide	AA16_e1	AA16:25|CBM1:4	-	-	170	350	7.1e-87	1	170	22	191	994117647059
Uu.00g077030.m01.polypeptide	GH2_e138	GH2:138|CBM35:1|GH27:1|GH152:1	3.2.1.25:3	beta-D-mannoside	701	863	8.1e-298	3	696	8	706	988587731812
Uu.00g079710.m01.polypeptide	GH18_e227	GH18:91|CBM18:30|AA15:1	3.2.1.-:1	chitooligosaccharides (symbiotic nitrogen-fixing bacteria)	346	475	1.4e-143	1	346	28	424	99710982659
Uu.00g080050.m01.polypeptide	GH10_e64	GH10:270|CBM1:72	3.2.1.8:45	xylan	294	334	4e-140	1	293	39	331	993197278912
Uu.00g095040.m01.polypeptide	GH18_e227	GH18:91|CBM18:30|AA15:1	3.2.1.-:1	chitooligosaccharides (symbiotic nitrogen-fixing bacteria)	346	244	3e-90	60	322	1	242	757225433526
Uu.00g096710.m01.polypeptide	GH17_e7	GH17:71	-	-	241	372	3.5e-94	2	240	129	370	98755186722
Uu.00g100320.m01.polypeptide	GH6_e20	GH6:222|CBM1:116|GH131:1	3.2.1.91:55|3.2.1.4:4	cellulose , cellulose	295	390	9.7e-113	3	294	63	350	986440677966
Uu.00g103690.m01.polypeptide	GH3_e51	GH3:223	3.2.1.21:3	beta-glucan	214	834	1.2e-105	2	214	34	246	990654205607
Uu.00g105710.m01.polypeptide	AA3_e19	AA3_2:115|GT4:2|AA3:1	-	-	576	622	2.4e-248	1	574	47	618	994791666667
Uu.00g107940.m01.polypeptide	GH128_e16	GH128:12	-	-	223	301	3.5e-24	2	221	74	297	982062780269
Uu.00g113680.m01.polypeptide	GH27_e38	GH27:8	3.2.1.22:2	alpha-D-galactoside, galactose oligosaccharides (plant), galactomannans (plant) and galactolipid (animal)	264	436	9.7e-145	1	263	123	385	992424242424
Uu.00g115540.m01.polypeptide	CE12_e43	CE12:53|CBM1:1	3.1.1.-:1	pectin	213	464	5.7e-98	1	213	36	248	995305164319
Uu.00g115770.m01.polypeptide	GH76_e44	GH76:127	3.2.1.101:2	mannans	363	465	2.5e-166	1	359	30	400	986225895317
Uu.00g121390.m01.polypeptide	GT2	GT2:25	2.4.1.-:1	-	283	673	1.2e-73	16	250	166	400	826855123675
Uu.00g133550.m01.polypeptide	GH79_e5	GH79:5	-	-	397	563	1e-183	1	396	50	461	994962216625
Uu.00g135620.m01.polypeptide	GH29_e66	GH29:6	-	-	370	793	1.6e-208	1	370	321	693	997297297297
Uu.00g140320.m01.polypeptide	AA7_e0	AA7:17	1.1.3.-:1	chitooligosaccharide	417	471	7.6e-41	2	414	58	465	988009592326
Uu.00g146910.m01.polypeptide	GH76_e26	GH76:10	-	-	316	363	1.1e-119	1	316	39	352	996835443038
Uu.00g010070.m01.polypeptide	GH27_e14	GH27:1009|CBM51:211|CBM13:62|CBM35:17|CBM6:6|CBM1:4|CBM32:2|GH36:1|GH134:1|CE0:1|CBM64:1	3.2.1.22:58|2.4.1.-:1	alpha-D-galactoside, galactose oligosaccharides (plant), galactomannans (plant) and galactolipid (animal), raffinose family oligosaccharide (plant)	239	445	8e-79	2	238	124	413	987447698745
Uu.00g027100.m01.polypeptide	GH79_e14	GH79:5	-	-	477	539	7.1e-95	1	476	52	505	995807127883
Uu.00g027910.m01.polypeptide	GH12_e32	GH12:12	-	-	145	268	6.8e-64	1	143	111	256	979310344828
Uu.00g037660.m01.polypeptide	AA7_e5	AA7:20|CBM1:1	1.1.3.-:2	chitooligosaccharide	438	439	9.5e-19	57	432	42	422	856164383562
Uu.00g054640.m01.polypeptide	AA9_e28	AA9:6	-	cellulose	225	250	1.7e-96	5	224	14	235	973333333333
Uu.00g056290.m01.polypeptide	GH3_e32	GH3:167|GH134:1	3.2.1.21:10|3.2.1.37:4	beta-glucan, xylan	215	775	2e-107	1	215	92	305	995348837209
Uu.00g064220.m01.polypeptide	GH64_e11	GH64:21	-	-	375	436	6.8e-110	2	373	52	434	989333333333
Uu.00g069410.m01.polypeptide	GH72_e0	GH72:449	2.4.1.-:26	glucan	306	431	3e-93	3	304	7	340	983660130719
Uu.00g074150.m01.polypeptide	CE5_e26	CE5:11	-	-	170	757	7.2e-58	1	169	588	754	988235294118
Uu.00g076630.m01.polypeptide	GT32_e172	GT32:7	-	-	78	348	2e-21	3	77	114	188	948717948718
Uu.00g078870.m01.polypeptide	AA2_e8	AA2:5	-	-	182	522	1.2e-44	1	181	74	261	989010989011
Uu.00g079200.m01.polypeptide	GH10_e40	GH10:108|CBM1:62	3.2.1.8:31	xylan	312	371	6.9e-141	2	310	24	333	987179487179
Uu.00g079740.m01.polypeptide	GH18_e124	GH18:25	-	-	324	316	4.1e-63	1	321	16	299	987654320988
Uu.00g083650.m01.polypeptide	GH5_e97	GH5_5:22|GH5:1	3.2.1.4:2	cellulose, beta-D-glucan	304	386	5.1e-167	1	303	22	324	993421052632
Uu.00g084320.m01.polypeptide	AA9_e27	AA9:13	-	cellulose	220	489	1.9e-84	3	219	12	232	981818181818
Uu.00g097170.m01.polypeptide	GT31_e65	GT31:24	-	-	87	548	2.3e-33	1	85	180	267	965517241379
Uu.00g102350.m01.polypeptide	AA7_e0	AA7:17	1.1.3.-:1	chitooligosaccharide	417	526	1.2e-31	8	212	70	270	489208633094
Uu.00g103750.m01.polypeptide	GH16_e87	GH16_3:52	3.2.1.6:2	beta-1,3-1,4-glucan (laminarin, lichenin and cereal D-glucans)	253	281	1.5e-107	1	253	31	280	99604743083
Uu.00g105940.m01.polypeptide	CE3_e20	CE3:5	-	-	194	266	3.4e-75	1	194	49	243	994845360825
Uu.00g119710.m01.polypeptide	GH16_e102	GH16_4:139|GH16_3:3|GH16:2|CBM39:2|GH128:1	3.2.1.39:7	beta-1,3-glucan (fungi, algae, plant)	329	475	2.1e-141	2	329	146	467	993920972644
Uu.00g122410.m01.polypeptide	GH81_e0	GH81:460|CBM52:2	3.2.1.39:20	Î²-1,3-glucan(laminarin, paramylon and pachyman)	684	907	1.4e-276	9	684	232	903	986842105263
Uu.00g125100.m01.polypeptide	GH131_e5	GH131:27|CBM1:14|GH6:1	3.2.1.-:3	beta-glucans, including laminarin, curdlan, pachyman, lichenan, pustulan, and cellulosic derivatives	240	309	5.6e-115	1	214	20	233	8875
Uu.00g128500.m01.polypeptide	GH3_e188	GH3:69	-	-	226	937	5.8e-110	1	226	98	324	995575221239
Uu.00g129200.m01.polypeptide	GH55_e8	GH55:191|CBM50:9|CBM66:1	3.2.1.58:16	laminarin (algae), pustulan (fungi)	748	842	0	4	747	84	838	993315508021
Uu.00g135580.m01.polypeptide	AA8_e4	AA8:5	-	lignin	183	212	3.4e-54	1	182	30	205	989071038251
Uu.00g140950.m01.polypeptide	GH43_e114	GH43_24:28|CBM35:27	-	-	242	1026	1.9e-138	2	239	584	821	979338842975
Uu.00g140950.m01.polypeptide	CBM35_e31	CBM35:28|GH43_24:27	-	xylan,decorated soluble mannan and mannooligosaccharide,beta-galactan	52	1026	7.6e-20	1	49	958	1008	923076923077
Uu.00g004330.m01.polypeptide	GH17_e57	GH17:33	-	-	227	424	2.6e-104	1	227	67	294	995594713656
Uu.00g011310.m01.polypeptide	GT31_e37	GT31:25	-	-	54	462	3.2e-24	1	54	190	243	981481481481
Uu.00g023430.m01.polypeptide	GT32_e64	GT32:15	-	-	83	292	4.3e-31	2	82	66	146	963855421687
Uu.00g025760.m01.polypeptide	AA3_e44	AA3:76|AA3_2:7	-	-	619	675	1.9e-260	1	618	46	670	996768982229
Uu.00g031340.m01.polypeptide	GH76_e26	GH76:10	-	-	316	668	1.3e-17	147	313	323	523	525316455696
Uu.00g031680.m01.polypeptide	GH93_e18	GH93:5	-	-	254	352	8.2e-106	1	254	40	292	996062992126
Uu.00g037150.m01.polypeptide	GH128_e26	GH128:14	-	-	240	158	3.7e-47	15	159	8	143	6
Uu.00g046810.m01.polypeptide	GT39_e12	GT39:259	2.4.1.109:8	-	242	772	3.5e-121	1	242	57	301	995867768595
Uu.00g052490.m01.polypeptide	GH128_e16	GH128:12	-	-	223	301	5.6e-26	5	222	81	298	973094170404
Uu.00g066560.m01.polypeptide	AA3_e27	AA3_2:18|AA3:2	-	-	542	504	2.6e-128	130	541	96	501	758302583026
Uu.00g083780.m01.polypeptide	GT25_e168	GT25:6	-	-	223	371	3.4e-77	2	223	65	291	991031390135
Uu.00g097570.m01.polypeptide	GH3_e32	GH3:167|GH134:1	3.2.1.21:10|3.2.1.37:4	beta-glucan, xylan	215	854	2.2e-106	1	215	153	368	995348837209
Uu.00g102720.m01.polypeptide	GH16_e226	GH16_1:7	-	-	233	786	3.7e-81	7	232	73	300	965665236052
Uu.00g105460.m01.polypeptide	GH43_e51	GH43_14:53	3.2.1.37:1	xylan	285	684	1.9e-137	2	285	30	308	99298245614
Uu.00g105460.m01.polypeptide	CBM91_e33	CBM91:58|GH43_14:57|GH43_12:1	-	-	211	684	8.7e-56	2	176	349	531	824644549763
Uu.00g111610.m01.polypeptide	GH152_e10	GH152:24|GH2:1	-	-	274	413	3.3e-128	1	274	78	344	996350364964
Uu.00g114780.m01.polypeptide	GT31_e66	GT31:10	-	-	94	1041	2.5e-36	3	93	215	307	957446808511
Uu.00g121090.m01.polypeptide	GH43_e285	GH43_11:2705|GH43:7|GH43_12:2	3.2.1.37:21|3.2.1.55:3|3.2.1.-:1	xylan, arabinoxylan, beta-1,3-xylan (algae)	292	536	1.4e-149	1	291	5	294	993150684932
Uu.00g121090.m01.polypeptide	CBM91_e24	CBM91:3225|GH43_11:3213|GH43_12:1|GH43:1	-	-	200	536	4.5e-67	2	199	323	526	985
Uu.00g123100.m01.polypeptide	GT15_e0	GT15:1224|GT71:1	2.4.1.131:20|2.4.1.-:1	-	271	587	1.6e-77	2	269	179	461	985239852399
Uu.00g128440.m01.polypeptide	GH31_e31	GH31:4050	3.2.1.177:12	xyloglucan (plant)	431	778	1.9e-212	1	430	256	696	99535962877
Uu.00g129340.m01.polypeptide	AA3_e19	AA3_2:115|GT4:2|AA3:1	-	-	576	620	5e-238	1	575	40	617	996527777778
Uu.00g130900.m01.polypeptide	GT2	GT2:11	-	-	233	432	2.1e-47	1	232	72	314	991416309013
Uu.00g009240.m01.polypeptide	GH132_e1	GH132:219	-	-	269	527	2.4e-106	3	269	71	325	988847583643
Uu.00g012340.m01.polypeptide	AA9_e47	AA9:10|CBM1:1	-	cellulose	211	291	2.2e-68	3	171	13	179	796208530806
Uu.00g012410.m01.polypeptide	CBM63_e9	CBM63:20	-	cellulose	71	250	1.9e-35	1	71	164	234	985915492958
Uu.00g018150.m01.polypeptide	AA9_e14	AA9:28	1.14.99.54:3|1.14.99.56:1	cellulose, cellulose, cellulose	228	248	8.4e-121	2	228	7	235	991228070175
Uu.00g019730.m01.polypeptide	GT32_e172	GT32:7	-	-	78	266	1.1e-19	5	67	110	172	794871794872
Uu.00g024510.m01.polypeptide	AA7_e0	AA7:17	1.1.3.-:1	chitooligosaccharide	417	821	1.6e-28	19	410	380	799	937649880096
Uu.00g024570.m01.polypeptide	AA1_e12	AA1_3:88|CBM18:2	-	-	310	230	3.7e-43	119	231	122	230	361290322581
Uu.00g032760.m01.polypeptide	AA7_e0	AA7:17	1.1.3.-:1	chitooligosaccharide	417	494	7.4e-31	8	212	47	251	489208633094
Uu.00g034500.m01.polypeptide	GH11_e8	GH11:219|CBM1:19|GH62:2	3.2.1.8:67	xylan	177	217	5.4e-85	1	177	40	216	994350282486
Uu.00g037560.m01.polypeptide	GH10_e64	GH10:270|CBM1:72	3.2.1.8:45	xylan	294	327	7.5e-150	2	294	32	325	993197278912
Uu.00g039550.m01.polypeptide	GH132_e3	GH132:49	3.2.1.-:1	beta-1,3-glucan (fungi)	307	447	4.2e-94	11	306	144	444	960912052117
Uu.00g040090.m01.polypeptide	GT69_e1	GT69:64	2.4.1.-:1	-	253	418	3.1e-101	1	252	58	316	99209486166
Uu.00g041730.m01.polypeptide	AA9_e29	AA9:7	-	cellulose	220	249	1.6e-90	1	220	17	235	995454545455
Uu.00g041990.m01.polypeptide	AA7_e0	AA7:17	1.1.3.-:1	chitooligosaccharide	417	483	1.1e-24	9	183	43	216	41726618705
Uu.00g042990.m01.polypeptide	CE4_e357	CE4:40	-	-	130	262	1.5e-56	1	130	67	196	992307692308
Uu.00g046840.m01.polypeptide	GH13_e25	GH13_5:279|GH13:4|GH133:1|GH23:1|GT2:1|GT4:1|GT5:1	3.2.1.1:3	sucrose 6(F)-phosphate, starch, glycogen, and malto-oligosaccharides	340	598	2.6e-107	2	338	128	448	988235294118
Uu.00g047480.m01.polypeptide	GT62_e5	GT62:414	-	-	264	407	4.5e-128	38	264	1	227	856060606061
Uu.00g055600.m01.polypeptide	AA1_e46	AA1_3:109|CBM20:5|AA1:3	1.10.3.2:4|1.10.3.-:1	lignin, lignin	474	564	2.7e-165	1	473	54	522	995780590717
Uu.00g058780.m01.polypeptide	GH89_e15	GH89:20	-	-	668	794	6.3e-298	2	662	74	760	988023952096
Uu.00g060230.m01.polypeptide	GT71_e16	GT71:38	-	-	235	506	5.5e-81	1	233	153	389	987234042553
Uu.00g070570.m01.polypeptide	GT8_e188	GT8:18	-	-	268	401	2.1e-121	2	267	24	300	988805970149
Uu.00g086110.m01.polypeptide	AA7_e0	AA7:17	1.1.3.-:1	chitooligosaccharide	417	471	4.5e-40	9	411	60	465	964028776978
Uu.00g087030.m01.polypeptide	CBM20_e25	AA13:19|CBM20:19	1.14.99.55:4	granular starch, cyclodextrin	91	168	6.3e-21	2	83	68	151	89010989011
Uu.00g091820.m01.polypeptide	AA2_e8	AA2:5	-	-	182	1140	4.2e-49	2	181	65	245	983516483516
Uu.00g098460.m01.polypeptide	GH3_e32	GH3:167|GH134:1	3.2.1.21:10|3.2.1.37:4	beta-glucan, xylan	215	751	1.2e-91	1	196	89	285	906976744186
Uu.00g101770.m01.polypeptide	GH5_e65	GH5_5:61|CBM1:36	3.2.1.4:20	cellulose, beta-D-glucan	290	361	1.7e-146	2	289	43	333	989655172414
Uu.00g103200.m01.polypeptide	GH71_e14	GH71:12	-	-	385	442	7.1e-115	1	384	23	411	994805194805
Uu.00g104960.m01.polypeptide	GH47_e5	GH47:259	3.2.1.113:7	protein-linked N-glycan (host glycan)	482	571	1.7e-215	1	482	107	571	997925311203
Uu.00g105910.m01.polypeptide	AA3_e38	AA3_2:9	-	-	600	575	8.2e-184	68	600	30	561	886666666667
Uu.00g107820.m01.polypeptide	CE5_e57	CE5:9	-	-	174	240	4.4e-56	1	174	67	240	994252873563
Uu.00g108010.m01.polypeptide	AA13_e0	AA13:35|CBM20:19	1.14.99.55:5	starch	232	401	4.2e-127	1	231	23	257	991379310345
Uu.00g108010.m01.polypeptide	CBM20_e25	AA13:19|CBM20:19	1.14.99.55:4	granular starch, cyclodextrin	91	401	2.8e-39	1	86	299	384	934065934066
Uu.00g129440.m01.polypeptide	GT90_e11	GT90:72	-	-	290	1023	7.4e-110	6	290	734	1010	979310344828
Uu.00g133370.m01.polypeptide	GH72_e5	GH72:123|CBM43:121	2.4.1.-:3	glucan	309	544	1.3e-142	2	308	21	339	990291262136
Uu.00g133370.m01.polypeptide	CBM43_e30	CBM43:536|GH72:534	2.4.1.-:33	beta-1,3-glucan	85	544	1.9e-24	1	85	390	477	988235294118
Uu.00g133610.m01.polypeptide	AA7_e0	AA7:17	1.1.3.-:1	chitooligosaccharide	417	518	2.3e-40	11	410	86	509	956834532374
Uu.00g134920.m01.polypeptide	AA3_e27	AA3_2:18|AA3:2	-	-	542	542	2.6e-187	1	541	7	539	9963099631
Uu.00g141820.m01.polypeptide	GT20_e19	GT20:301	3.1.3.12:1	-	492	1008	5.8e-222	2	491	160	688	993902439024
Uu.00g144050.m01.polypeptide	GH45_e0	GH45:307|CBM1:59	3.2.1.4:59	cellulose, lichenin and cereal beta-D-glucan	200	234	3.2e-96	1	200	24	222	995

## Sheet: CAZymes per family
Gene ID	EC#	HMMER	dbCAN_sub	DIAMOND	Signalp	#ofTools
Uu.00g000200.m01.polypeptide	2.4.1.-	GT1(72-468)	GT1_e34	GT1	N	3
Uu.00g000250.m01.polypeptide	-	PL3_2(45-235)	PL3_e4	N	N	2
Uu.00g000630.m01.polypeptide	3.2.1.20|3.2.1.84	GH31(2-409)	GH31_e7	GH31	N	3
Uu.00g000680.m01.polypeptide	-	GH5_31(52-329)	GH5_e13	N	N	2
Uu.00g000700.m01.polypeptide	1.1.3.9|1.1.3.13|1.1.3.-|1.1.3.7|1.1.3.47	AA5_2(71-618)	AA5_e12	AA5_2	N	3
Uu.00g000740.m01.polypeptide	3.2.1.39	GH55(30-758)	GH55_e14	GH55	N	3
Uu.00g001400.m01.polypeptide	-	GH35(35-369)	GH35_e22+CBM67_e19	GH35	N	3
Uu.00g001520.m01.polypeptide	-	GH78(93-706)	GH78_e17	GH78	N	3					Family	#predicted CAZymes*		*by at least 2/3 tools (C,D, E)
Uu.00g002070.m01.polypeptide	1.1.3.-	AA7(125-315)	AA7_e0	N	N	2
Uu.00g002080.m01.polypeptide	3.2.1.21	GH1(2-470)	GH1_e105	GH1	N	3					GH	281
Uu.00g002410.m01.polypeptide	-	GH20(172-499)	GH20_e17	GH20	N	3					GT	98
Uu.00g002850.m01.polypeptide	N	AA3_1(211-767)	N	AA3	N	2					PL	14
Uu.00g003440.m01.polypeptide	3.2.1.40	GH78(70-631)	GH78_e78	GH78	N	3					CE	42
Uu.00g003570.m01.polypeptide	-	GT22(45-516)	GT22_e3	GT22	N	3					AA	157
Uu.00g003930.m01.polypeptide	3.2.1.58	GH55(30-782)	GH55_e8	GH55	N	3					CBMS	18
Uu.00g004010.m01.polypeptide	-	GH16_23(101-295)	GH16_e100	N	N	2
Uu.00g004030.m01.polypeptide	-	GH64(5-381)	GH64_e16	GH64	N	3					Total	610
Uu.00g004330.m01.polypeptide	-	GH17(75-314)	GH17_e57	GH17	N	3
Uu.00g004560.m01.polypeptide	1.1.3.-	AA7(50-255)	AA7_e0	N	N	2
Uu.00g004620.m01.polypeptide	2.4.1.-	GH16_18(73-240)	GH16_e300	N	N	2
Uu.00g004950.m01.polypeptide	1.1.3.-	AA7(40-478)	AA7_e0	N	N	2
Uu.00g005030.m01.polypeptide	3.2.1.96	GH18(32-253)	GH18_e169	N	N	2
Uu.00g005120.m01.polypeptide	-	AA16(18-193)	AA16_e2	N	N	2
Uu.00g005260.m01.polypeptide	-	AA3_2(19-515)	AA3_e15	AA3_2	N	3
Uu.00g005330.m01.polypeptide	-	GH16_22(91-309)	GH16_e291	N	N	2
Uu.00g005460.m01.polypeptide	-	GT90(332-602)	GT90_e20	GT90	N	3
Uu.00g005800.m01.polypeptide	3.2.1.-	GH55(259-553)	GH55_e10	CBM56+GH55	N	3
Uu.00g006100.m01.polypeptide	1.14.99.54|1.14.99.56	AA9(10-234)	AA9_e15	N	N	2
Uu.00g006270.m01.polypeptide	3.2.1.131	GH115(37-654)	GH115_e0	GH115	N	3
Uu.00g006430.m01.polypeptide	3.2.1.55|-	GH43_22(83-298)+GH43_34(367-647)	GH43_e135+GH43_e120	GH43_22+GH43_34	N	3
Uu.00g006840.m01.polypeptide	2.4.1.80	GT21(52-368)	GT21_e38	GT21	N	3
Uu.00g006940.m01.polypeptide	-	CE12(40-232)	CE12_e61	N	N	2
Uu.00g006960.m01.polypeptide	1.1.3.-	AA7(93-276)	AA7_e0	N	N	2
Uu.00g007580.m01.polypeptide	-	GT8(117-354)	GT8_e219	GT8	N	3
Uu.00g007610.m01.polypeptide	3.2.1.177	GH31(213-668)	GH31_e0	GH31	N	3
Uu.00g007700.m01.polypeptide	3.2.1.176|3.2.1.132|3.2.1.4	GH7(18-443)	GH7_e0	GH7	N	3
Uu.00g008370.m01.polypeptide	3.2.1.8	GH11(53-218)	GH11_e17	N	N	2
Uu.00g008960.m01.polypeptide	-	AA1(49-552)	AA1_e4	AA1	N	3
Uu.00g009240.m01.polypeptide	-	GH132(50-328)	GH132_e1	GH132	N	3
Uu.00g009460.m01.polypeptide	1.1.3.-	AA7(37-474)	AA7_e0	N	N	2
Uu.00g009470.m01.polypeptide	1.1.3.-	AA7(46-490)	AA7_e0	N	N	2
Uu.00g009580.m01.polypeptide	1.1.99.18|-	AA8(122-282)+AA3_1(312-817)	AA8_e5+AA3_e61	AA3_1+AA8+CBM1	N	3
Uu.00g009630.m01.polypeptide	-	GH105(60-397)	GH105_e34	GH105	N	3
Uu.00g010030.m01.polypeptide	-	AA1(156-676)	AA1_e34	AA1	N	3
Uu.00g010070.m01.polypeptide	3.2.1.22|2.4.1.-	GH27(125-412)	GH27_e14	GH134+GH27	N	3
Uu.00g010240.m01.polypeptide	-	GH92(249-752)	GH92_e32	GH92	N	3
Uu.00g010640.m01.polypeptide	3.2.1.22|3.2.1.88	GH27(127-374)	GH27_e5+CBM35_e6	CBM35+GH27	N	3
Uu.00g010670.m01.polypeptide	-	AA8(34-190)	AA8_e4	N	N	2
Uu.00g010950.m01.polypeptide	1.1.3.-	AA7(45-248)	AA7_e0	N	N	2
Uu.00g011020.m01.polypeptide	-	AA1(138-646)	AA1_e22	AA1	N	3
Uu.00g011250.m01.polypeptide	3.1.1.-	CE15(29-171)	CE15_e22	N	N	2
Uu.00g011710.m01.polypeptide	-	GH43_13(6-204)+CBM91(231-428)	GH43_e212+CBM91_e31	CBM91+GH43_13	N	3
Uu.00g011730.m01.polypeptide	-	CE16(42-338)	CE16_e2	N	N	2
Uu.00g011770.m01.polypeptide	3.2.1.176|3.2.1.132|3.2.1.4	GH7(19-450)	GH7_e0	CBM1+GH7	N	3
Uu.00g012010.m01.polypeptide	3.1.1.72	CE1(37-228)	CE1_e20	CE1	N	3
Uu.00g012260.m01.polypeptide	-	GH140(34-506)	GH140_e11	GH140	N	3
Uu.00g012340.m01.polypeptide	-	AA9(9-188)	AA9_e47	N	N	2
Uu.00g012410.m01.polypeptide	-	CBM63(163-233)	CBM63_e9	N	N	2
Uu.00g013310.m01.polypeptide	2.4.1.83	GT2(14-183)	GT2	GT2	N	3
Uu.00g013630.m01.polypeptide	-	AA5(241-757)	AA5_e9	AA5_1	N	3
Uu.00g014670.m01.polypeptide	3.2.1.113	GH47(200-693)	GH47_e17	GH47	N	3
Uu.00g015030.m01.polypeptide	-	GT17(59-352)	GT17_e5	GT17	N	3
Uu.00g015070.m01.polypeptide	3.2.1.28	GH37(52-626)	GH37_e4	GH37	N	3
Uu.00g015130.m01.polypeptide	2.4.99.18	GT66(29-677)	GT66_e1	GT66	N	3
Uu.00g015530.m01.polypeptide	-	CE4(73-202)	CE4_e161	N	N	2
Uu.00g016330.m01.polypeptide	-	AA9(10-232)	AA9_e52	N	N	2
Uu.00g016760.m01.polypeptide	-	GH76(22-381)	GH76_e17	GH76	N	3
Uu.00g017160.m01.polypeptide	-	CE5(133-289)	CE5_e57	N	N	2
Uu.00g017850.m01.polypeptide	1.1.3.13	AA3_3(12-604)	AA3_e3	AA3_3	N	3
Uu.00g018150.m01.polypeptide	1.14.99.54|1.14.99.56	AA9(6-234)	AA9_e14	AA9	N	3
Uu.00g018520.m01.polypeptide	3.2.1.23	GH42(40-430)	GH42_e1	CBM18+GH42	N	3
Uu.00g019410.m01.polypeptide	-	GT1(91-430)	GT1_e475	N	N	2
Uu.00g019780.m01.polypeptide	1.1.3.-	AA7(138-353)	AA7_e0	N	N	2
Uu.00g020200.m01.polypeptide	-	GT59(63-584)	GT59_e2	GT59	N	3
Uu.00g020560.m01.polypeptide	4.2.2.23	PL4_3(43-493)	PL4_e1	PL4_3	N	3
Uu.00g021040.m01.polypeptide	3.2.1.67	GH28(451-802)	GH28_e29	GH28	N	3
Uu.00g021080.m01.polypeptide	4.2.2.2	PL1_7(982-1086)	PL1_e51	N	N	2
Uu.00g021120.m01.polypeptide	2.4.1.259|2.4.1.261	GT22(36-467)	GT22_e1	GT22	N	3
Uu.00g021130.m01.polypeptide	-	GH43_30(63-332)	GH43_e297	GH43_30	N	3
Uu.00g021160.m01.polypeptide	-	GH146(55-570)	GH146_e5	CBM13+GH146	N	3
Uu.00g021670.m01.polypeptide	-	GH105(99-332)	GH105_e58	N	N	2
Uu.00g021770.m01.polypeptide	-	AA3_2(13-542)	AA3_e4	AA3_2	N	3
Uu.00g021830.m01.polypeptide	1.1.99.18	AA8(31-229)+AA3_1(259-808)	AA8_e5+AA3_e46	AA3_1+AA8+CBM1	N	3
Uu.00g022220.m01.polypeptide	-	GH92(321-676)	GH92_e19	GH92	N	3
Uu.00g022240.m01.polypeptide	-	AA2(61-199)	AA2_e8	AA0	N	3
Uu.00g022820.m01.polypeptide	3.2.1.25	GH2(24-820)	GH2_e23	GH2	N	3
Uu.00g023040.m01.polypeptide	2.4.1.258	GT58(34-397)	GT58_e1	GT58	N	3
Uu.00g023410.m01.polypeptide	3.2.1.132	GH75(20-154)	GH75_e8	N	N	2
Uu.00g023430.m01.polypeptide	-	GT32(62-137)	GT32_e64	N	N	2
Uu.00g023540.m01.polypeptide	-	AA3_2(35-631)	AA3_e48	AA3_2	N	3
Uu.00g023880.m01.polypeptide	2.4.1.16	GT2(1057-1565)	GT2	GT2	N	3
Uu.00g023890.m01.polypeptide	2.4.1.16	GT2(1207-1713)	GT2	GT2	N	3
Uu.00g023910.m01.polypeptide	3.2.1.55	GH43_26(23-296)	GH43_e197	GH43_26	N	3
Uu.00g023930.m01.polypeptide	-	GT90(323-605)	GT90_e11	GT90	N	3
Uu.00g024130.m01.polypeptide	2.4.1.142|2.4.1.-	GT33(42-449)	GT33_e1	GT33	N	3
Uu.00g024510.m01.polypeptide	1.1.3.-	AA7(380-575)	AA7_e0	N	N	2
Uu.00g024570.m01.polypeptide	-	AA1_3(123-230)	AA1_e12	N	N	2
Uu.00g024680.m01.polypeptide	1.1.3.-	AA7(72-509)	AA7_e0	N	N	2
Uu.00g024760.m01.polypeptide	3.1.1.-	CE15(45-346)	CE15_e22	CE15	N	3
Uu.00g024910.m01.polypeptide	3.2.1.-	GH18(31-369)	GH18_e227	GH18	N	3
Uu.00g025140.m01.polypeptide	2.4.1.-	GH16_18(54-219)	GH16_e300	N	N	2
Uu.00g025280.m01.polypeptide	-	GH18(18-341)	GH18_e143	GH18	N	3
Uu.00g025370.m01.polypeptide	3.2.1.20|3.2.1.177	GH31(378-890)	GH31_e73	GH31	N	3
Uu.00g025460.m01.polypeptide	4.2.2.24	PL26(39-940)	PL26_e0	PL26	N	3
Uu.00g025760.m01.polypeptide	-	AA3_2(45-670)	AA3_e44	AA3	N	3
Uu.00g025830.m01.polypeptide	1.14.99.54|1.14.99.56	AA9(4-104)+AA9(106-183)	AA9_e7+AA9_e7	N	N	2
Uu.00g026270.m01.polypeptide	3.2.1.14	GH18(31-282)	GH18_e94	CBM1+GH18	N	3
Uu.00g026330.m01.polypeptide	1.6.5.6	AA6(4-201)	AA6_e0	N	N	2
Uu.00g027100.m01.polypeptide	-	GH79(51-503)	GH79_e14	GH79	N	3
Uu.00g027220.m01.polypeptide	-	CE5(29-234)	CE5_e42	N	N	2
Uu.00g027340.m01.polypeptide	3.2.1.109	GH114(86-269)	GH114_e25	N	N	2
Uu.00g027410.m01.polypeptide	-	GH3(87-310)	GH3_e26	GH3	N	3
Uu.00g027430.m01.polypeptide	1.1.3.-	AA7(153-340)	AA7_e0	N	N	2
Uu.00g027910.m01.polypeptide	-	GH12(110-256)	GH12_e32	GH12	N	3
Uu.00g028540.m01.polypeptide	1.1.3.9|1.1.3.13|1.1.3.-|1.1.3.7|1.1.3.47	AA5_2(52-665)	AA5_e12	AA5_2+CBM32	N	3
Uu.00g028590.m01.polypeptide	3.2.1.25	GH2(9-748)	GH2_e138	GH2	N	3
Uu.00g028760.m01.polypeptide	-	AA7(168-359)	AA4_e1	N	N	2
Uu.00g028890.m01.polypeptide	3.2.1.21	GH3(78-290)	GH3_e116	GH3	N	3
Uu.00g029170.m01.polypeptide	-	GH43_30(48-334)	GH43_e297	N	N	2
Uu.00g029370.m01.polypeptide	-	GH43_26(23-220)	GH43_e12	N	N	2
Uu.00g029940.m01.polypeptide	3.2.1.55	GH51(209-655)	GH51_e35	GH51	N	3
Uu.00g030200.m01.polypeptide	2.4.1.-	GT50(147-461)	GT50_e0	GT50	N	3
Uu.00g030860.m01.polypeptide	1.1.3.-	AA7(6-170)	AA7_e0	N	N	2
Uu.00g030980.m01.polypeptide	4.2.2.10	PL1_4(113-298)	PL1_e16	PL1_4	N	3
Uu.00g031040.m01.polypeptide	3.2.1.78	GH5_7(154-425)	GH5_e89	CBM1+GH5_7	N	3
Uu.00g031340.m01.polypeptide	-	GH76(105-538)	GH76_e26	GH76	N	3
Uu.00g031580.m01.polypeptide	-	AA3_1(30-570)	AA3_e58	AA3_1	N	3
Uu.00g031680.m01.polypeptide	-	GH93(40-290)	GH93_e18	GH93	N	3
Uu.00g031860.m01.polypeptide	-	GH47(16-553)	GH47_e19	GH47	N	3
Uu.00g032760.m01.polypeptide	1.1.3.-	AA7(40-477)	AA7_e0	N	N	2
Uu.00g032890.m01.polypeptide	2.4.1.231	GT4(481-653)	GT4_e3141	GT4	N	3
Uu.00g033250.m01.polypeptide	-	GT2(64-299)	GT2	GT2	N	3
Uu.00g033430.m01.polypeptide	3.2.1.131	GH115(45-713)	GH115_e0	GH115	N	3
Uu.00g034340.m01.polypeptide	-	GT90(406-689)	GT90_e15	GT90	N	3
Uu.00g034390.m01.polypeptide	-	GH43_13(8-316)+CBM91(353-553)	GH43_e271+CBM91_e16	CBM91+GH43_13	N	3
Uu.00g034500.m01.polypeptide	3.2.1.8	GH11(39-215)	GH11_e8	N	N	2
Uu.00g035030.m01.polypeptide	3.2.1.113	GH47(104-567)	GH47_e5	GH47	N	3
Uu.00g035160.m01.polypeptide	-	AA3_2(6-607)	AA3_e39	AA3_2	N	3
Uu.00g035350.m01.polypeptide	-	AA9(6-92)	AA9_e19	N	N	2
Uu.00g035390.m01.polypeptide	3.2.1.101	GH76(31-399)	GH76_e8	GH76	N	3
Uu.00g035550.m01.polypeptide	2.4.1.173|2.4.1.-	GT1(269-594)	GT1_e153	GT1	N	3
Uu.00g035570.m01.polypeptide	-	GH18(11-239)	GH18_e384	N	N	2
Uu.00g035690.m01.polypeptide	-	AA3_2(7-519)	AA3_e39	AA3_2	N	3
Uu.00g036080.m01.polypeptide	-	PL42(22-349)	PL42_e10	PL42	N	3
Uu.00g036240.m01.polypeptide	3.2.1.26|3.2.1.80|2.4.1.-	GH32(43-334)	GH32_e108	GH32	N	3
Uu.00g036250.m01.polypeptide	-	GH43_26(80-409)	GH43_e181	GH43_26	N	3
Uu.00g036780.m01.polypeptide	-	GT90(669-950)	GT90_e3	GT90	N	3
Uu.00g036920.m01.polypeptide	-	GH16_19(3-73)	GH16_e52	N	N	2
Uu.00g037090.m01.polypeptide	-	GH64(3-370)	GH64_e2	GH64	N	3
Uu.00g037150.m01.polypeptide	-	GH128(10-141)	GH128_e26	N	N	2
Uu.00g037390.m01.polypeptide	1.14.99.56|1.14.99.54	AA9(7-223)	AA9_e31	AA9+CBM1	N	3
Uu.00g037450.m01.polypeptide	-	GH43_37(254-480)	GH43_e161	GH43_37	N	3
Uu.00g037510.m01.polypeptide	3.2.1.20|3.2.1.84	GH31(241-770)	GH31_e7	GH31	N	3
Uu.00g037560.m01.polypeptide	3.2.1.8	GH10(30-325)	GH10_e64	GH10	N	3
Uu.00g037660.m01.polypeptide	1.1.3.-	AA7(37-422)	AA7_e5	N	N	2
Uu.00g037710.m01.polypeptide	-	GT22(8-409)	GT22_e27	GT22	N	3
Uu.00g038020.m01.polypeptide	-	GH16_18(70-225)	GH16_e274	GH16_18	N	3
Uu.00g038050.m01.polypeptide	3.2.1.52	GH20(193-538)	GH20_e10	GH20	N	3
Uu.00g038220.m01.polypeptide	1.14.99.55	CBM20(299-390)	CBM20_e25	N	N	2
Uu.00g038660.m01.polypeptide	-	GH71(29-409)	GH71_e14	N	N	2
Uu.00g039110.m01.polypeptide	3.2.1.113	GH47(102-591)	GH47_e5	GH47	N	3
Uu.00g039540.m01.polypeptide	-	GH76(28-362)	GH76_e17	N	N	2
Uu.00g039550.m01.polypeptide	3.2.1.-	GH132(137-442)	GH132_e3	N	N	2
Uu.00g039950.m01.polypeptide	3.2.1.23|2.4.1.-|-	GH35(51-381)	GH35_e4+CBM67_e19	GH35	N	3
Uu.00g040090.m01.polypeptide	2.4.1.-	GT69(58-316)	GT69_e1	N	N	2
Uu.00g040460.m01.polypeptide	2.4.1.267	GT57(65-296)+GT57(334-566)	GT57_e0	GT57	N	3
Uu.00g040620.m01.polypeptide	-	GH2(17-563)	GH2_e76	GH2	N	3
Uu.00g040780.m01.polypeptide	2.4.1.16	GT2(218-388)	GT2+GT2	GT2	N	3
Uu.00g041010.m01.polypeptide	3.2.1.146|-	GH43_34(61-346)+CBM66(362-516)	GH43_e147+CBM66_e8	CBM66+GH43_34	N	3
Uu.00g041070.m01.polypeptide	2.4.1.15	GT20(162-614)	GT20_e24	GT20	N	3
Uu.00g041480.m01.polypeptide	-	AA3_2(5-530)	AA3_e33	AA3_2	N	3
Uu.00g041560.m01.polypeptide	-	AA3_2(449-673)	AA3_e10	N	N	2
Uu.00g041690.m01.polypeptide	3.2.1.21|3.2.1.45|3.2.1.104	GH5_12(5-528)	GH5_e145	GH5_12	N	3
Uu.00g041730.m01.polypeptide	-	AA9(9-233)	AA9_e29	N	N	2
Uu.00g041990.m01.polypeptide	1.1.3.-	AA7(35-473)	AA7_e0	N	N	2
Uu.00g042100.m01.polypeptide	-	GH16_22(94-317)	GH16_e179	N	N	2
Uu.00g042300.m01.polypeptide	-	GT2(54-305)	GT2	N	N	2
Uu.00g042370.m01.polypeptide	-	GT2(41-280)	GT2	N	N	2
Uu.00g042460.m01.polypeptide	-	GH131(35-285)	GH131_e0	N	N	2
Uu.00g042740.m01.polypeptide	3.2.1.89	GH53(21-358)	GH53_e5	GH53	N	3
Uu.00g042980.m01.polypeptide	-	GH79(40-495)	GH79_e7	GH79	N	3
Uu.00g042990.m01.polypeptide	-	CE4(65-195)	CE4_e357	N	N	2
Uu.00g043680.m01.polypeptide	-	GT2(108-256)	GT2	GT2	N	3
Uu.00g043950.m01.polypeptide	-	AA5(725-1225)	AA5_e9	AA5_1	N	3
Uu.00g044160.m01.polypeptide	-	GT15(62-349)	GT15_e3	GT15	N	3
Uu.00g044410.m01.polypeptide	-	GH5_24(67-379)	GH5_e56	GH5_24	N	3
Uu.00g044780.m01.polypeptide	2.4.1.25|3.2.1.33	GH13_25(1087-1538)	GH13_e153+GH133_e0	GH13_25+GH133	N	3
Uu.00g045200.m01.polypeptide	-	GT34(157-419)	GT34_e13	GT34	N	3
Uu.00g045220.m01.polypeptide	-	GH16_1(65-298)	GH16_e109	N	N	2
Uu.00g045260.m01.polypeptide	3.2.1.15	GH28(65-390)	GH28_e75	GH28	N	3
Uu.00g045350.m01.polypeptide	-	AA2(96-345)	AA2_e1	AA2	N	3
Uu.00g045580.m01.polypeptide	2.4.1.16	GT2(656-1179)	GT2	GT2	N	3
Uu.00g045610.m01.polypeptide	3.2.1.-	GH17(301-552)	GH17_e33	N	N	2
Uu.00g045740.m01.polypeptide	2.4.1.-|2.4.1.257	GT62(71-335)	GT62_e0	GT62	N	3
Uu.00g046540.m01.polypeptide	3.2.1.24	GH38(303-561)	GH38_e20	GH38	N	3
Uu.00g046810.m01.polypeptide	2.4.1.109	GT39(55-300)	GT39_e12	GT39	N	3
Uu.00g046840.m01.polypeptide	3.2.1.1	GH13_5(263-448)	GH13_e25	GH13_5	N	3
Uu.00g046890.m01.polypeptide	2.4.1.183|2.4.1.-	GH13_22(99-498)+GH13_22(1147-1623)	GH13_e196+GT5_e25	GH13_22+GT5	N	3
Uu.00g047480.m01.polypeptide	-	GT62(1-226)	GT62_e5	GT62	N	3
Uu.00g047650.m01.polypeptide	-	AA11(22-219)	AA11_e5	N	N	2
Uu.00g048850.m01.polypeptide	-	GH5_41(86-343)	GH5_e291	N	N	2
Uu.00g048880.m01.polypeptide	-	GT2(302-509)	GT2	GT2	N	3
Uu.00g049410.m01.polypeptide	-	GH3(83-295)	GH3_e26	GH3	N	3
Uu.00g049530.m01.polypeptide	-	CE12(33-225)	CE12_e61	N	N	2
Uu.00g049910.m01.polypeptide	-	GH76(28-392)	GH76_e9	GH76	N	3
Uu.00g050430.m01.polypeptide	-	AA7(54-480)	AA7_e3	N	N	2
Uu.00g050860.m01.polypeptide	-	GH93(77-277)	GH93_e12	N	N	2
Uu.00g051160.m01.polypeptide	-	GT15(67-354)	GT15_e3	GT15	N	3
Uu.00g051260.m01.polypeptide	1.1.3.-	AA7(51-483)	AA7_e5	AA7	N	3
Uu.00g051510.m01.polypeptide	3.2.1.31	GH79(45-382)	GH79_e20	GH79	N	3
Uu.00g051530.m01.polypeptide	-	CE3(74-272)	CE3_e20	N	N	2
Uu.00g051850.m01.polypeptide	2.4.1.16	GT2(449-611)+GT2(589-830)	GT2+GT2	GT2	N	3
Uu.00g051880.m01.polypeptide	-	GT90(340-623)	GT90_e11	GT90	N	3
Uu.00g052030.m01.polypeptide	1.1.3.-	AA7(37-265)	AA7_e0	AA7	N	3
Uu.00g052280.m01.polypeptide	1.1.3.-	AA7(41-463)	AA7_e0	N	N	2
Uu.00g052310.m01.polypeptide	-	AA9(90-193)	AA9_e3	N	N	2
Uu.00g052380.m01.polypeptide	1.10.3.2|1.10.3.-	AA1_3(107-461)	AA1_e46	AA1_3	N	3
Uu.00g052490.m01.polypeptide	-	GH128(79-296)	GH128_e16	N	N	2
Uu.00g052530.m01.polypeptide	-	GH125(3-457)	GH125_e2	GH125	N	3
[truncated: 389 more rows]

## Sheet: CYP450s 
CYP superfamily	#predicted CYP proteins
[truncated: 43 more rows]

[truncated: 1 more sheets: UPOs]
