# Supplementary material for: Genome sequencing and molecular networking analysis of the wild fungus Anthostomella pinea reveal its ability to produce a diverse range of secondary metabolites
Source: Fungal Biol Biotechnol. 2024 Jan 3;11:1. doi: 10.1186/s40694-023-00170-1 (PMC10763133; doi:10.1186/s40694-023-00170-1)
Supplement: Supplementary file 8 — Additional file 8: Results of blastP search on core synthase/cyclase genes from predicted terpene BGCs in the genome of A. pinea F5. The best annotated hits for each blastP search are highlighted in yellow. [file 40694_2023_170_MOESM8_ESM.xlsx]

## Sheet: BlastP hits of core genes BGCs
BGC ID (fSMASH)	Core gene (fSMASH)	Description of best annotated blastP hit	Organism	Accession	% identity	E-value
BGC_1.3	Terpene synthase_C	Aristolochene synthase	Hypoxylon argillaceum	KAI0869696.1	70.213	8.87e-174
BGC_1.4	Terpene cyclase	Oxidosqualene:lanosterol cyclase	Hypoxylon sp. NC1633	KAI2613416.1	83.901	0
BGC_2.9	Terpene synthase_C	Aristolochene synthase	Annulohypoxylon truncatum	XP_047850246.1	78.313	0
BGC_3.2	Pythoese synthase	Farnesyl-diphosphate farnesyl transferase (SQS)	Biscogniauxia mediterranea	KAI1492707.1	81.144	0
BGC_11.4	Fungal GGPPS	Geranylgeranyl pyrophosphate synthase (GGPPS)	Hypoxylon pulicicidum	A0A2I6PJ05.1	84.238	0
BGC_12.1	Terpene synthase_C	Terpenoid synthase*	Xylaria venustula	KAI1295195.1	69.287	0
BGC_12.3	Terpene synthase_C	Presilphiperfolan-8-beta-ol synthase	Xylaria curta	KAI0551804.1	74.214	5.98e-172
BGC_12.4	Pythoene synthase	Bifunctional lycopene cyclase/phytoene synthase	Daldinia childiae	XP_033438072.1	73.096	0
BGC_12.7	Terpene synthase_C	Terpenoid synthase*	Hypoxylon sp. NC0597	KAI0143932.1	54.459	1.81e-123
BGC_14.3	Trichodiene synthase (TRI5)	Trichodiene synthase	Endocarpon pusillum	KAF7505019.1	46.575	1.04e-114
BGC_14.6	Terpene synthase_C	Putative pentalenene synthase	Hypomontagnella monticulosa	KAI0386475.1	81.501	0
BGC_14.10	Terpene synthase_C	(+)-eremophilene synthase	Colletotrichum orbiculare MAFF 240422	TDZ17123.1	61.364	3.68e-147
BGC_18.5	Terpene synthase_C	Presilphiperfolan-8-beta-ol synthase-like protein	Acremonium chrysogenum ATCC 11550	KFH47841.1	55.755	1.71e-99
BGC_18.10	Trichodiene synthase (TRI5)	Longiborneol synthase	Trichoderma gamsii	XP_018665912.1	66.134	1.06e-152

## Sheet: BGC_1.3
Accession	% identity	alignment length	mismatches	gap opens	query start	query end	subject start	subject end	E-value	Bit score	% positives
KAI0869696.1	70.213	329	98	0	36	364	2	330	8.87e-174	497	82.67
KAI1146856.1	69.909	329	99	0	36	364	2	330	1.15e-173	496	82.67
KAI0100511.1	71.207	323	92	1	42	364	9	330	1.07e-171	491	82.66
KAI1130840.1	73.226	310	83	0	55	364	21	330	4.91e-171	490	85.16
KAI0146376.1	69.301	329	100	1	36	364	9	336	7.68e-169	484	80.55
XP_047830887.1	68.536	321	98	1	48	365	11	331	1.15e-166	479	83.18
KAI8627396.1	66.124	307	104	0	56	362	21	327	8.25e-151	438	80.46
KAI6082197.1	60	335	129	2	36	365	2	336	2.47e-147	430	77.01
KAI1091698.1	59.292	339	128	3	31	364	2	335	2.34e-143	420	76.4
OTA96860.1	60.18	334	130	2	31	364	2	332	2.69e-142	417	75.75
KAI1443034.1	59.701	335	133	2	31	364	2	335	3.19e-142	417	76.12
OTA58831.1	59.88	334	131	2	31	364	2	332	3.86e-142	417	75.45
XP_047851306.1	59.104	335	135	2	31	364	2	335	1.22e-141	416	77.01
KAI0839476.1	62.013	308	114	1	60	364	28	335	2.09e-141	415	79.22
XP_047816856.1	58.683	334	133	2	36	364	2	335	2.52e-141	415	76.35
KAI0893383.1	62.418	306	115	0	59	364	5	310	5.16e-141	413	79.41
KAI0107961.1	59.517	331	132	1	36	364	2	332	5.32e-141	414	76.44
KAI2463959.1	56.977	344	139	2	22	364	3	338	7.4e-141	414	73.55
KAI4858599.1	59.021	327	131	1	41	364	2	328	9.61e-141	413	75.84
KAI1409845.1	58.982	334	135	2	31	364	2	333	1.89e-140	412	74.85
KAI3319187.1	59.172	338	135	2	28	364	2	337	4.07e-140	412	73.37
ROW10603.1	59.937	317	126	1	51	366	21	337	9.42e-138	405	76.34
KAI2601917.1	59.443	323	128	1	42	361	7	329	4.46e-137	404	75.54
ROV95389.1	56.97	330	126	3	49	365	5	331	3.62e-136	401	75.45
KAI1381283.1	59.048	315	126	1	50	364	2	313	1.56e-135	399	76.19
KAI0537285.1	59.272	302	123	0	63	364	33	334	2.52e-134	397	77.48
OTB02484.1	58.804	301	124	0	64	364	11	311	1.62e-132	392	79.4
KAF2973138.1	56.402	328	143	0	38	365	11	338	3.46e-132	392	73.48
KAI0532410.1	56.456	333	141	2	33	365	11	339	2.73e-131	389	73.57
KAI1325881.1	58.746	303	125	0	62	364	11	313	6.73e-131	387	76.24
KAI0436183.1	56.825	315	133	1	50	364	2	313	3.46e-130	385	74.6
KAF1829175.1	56.25	336	143	3	27	361	7	339	5.16e-130	386	72.92
KAF2228967.1	59.076	303	124	0	63	365	19	321	1.38e-128	382	75.91
KAI0146312.1	57.667	300	127	0	62	361	11	310	5.21e-127	377	75.67
KAF9894894.1	55.556	315	139	1	48	361	1	315	1.64e-125	374	74.6
KAH8781069.1	56.329	316	136	2	53	366	3	318	2.29e-125	375	73.42
KAI2631796.1	56.291	302	132	0	64	365	9	310	5.3e-124	370	75.83
KAI0193854.1	56.291	302	132	0	63	364	12	313	2.49e-123	368	75.5
KAE8384177.1	54.603	315	142	1	48	361	1	315	7.31e-123	367	74.29
KAF5862547.1	54.603	315	142	1	48	361	1	315	7.71e-123	367	74.29
XP_051315276.1	54.515	299	136	0	63	361	15	313	1.82e-122	366	77.26
Q9UR08.1	53.651	315	145	1	48	361	1	315	1.62e-120	361	73.65
4KUX_A	55.853	299	131	1	64	361	11	309	8.33e-120	359	75.92
XP_026612863.1	57.143	301	128	1	62	361	15	315	1.14e-119	359	74.75
KAJ3580032.1	55.629	302	133	1	64	364	9	310	1.78e-119	358	74.83
5IMI_A	55.518	299	132	1	64	361	11	309	2.86e-119	358	75.92
TRX92881.1	51.917	339	160	2	23	361	1	336	4.2e-119	358	67.55
5IN8_A	55.518	299	132	1	64	361	11	309	5.15e-119	357	75.59
XP_001903542.1	55.484	310	135	2	58	364	34	343	7.04e-119	358	73.23
KAI3337518.1	52.537	335	156	2	27	361	5	336	7.64e-119	358	67.46
KAI1368321.1	55.629	302	133	1	64	364	9	310	7.68e-119	357	74.5
VBB78575.1	56.393	305	130	2	63	364	39	343	1.37e-118	357	73.11
5IMP_A	55.518	299	132	1	64	361	11	309	1.55e-118	356	75.59
KAI0454854.1	57.093	289	124	0	76	364	14	302	3.82e-118	355	75.78
5IMN_A	55.184	299	133	1	64	361	11	309	4.77e-118	355	75.59
KAH9862934.1	54.181	299	137	0	63	361	19	317	1.42e-117	354	73.24
XP_047830022.1	54.87	308	139	0	54	361	3	310	1.84e-117	353	69.81
KAA8909878.1	53.333	315	146	1	50	363	25	339	3.36e-117	353	72.06
KAI1355395.1	54.967	302	135	1	64	364	9	310	4.29e-117	353	74.5
XP_031903106.1	53.016	315	147	1	48	361	1	315	4.45e-117	352	72.7
XP_040789935.1	53.512	299	139	0	64	362	7	305	5.51e-117	352	73.91
KAI0474768.1	56.993	286	123	0	79	364	17	302	6.3e-117	352	76.22
POS72418.1	56.209	306	133	1	58	362	4	309	9.33e-117	351	72.22
KAI0538752.1	55.254	295	132	0	70	364	16	310	9.96e-117	351	74.24
KAI0198458.1	55.903	288	127	0	78	365	3	290	1.48e-116	350	75
KAI0904516.1	54.545	308	140	0	54	361	3	310	1.58e-116	351	68.83
KAI1421884.1	54.967	302	135	1	64	364	9	310	1.85e-116	350	73.84
KAI1282772.1	54.636	302	136	1	64	364	9	310	1.98e-116	350	74.5
KAI0533245.1	56.856	299	128	1	63	361	16	313	2.02e-116	351	71.24
MCJ1268214.1	54.181	299	136	1	64	361	7	305	2.08e-116	351	74.25
KAJ6134168.1	50.765	327	155	1	41	361	22	348	2.41e-116	352	70.34
KAH8749868.1	56.393	305	130	2	63	364	9	313	3.66e-116	350	72.46
KAI1181948.1	54.221	308	141	0	54	361	3	310	7.36e-116	349	69.48
XP_047827133.1	53.642	302	139	1	64	364	9	310	7.57e-116	349	74.5
XP_049165692.1	49.718	354	164	5	19	365	7	353	7.68e-116	351	68.36
KIA75982.1	52.454	326	143	2	48	361	28	353	8.48e-116	351	70.25
XP_043016780.1	56.146	301	132	0	64	364	21	321	9.05e-116	349	73.09
KAI1843093.1	49.718	354	164	5	19	365	7	353	9.76e-116	350	68.36
KAI0810296.1	54.636	302	136	1	64	364	9	310	1.01e-115	349	74.17
KAI0163976.1	53.618	304	140	1	63	365	12	315	1.1e-115	349	73.68
KAI1309761.1	54.636	302	136	1	64	364	9	310	1.34e-115	348	73.84
XP_016595385.1	54.967	302	135	1	63	363	28	329	2.24e-115	348	73.84
KGO48192.1	54.967	302	135	1	63	363	28	329	2.52e-115	348	73.84
POS78599.1	52.492	301	141	1	63	361	41	341	2.52e-115	349	74.09
XP_051582593.1	51.713	321	150	2	43	361	3	320	2.73e-115	348	71.65
KAI0435041.1	54.305	302	137	1	64	364	9	310	3.37e-115	347	73.51
KAI3316783.1	55.208	288	129	0	77	364	2	289	3.9e-115	347	76.04
RYO53756.1	53.247	308	142	1	56	361	13	320	4.66e-115	348	72.4
TGJ85105.1	54.576	295	134	0	70	364	16	310	6.28e-115	347	73.9
RYN75363.1	53.247	308	142	1	56	361	13	320	7.86e-115	347	72.4
KAI9794983.1	48.98	343	161	3	32	361	2	343	8.4e-115	348	69.68
RWA03657.1	55.254	295	132	0	70	364	16	310	1e-114	346	73.9
KAI0976604.1	54.305	302	137	1	64	364	9	310	1.13e-114	346	73.18
XP_007760001.1	52.258	310	144	2	56	365	16	321	1.15e-114	347	71.61
GAW16145.1	54.915	295	133	0	70	364	16	310	1.75e-114	345	73.9
KAI0415919.1	54.915	295	133	0	70	364	16	310	1.79e-114	345	73.9
XP_008724827.1	52.258	310	144	2	56	365	16	321	2.31e-114	346	71.61
KAI9837889.1	53.115	305	135	2	60	361	44	343	2.81e-114	346	72.79
KAF1993247.1	50.435	345	161	4	26	363	2	343	3.46e-114	346	67.25
KAI0109098.1	56.207	290	127	0	76	365	14	303	6.78e-114	344	73.1

## Sheet: BGC_1.4
Accession	% identity	alignment length	mismatches	gap opens	query start	query end	subject start	subject end	E-value	Bit score	% positives
KAI2613416.1	83.901	764	115	1	1	764	1	756	0	1384	91.49
KAI1414442.1	84.424	764	117	1	1	764	1	762	0	1378	91.36
KAI0471487.1	83.77	764	124	0	1	764	1	764	0	1370	90.84
KAI0007348.1	83.639	764	116	1	1	764	1	755	0	1370	90.97
KAI1135599.1	83.77	764	122	1	1	764	1	762	0	1368	89.92
KAI1404961.1	82.62	771	127	1	1	764	1	771	0	1365	90.14
KAI0376504.1	82.898	766	129	1	1	764	2	767	0	1362	90.86
KAI0110528.1	83.246	764	126	1	1	764	1	762	0	1361	90.71
KAI2629196.1	82.614	765	131	1	2	764	3	767	0	1357	90.72
OTA68027.1	82.853	764	129	1	1	764	1	762	0	1357	90.45
KAI1372749.1	83.508	764	121	1	1	764	1	759	0	1355	90.05
OTA81196.1	82.723	764	130	1	1	764	80	841	0	1354	90.45
KAI1760197.1	82.338	770	126	2	1	764	1	766	0	1352	90.13
KAI6080930.1	81.664	769	136	1	1	764	1	769	0	1351	89.99
KAI1455195.1	82.269	767	133	1	1	764	1	767	0	1348	89.31
KAI1772998.1	82.101	771	128	3	1	764	1	768	0	1346	89.23
KAI1078691.1	82.592	764	131	1	1	764	1	762	0	1345	90.05
KAI4859099.1	82.055	769	133	1	1	764	1	769	0	1345	88.95
KAI0890859.1	81.854	766	137	1	1	764	1	766	0	1343	88.9
KAI1440200.1	81.854	766	137	1	1	764	1	766	0	1342	88.77
KAI0835181.1	81.806	764	137	1	1	764	1	762	0	1341	89.66
XP_047851403.1	81.984	766	136	1	1	764	1	766	0	1338	89.16
KAI2465198.1	81.937	764	136	1	1	764	1	762	0	1337	89.53
OTB01708.1	81.486	767	139	1	1	764	2	768	0	1337	88.53
KAI1086182.1	81.332	766	141	1	1	764	1	766	0	1337	89.16
XP_051368230.1	81.25	768	138	2	1	764	1	766	0	1335	89.32
KAI1505785.1	82.199	764	134	1	1	764	1	762	0	1332	90.45
KAI1099573.1	80.784	765	144	2	1	764	1	763	0	1329	89.8
KAI1481789.1	83.47	732	121	0	33	764	7	738	0	1327	92.21
KAI1340757.1	84.405	731	114	0	34	764	21	751	0	1327	91.93
OTB18193.1	83.333	732	122	0	33	764	7	738	0	1325	92.08
XP_049103066.1	83.916	715	115	0	47	761	26	740	0	1324	92.17
KAI1640689.1	80.236	764	149	1	1	764	1	762	0	1324	89.14
XP_047816948.1	80.965	767	143	1	1	764	1	767	0	1321	89.05
XP_049116270.1	81.52	763	133	1	1	763	1	755	0	1321	88.99
KAI2778210.1	85.077	717	107	0	48	764	28	744	0	1320	92.47
KAI1494091.1	80.105	764	150	1	1	764	1	762	0	1320	89.01
KAI0599288.1	80.105	764	150	1	1	764	52	813	0	1319	88.87
XP_049158503.1	83.469	738	116	1	33	764	7	744	0	1319	90.79
RYP78013.1	80.131	765	142	3	1	764	1	756	0	1318	89.02
RYP06469.1	80	765	143	3	1	764	1	756	0	1318	88.63
KAI1808241.1	83.946	735	115	2	33	764	7	741	0	1318	91.43
RYP63791.1	80.654	765	138	3	1	764	1	756	0	1317	88.37
RYP11868.1	79.869	765	144	3	1	764	1	756	0	1316	89.02
XP_047792189.1	83.265	735	120	2	33	764	7	741	0	1316	91.7
KAI0157962.1	80.131	765	150	2	1	764	1	764	0	1315	88.76
KAI0017177.1	81.046	765	139	2	1	764	1	760	0	1315	88.63
KAI1123807.1	79.216	765	147	3	1	763	1	755	0	1315	88.5
RYP92087.1	79.608	765	146	3	1	764	1	756	0	1311	88.63
KAI0546696.1	79.238	761	150	2	1	761	1	753	0	1311	88.83
XP_047865105.1	82.88	736	122	1	33	764	7	742	0	1311	90.76
XP_033433344.1	82.745	736	123	1	33	764	7	742	0	1310	90.35
KAI8959078.1	83.47	732	121	0	33	764	7	738	0	1309	91.67
RYP02244.1	79.216	765	149	3	1	764	1	756	0	1308	88.37
XP_051317416.1	82.514	732	128	0	33	764	6	737	0	1306	90.44
RYO73768.1	79.346	765	148	3	1	764	1	756	0	1305	88.37
KAI0135857.1	82.09	737	127	1	33	764	7	743	0	1302	90.5
RYP49154.1	79.216	765	149	3	1	764	1	756	0	1301	88.1
KAI0805671.1	81.756	729	132	1	33	761	7	734	0	1301	90.95
KAI8623936.1	78.768	763	150	3	1	761	1	753	0	1298	87.55
KAI5918869.1	78.665	764	150	1	1	764	1	751	0	1295	87.57
KAI1254187.1	78.403	764	165	0	1	764	1	764	0	1295	87.83
KAI0854654.1	79.112	766	148	3	1	764	1	756	0	1294	88.38
EMR68379.1	78.403	764	165	0	1	764	1	764	0	1294	87.7
TRX89440.1	79.243	766	147	3	1	764	36	791	0	1294	88.38
KAI0533333.1	80.952	735	139	1	27	761	7	740	0	1294	89.25
KAI0183612.1	78.796	764	154	2	1	764	1	756	0	1293	88.48
KAI1181710.1	78.46	766	155	3	1	764	1	758	0	1293	87.21
KAI1751558.1	78.534	764	150	4	1	761	1	753	0	1292	87.43
KAI1733509.1	79.009	767	147	4	1	764	1	756	0	1291	88.27
KAI1271820.1	81.114	736	138	1	29	764	3	737	0	1290	90.49
KAI3316967.1	78.721	766	141	3	1	764	1	746	0	1290	88.12
KAI0449422.1	78.59	766	152	3	1	764	1	756	0	1289	88.64
KAF2971298.1	80.785	739	141	1	26	764	6	743	0	1287	89.72
KAI0424372.1	81.694	732	133	1	33	764	7	737	0	1285	90.57
KAI3328528.1	80.601	732	141	1	33	764	7	737	0	1284	89.75
KAI1145623.1	78.851	766	150	4	1	764	1	756	0	1284	87.73
KAI1355869.1	81.284	732	136	1	33	764	7	737	0	1283	90.44
KAI0906077.1	80.601	732	141	1	33	764	7	737	0	1283	89.62
TGJ80517.1	80.297	741	145	1	24	764	4	743	0	1282	89.07
KAI1419715.1	81.011	732	138	1	33	764	7	737	0	1282	90.16
KAI0868691.1	78.59	766	152	4	1	764	1	756	0	1280	87.47
KAI0445090.1	79.111	742	151	2	25	763	15	755	0	1279	88.54
GAP91389.1	78.665	764	150	2	1	764	1	751	0	1279	87.83
KAJ2989669.1	77.807	766	158	3	1	764	1	756	0	1278	87.47
KAI0465954.1	79.315	759	146	3	7	764	27	775	0	1276	88.01
KAH8159041.1	79.946	743	145	2	25	764	72	813	0	1276	89.37
KAI1165151.1	78.329	766	156	4	1	764	1	758	0	1276	87.08
GAW18291.1	79.702	739	149	1	26	764	6	743	0	1275	89.45
KAI1199190.1	77.937	766	159	3	1	764	1	758	0	1274	87.34
KAI1819005.1	77.094	764	166	2	1	764	1	755	0	1274	87.96
KAI0418340.1	79.428	734	150	1	27	760	7	739	0	1272	88.96
KXJ93480.1	77.386	765	169	2	1	763	1	763	0	1272	86.67
KAI0408259.1	78.272	764	158	2	1	764	1	756	0	1270	86.65
KAI1435944.1	77.851	763	162	2	1	763	1	756	0	1269	87.81
KAI8944119.1	77.88	764	159	3	1	764	1	754	0	1268	87.57
KAI0201184.1	77.487	764	164	2	1	764	1	756	0	1268	87.04
KAI0396768.1	77.285	766	158	4	1	764	1	752	0	1268	87.86
XP_046014444.1	76	775	174	3	1	763	1	775	0	1267	85.68
KAI1313237.1	80.245	734	142	2	33	764	7	739	0	1265	89.1

## Sheet: BGC_2.9
Accession	% identity	alignment length	mismatches	gap opens	query start	query end	subject start	subject end	E-value	Bit score	% positives
KAI3322261.1	75.281	356	63	4	1	334	1	353	0	545	83.15
XP_047850246.1	78.313	332	66	3	1	330	1	328	0	541	87.65
KAI1098798.1	76.737	331	73	2	1	330	1	328	0	532	86.4
OTB04033.1	70.845	343	89	2	1	336	1	339	0	514	82.22
KAH8746643.1	70.571	333	91	2	1	330	1	329	7.16e-173	493	83.48
XP_040771387.1	70.468	342	84	4	1	334	1	333	1.84e-170	488	81.29
KAH7322523.1	64.762	315	104	2	27	336	28	340	2.28e-148	431	79.05
OCL11144.1	65.246	305	100	2	30	330	32	334	4.46e-145	423	79.67
EOD47374.1	62.422	322	115	3	10	330	33	349	7.31e-143	418	77.02
XP_046041708.1	61.562	320	116	3	15	332	3	317	7.53e-141	412	75.94
KAF9761118.1	60.991	323	119	3	12	332	14	331	1.34e-140	411	75.54
KAJ4011789.1	60.991	323	119	3	12	332	14	331	6.92e-140	410	75.54
KAI9168056.1	61.184	304	114	2	29	330	39	340	3.42e-137	403	77.96
MCJ1358199.1	60.656	305	114	2	30	330	42	344	8.93e-137	402	78.36
MCJ1348369.1	61.967	305	110	2	30	330	46	348	9.27e-137	402	76.07
KAI3337027.1	57.186	334	133	4	4	333	22	349	2.61e-136	401	74.85
KAI1074464.1	59.177	316	125	2	19	332	34	347	8.85e-136	400	75.95
TGJ88397.1	61.716	303	112	2	30	330	41	341	5.1e-135	398	76.9
KAI0390656.1	61.311	305	114	3	30	332	9	311	8.54e-135	396	77.38
KAI0407180.1	60.131	306	118	2	30	333	36	339	4.36e-133	393	75.82
KAF4766289.1	58.41	327	130	3	6	330	20	342	7.69e-133	392	72.48
KAI5240138.1	61.056	303	114	2	30	330	29	329	1.23e-132	391	76.57
XP_013346601.1	61.056	303	114	2	30	330	29	329	3.14e-132	390	76.57
KAI5275902.1	60.726	303	115	2	30	330	29	329	1.24e-131	389	76.24
KAH9993650.1	61.039	308	114	3	28	332	41	345	4.89e-131	388	76.95
KAI0195872.1	60.067	298	115	2	37	332	41	336	1.81e-130	386	76.51
KEY73226.1	58.529	340	129	4	1	330	1	338	6.86e-130	385	70.29
KAJ5870146.1	61.592	289	107	2	47	333	3	289	3.21e-129	381	77.51
KAI1267664.1	62.252	302	108	2	33	330	33	332	3.53e-129	382	74.5
OBT39358.1	59.736	303	115	2	33	330	50	350	4.74e-129	383	77.89
KFA81813.1	58.235	340	130	4	1	330	1	338	5.23e-129	382	70.29
XP_038933630.1	62.252	302	108	2	33	330	42	341	7.87e-129	382	74.5
KAI2731944.1	62.252	302	108	2	33	330	42	341	7.87e-129	382	74.5
KAJ5237730.1	61.921	302	109	2	33	330	42	341	8.05e-129	382	74.83
CRL18805.1	61.921	302	109	2	33	330	42	341	1.13e-128	382	74.5
XP_024731903.1	58.9	309	117	4	34	335	27	332	1.87e-128	381	76.7
XP_002557473.1	61.921	302	109	2	33	330	42	341	1.89e-128	381	74.5
KAI0391867.1	61.921	302	109	3	33	330	35	334	3.48e-128	380	75.17
KAA8909878.1	59.272	302	118	2	32	330	38	337	6.99e-128	380	76.16
1DGP_A	62.207	299	107	2	33	327	3	299	1.05e-127	377	74.58
XP_007295566.1	57.434	343	131	4	1	330	4	344	2.07e-127	379	69.1
KAI1198230.1	61.258	302	111	2	33	330	33	332	2.73e-127	378	74.17
KAH7113715.1	61.921	302	109	2	33	330	42	341	3.09e-127	378	74.17
KAJ5201119.1	61.258	302	111	2	33	330	22	321	3.41e-127	377	74.17
KAI1156829.1	57.612	335	134	4	1	330	1	332	3.83e-127	377	71.04
KAI9046675.1	61.921	302	109	2	33	330	45	344	3.94e-127	378	73.84
KAI0870734.1	57.612	335	134	4	1	330	1	332	6.4e-127	377	71.04
KAI5203354.1	58.746	303	119	3	30	330	29	327	1.39e-125	373	75.58
KAI1138336.1	56.869	313	129	2	22	330	47	357	1.48e-125	374	74.12
KAJ3546647.1	59.016	305	119	3	33	333	45	347	1.89e-125	374	74.75
XP_044726336.1	60.265	302	115	2	32	330	92	391	2.91e-125	375	74.5
KAH8760539.1	58.416	303	120	2	32	330	39	339	3.2e-125	373	73.93
KAF5006789.1	59.016	305	119	3	33	333	45	347	4.82e-125	373	74.75
KAJ5920192.1	60.473	296	111	2	33	324	42	335	6.01e-125	372	75
POS78599.1	57.426	303	123	2	32	330	41	341	2.26e-124	371	73.93
KAI9794983.1	57.98	307	121	4	32	333	43	346	2.86e-124	371	76.55
KZN84881.1	58.621	319	109	3	33	330	42	358	6.08e-124	370	70.53
KAI9739473.1	58.632	307	121	3	30	332	34	338	8.37e-124	380	75.57
XP_016758051.1	59.801	301	117	2	32	330	37	335	2.19e-123	368	75.08
KAB8216387.1	56.369	314	130	2	22	330	31	342	9.82e-123	367	72.93
XP_044643762.1	57.756	303	122	2	32	330	39	339	1.25e-122	366	72.61
KAB8209383.1	56.369	314	130	2	22	330	31	342	1.57e-122	366	71.97
ACN59216.1	61.092	293	108	2	33	321	42	332	1.68e-122	366	74.4
KAE8342149.1	56.051	314	131	2	22	330	31	342	1.87e-122	366	72.29
PYI24533.1	58.784	296	118	2	37	330	30	323	2.11e-122	365	74.66
KAE8313518.1	57.86	299	119	2	37	330	36	332	1.06e-121	364	73.91
XP_052997396.1	56.766	303	125	3	32	330	39	339	2.63e-121	363	74.26
ANM86460.1	56.623	302	125	2	33	330	35	334	5e-121	362	75.17
KAE8327327.1	57.86	299	119	2	37	330	14	310	5.4e-121	361	73.91
4KUX_A	55.7	307	131	2	31	334	9	313	2.18e-120	360	72.64
Q9UR08.1	55.7	307	131	2	31	334	15	319	2.85e-120	359	72.64
EXV00358.1	57.616	302	123	2	32	330	68	367	4.04e-120	361	74.5
KAF1993247.1	56.766	303	124	2	33	330	41	341	4.13e-120	360	73.93
KAF5027082.1	56.863	306	126	2	31	332	39	342	4.91e-120	360	72.55
5IMI_A	55.375	307	132	2	31	334	9	313	6.63e-120	358	72.64
KAF5862547.1	56.066	305	129	2	33	334	17	319	7.06e-120	358	72.46
KAH6674965.1	57.534	292	119	2	42	330	52	341	1.39e-119	358	77.05
5IN8_A	55.375	307	132	2	31	334	9	313	1.45e-119	357	72.31
RYP52873.1	58.94	302	105	3	33	330	42	328	1.47e-119	358	71.52
KAE8378311.1	55.369	298	129	3	35	330	8	303	1.68e-119	357	75.84
XP_018151679.1	56.106	303	127	2	32	330	38	338	2.09e-119	358	73.27
TKX26524.1	56.811	301	126	2	32	330	44	342	2.38e-119	358	74.09
KAE8384177.1	55.738	305	130	2	33	334	17	319	2.59e-119	357	72.46
5IMP_A	55.375	307	132	2	31	334	9	313	2.96e-119	357	72.31
KAH7141619.1	57.616	302	122	2	33	330	40	339	3.53e-119	357	72.52
5IMN_A	55.049	307	133	2	31	334	9	313	8.53e-119	355	72.31
XP_040717180.1	54.088	318	138	2	21	330	7	324	1.53e-118	355	70.44
XP_031919246.1	55.667	300	128	4	33	330	11	307	1.92e-118	355	75.33
XP_031919712.1	56.856	299	122	2	37	330	27	323	1.93e-118	355	73.91
MCJ1258244.1	56.314	293	123	2	46	335	2	292	2.35e-118	353	72.7
KAF4556513.1	56.811	301	126	2	32	330	56	354	4.28e-118	355	73.75
KAI9837889.1	56.711	298	127	1	33	330	48	343	4.45e-118	355	71.48
KAH8660699.1	53.395	324	140	4	15	330	21	341	6.74e-118	354	72.84
EQB49299.1	57.285	302	123	3	32	330	199	497	7.52e-118	360	72.52
KAJ6134168.1	56.954	302	126	2	31	330	49	348	9.3e-118	354	72.52
PSK33983.1	56.146	301	128	2	32	330	44	342	1.42e-117	354	73.42
KAF9894894.1	54.785	303	132	2	31	330	15	315	1.45e-117	353	73.27
CEJ92635.1	54.967	302	131	2	32	330	88	387	1.5e-117	355	73.18
KAF3002232.1	56.311	309	124	3	31	330	49	355	1.6e-117	354	72.17
EXF84765.1	56.463	294	122	2	41	330	48	339	2.11e-117	353	73.81

## Sheet: BGC_3.2
Accession	% identity	alignment length	mismatches	gap opens	query start	query end	subject start	subject end	E-value	Bit score	% positives
KAI1492707.1	81.144	472	86	1	1	472	1	469	0	832	91.53
KAI1638733.1	81.144	472	86	1	1	472	1	469	0	831	91.53
KAI1341175.1	80	480	88	2	1	472	1	480	0	811	90
KAI5921072.1	76.162	495	92	2	1	472	1	492	0	810	86.67
KAI0861320.1	80	475	87	5	1	472	1	470	0	805	90.11
KAI1500153.1	79.873	472	92	1	1	472	1	469	0	805	90.47
KAI0183069.1	80	475	87	5	1	472	1	470	0	805	90.11
KAI0598484.1	80.297	472	90	1	1	472	1	469	0	803	90.89
GAP85468.2	79.237	472	94	2	1	472	1	468	0	802	88.77
KAI1748350.1	78.858	473	94	3	1	472	1	468	0	802	89.43
KAI1114531.1	79.237	472	94	2	1	472	1	468	0	800	88.56
KAI1454564.1	78.814	472	97	2	1	472	1	469	0	799	89.19
GAW21211.1	79.704	473	88	4	1	472	1	466	0	798	89.22
KAI0550518.1	79.368	475	90	4	1	472	1	470	0	797	89.89
KAI1163202.1	79.237	472	93	3	1	472	1	467	0	795	88.98
KAI1186989.1	78.39	472	98	2	1	472	1	468	0	795	88.35
KAI1772587.1	77.966	472	101	1	1	472	1	469	0	794	88.56
KAI0400773.1	78.647	473	95	3	1	472	1	468	0	794	88.79
KAF2970995.1	79.025	472	95	2	1	472	1	468	0	793	87.5
TRX91439.1	78.737	475	93	4	1	472	1	470	0	792	90.11
KAI0445864.1	78.105	475	96	3	1	472	1	470	0	792	89.26
KAI0533641.1	78.814	472	96	2	1	472	1	468	0	792	87.92
XP_051368390.1	77.542	472	104	2	1	472	1	470	0	791	89.41
KAI0428906.1	77.754	472	101	2	1	472	1	468	0	791	87.92
KAI1421511.1	77.966	472	100	2	1	472	1	468	0	790	88.14
XP_047831213.1	78.647	473	95	3	1	472	1	468	0	789	87.74
KAI0457335.1	77.378	473	102	3	1	472	1	469	0	789	89.22
KAI0466172.1	78.013	473	99	3	1	472	1	469	0	789	89.22
KAI8950608.1	76.744	473	104	3	1	472	1	468	0	788	89.43
KAI0909749.1	78.647	473	94	4	1	472	1	467	0	788	88.37
RYC53925.1	76.744	473	104	3	1	472	1	468	0	787	89.22
XP_047854298.1	78.158	467	97	2	1	467	1	462	0	786	88.65
KAI3324870.1	77.966	472	99	3	1	472	1	467	0	786	88.56
KAI0160538.1	78.647	473	99	2	1	472	1	472	0	785	87.74
KAI2615997.1	77.004	474	101	3	1	472	1	468	0	785	88.19
KAI1444102.1	77.684	475	102	2	1	472	1	474	0	784	89.05
KAI1433487.1	77.542	472	101	3	1	472	1	467	0	783	88.56
XP_033441121.1	76.939	477	102	3	1	472	1	474	0	783	88.89
RWA04739.1	79.025	472	93	3	1	472	1	466	0	782	88.35
KAI6086725.1	76.483	472	111	0	1	472	1	472	0	782	87.5
KAI1091793.1	77.263	475	104	2	1	472	1	474	0	782	89.26
KAI0804443.1	76.483	472	107	2	1	472	1	468	0	781	87.5
XP_051309780.1	76.059	472	112	1	1	472	1	471	0	780	88.35
KAJ2989262.1	76.533	473	107	2	1	472	1	470	0	780	88.16
KAI4870172.1	78.316	475	93	3	1	472	1	468	0	779	88.63
KAI1273073.1	76.483	472	107	2	1	472	1	468	0	778	86.86
KAI1173577.1	77.119	472	103	2	1	472	1	467	0	778	87.5
KAI1131854.1	76.907	472	105	2	1	472	1	468	0	777	87.71
KAI0890942.1	76.842	475	106	2	1	472	1	474	0	776	88.63
KAH8167892.1	80.995	442	81	1	1	439	1	442	0	775	91.63
KAI0108883.1	76.907	472	105	2	1	472	1	468	0	775	87.08
KAI1375468.1	76.956	473	106	2	1	472	1	471	0	775	88.37
KAI1758924.1	76.271	472	109	1	1	472	1	469	0	775	86.86
KAI0203499.1	77.119	472	104	2	1	472	1	468	0	774	86.86
KAI2616215.1	76.695	472	105	3	1	472	1	467	0	773	88.77
XP_047815252.1	76.956	473	108	1	1	472	1	473	0	773	89.01
KAI1737743.1	82.679	433	73	2	1	431	1	433	0	772	92.61
KAI1326179.1	77.684	475	102	2	2	472	3	477	0	772	85.68
KAI2638616.1	76.371	474	105	4	1	472	1	469	0	772	87.97
KAI0023914.1	76.827	479	99	2	6	472	6	484	0	771	87.06
KAI1823193.1	76.73	477	102	4	1	472	1	473	0	771	87
KAI0876947.1	76.907	472	104	3	1	472	1	467	0	771	87.71
KAI2465149.1	76.371	474	107	2	1	472	1	471	0	771	88.61
KAI2769681.1	77.802	455	100	1	1	454	1	455	0	770	90.11
KAI1407585.1	77.167	473	106	2	1	472	1	472	0	770	88.37
KAI0377559.1	76.321	473	105	4	1	472	1	467	0	769	88.58
XP_047787618.1	75.949	474	112	1	1	472	1	474	0	769	87.55
XP_049095046.1	78.242	455	98	1	1	454	1	455	0	769	89.67
KAI1395732.1	77.56	459	99	1	1	455	1	459	0	769	88.24
XP_049154447.1	77.582	455	101	1	1	454	1	455	0	769	89.89
KAI0107313.1	76.744	473	108	2	1	472	1	472	0	768	87.95
KAI1806326.1	76.16	474	111	1	1	472	1	474	0	768	87.55
OTA68645.1	76.956	473	107	2	1	472	1	472	0	767	87.74
KAH9903792.1	76.36	478	107	1	1	472	1	478	0	767	87.87
KAI1099682.1	78.475	446	96	0	1	446	1	446	0	767	91.03
KAI1202853.1	78.602	472	96	3	1	472	1	467	0	766	88.35
KAI0421826.1	82.407	432	73	2	1	431	1	430	0	766	91.9
XP_049113207.1	76.582	474	106	2	1	472	1	471	0	765	88.61
KAI0839045.1	76.321	473	110	2	1	472	1	472	0	764	88.37
KAI8623761.1	79.661	472	91	3	1	472	1	467	0	763	89.83
KAI8956890.1	78.125	448	96	1	1	446	1	448	0	763	89.73
KAI1138293.1	76.321	473	110	2	1	472	1	472	0	763	88.16
KAI1812951.1	75.847	472	109	3	1	472	1	467	0	762	87.29
KAI0473589.1	74.737	475	114	2	1	472	1	472	0	762	87.79
KAI0000729.1	79.688	448	86	2	1	446	1	445	0	761	89.29
KAI1368251.1	76.533	473	106	3	1	472	1	469	0	758	87.74
KAI1264918.1	77.053	475	104	3	1	472	1	473	0	756	86.95
KAI1252161.1	76.471	476	106	3	1	472	1	474	0	753	86.34
EMR71277.1	76.471	476	106	3	1	472	1	474	0	753	86.13
KAI1298220.1	76.695	472	106	2	1	472	1	468	0	752	87.08
RYP53952.1	74.268	478	111	4	1	472	1	472	0	749	86.4
RYP12868.1	74.895	474	115	3	1	472	1	472	0	749	85.65
KAI0105788.1	77.802	455	100	1	1	454	1	455	0	748	89.89
XP_047861422.1	77.582	455	101	1	1	454	1	455	0	746	89.45
RYP01850.1	73.64	478	114	4	1	472	1	472	0	745	85.98
TGJ82677.1	74.788	472	101	3	1	472	1	454	0	745	84.53
KAI0976829.1	76.483	472	107	2	1	472	1	468	0	744	87.08
OTB00717.1	77.283	449	95	2	1	446	1	445	0	744	87.97
KAI1148797.1	80.046	431	85	1	1	431	1	430	0	743	89.79
RYO80336.1	74.098	471	118	3	4	472	4	472	0	741	85.35

## Sheet: BGC_11.4
Accession	% identity	alignment length	mismatches	gap opens	query start	query end	subject start	subject end	E-value	Bit score	% positives
KAI1462555.1	87.798	377	43	2	11	387	9	382	0	697	94.69
KAI0143893.1	85.53	387	53	2	1	387	4	387	0	696	92.76
KAI1408474.1	84.496	387	57	2	1	387	1	384	0	695	93.02
A0A2I6PJ05.1	84.238	387	58	2	1	387	1	384	0	693	93.02
XP_047856209.1	85.938	384	49	3	4	387	3	381	0	692	94.01
KAI1396421.1	83.979	387	59	2	1	387	1	384	0	692	92.25
OTA96479.1	84.755	387	56	2	1	387	1	384	0	692	92.76
OTA70365.1	84.715	386	56	2	1	386	1	383	0	691	92.75
KAI4866676.1	85.271	387	53	3	1	387	1	383	0	689	92.25
KAI0383194.1	86.898	374	45	2	16	387	15	386	0	687	94.12
KAI6090036.1	84.238	387	58	2	1	387	1	384	0	687	92.25
XP_047819372.1	85.411	377	51	2	11	387	9	381	0	685	93.9
KAI0833143.1	84.794	388	53	4	1	387	1	383	0	685	91.75
KAI2469501.1	85.34	382	53	2	6	387	5	383	0	683	92.41
KAI1502904.1	85.904	376	51	1	12	387	5	378	0	682	92.82
KAI1764139.1	83.463	387	61	2	1	387	1	384	0	682	91.99
KAI1443477.1	85.411	377	51	2	11	387	9	381	0	682	94.16
XP_051315665.1	81.888	392	64	3	1	387	1	390	0	681	91.33
KAI1341370.1	83.763	388	62	1	1	387	1	388	0	681	93.04
KAI1140514.1	83.204	387	62	2	1	387	1	384	0	681	91.21
KAI1495129.1	84.84	376	55	1	12	387	5	378	0	680	92.55
KAI2625768.1	84.84	376	54	2	13	387	36	409	0	680	93.35
KAI1641251.1	84.84	376	55	1	12	387	5	378	0	679	92.55
KAI1104741.1	83.377	379	59	2	11	387	23	399	0	679	93.14
KAI2638820.1	85.791	373	50	2	16	387	15	385	0	679	93.3
KAI0164295.1	83.204	387	62	2	1	387	1	384	0	679	92.25
OTB09000.1	84.474	380	56	2	9	387	2	379	0	679	92.37
KAI0601407.1	82.429	387	64	2	3	387	51	435	0	679	91.73
KAI2779740.1	85.372	376	52	2	13	387	18	391	0	678	93.35
XP_049160824.1	85.372	376	52	2	13	387	18	391	0	677	93.35
KAI0892265.1	84.881	377	53	2	11	387	9	381	0	677	94.16
XP_047867291.1	84.84	376	54	2	13	387	20	393	0	677	93.35
KAI5927140.1	84.309	376	57	1	12	387	5	378	0	677	92.55
KAI0108325.1	83.777	376	58	2	13	387	18	391	0	676	93.09
XP_049104507.1	85.255	373	52	2	16	387	21	391	0	674	93.57
KAI1778200.1	85.484	372	52	1	16	387	15	384	0	672	91.94
KAI1476806.1	84.043	376	57	2	13	387	18	391	0	670	93.35
XP_049114931.1	80.711	394	67	2	1	387	1	392	0	670	90.1
KAI1081299.1	80.155	388	74	2	1	387	1	386	0	669	91.24
OTB16508.1	84.043	376	57	2	13	387	18	391	0	669	93.35
KAI0015657.1	81.795	390	65	5	1	387	1	387	0	667	91.79
KAH9892273.1	82.586	379	61	3	12	387	6	382	0	667	92.88
KAI1806061.1	83.511	376	59	2	13	387	18	391	0	666	92.55
KAI1092582.1	85.411	377	53	2	11	387	9	383	0	665	94.16
XP_047790288.1	83.511	376	59	2	13	387	18	391	0	665	92.82
KAI8960965.1	82.979	376	61	2	13	387	18	391	0	664	91.76
XP_051369982.1	81.462	383	68	2	6	387	4	384	0	660	90.08
KAI0009824.1	78.093	388	82	2	1	387	1	386	0	657	90.46
KAI1380754.1	80.789	380	70	2	9	387	16	393	0	654	91.32
KAI8633912.1	80.526	380	68	3	12	387	32	409	0	640	90
KAI0472889.1	78.158	380	79	3	10	387	35	412	0	630	88.68
KAI3325981.1	76.203	395	82	4	3	387	16	408	0	630	85.82
EMR70871.1	75.853	381	89	2	8	387	22	400	0	615	87.4
XP_040714692.1	75.711	387	87	3	6	387	4	388	0	609	85.01
RYO89332.1	76.064	376	86	3	14	387	26	399	0	606	87.23
KAI1332677.1	75.835	389	86	5	6	387	15	402	0	603	85.35
RYP37470.1	75.067	373	89	3	17	387	29	399	0	600	87.4
RYP87429.1	75.335	373	88	3	17	387	29	399	0	600	87.13
RYP79441.1	74.799	373	90	3	17	387	29	399	0	599	87.67
RYP09662.1	74.799	373	90	3	17	387	29	399	0	596	87.4
RYP46774.1	75.067	373	89	3	17	387	29	399	0	595	87.4
KAI1262700.1	73.766	385	93	4	11	387	26	410	0	593	85.19
KAI1156381.1	70.619	388	111	2	2	387	18	404	0	591	83.51
KAI0143110.1	72.987	385	96	4	11	387	17	401	0	591	84.68
RYO93621.1	73.727	373	94	3	17	387	29	399	0	590	86.33
KAI0134536.1	71.979	389	101	4	5	387	10	396	0	590	84.32
KAI0455924.1	71.059	387	107	3	4	387	14	398	0	589	85.01
AKT45093.1	72.872	376	98	3	14	387	27	400	0	588	86.17
RYP56608.1	74.263	373	92	3	17	387	29	399	0	588	86.06
KAI1745119.1	71.059	387	107	3	4	387	10	394	0	587	84.5
TRX97160.1	70.649	385	110	2	6	387	14	398	0	587	84.68
XP_007912594.1	70.876	388	107	3	4	387	22	407	0	586	83.76
KAF3018148.1	70.781	397	104	3	1	387	1	395	0	585	82.37
XP_049175897.1	70.854	398	103	4	1	387	16	411	0	585	82.91
KAF7534631.1	70.529	397	105	3	1	387	1	395	0	585	82.87
KAF2972943.1	69.666	389	112	3	3	387	12	398	0	585	84.32
KAI0535397.1	69.767	387	113	2	5	387	12	398	0	584	83.72
KAI0442384.1	71.026	390	106	4	3	387	13	400	0	583	85.38
KAI0151322.1	70.426	399	101	4	1	387	1	394	0	582	80.95
KAI0421267.1	69.923	389	111	3	3	387	12	398	0	581	84.32
KAI4598038.1	70.202	396	107	2	1	387	1	394	0	580	81.57
KAI0185758.1	70.263	380	110	2	11	387	19	398	0	580	84.74
KAI0474446.1	71.99	382	102	2	11	387	33	414	0	580	83.51
RWA07983.1	69.666	389	112	3	3	387	12	398	0	580	84.06
GAW21032.1	69.923	389	111	3	3	387	12	398	0	579	84.06
KAI8945492.1	69.845	388	111	4	3	387	14	398	0	578	85.05
KAI0554523.1	70.725	386	109	3	4	387	20	403	0	578	83.42
XP_007833163.1	69.697	396	109	3	1	387	1	394	0	577	82.07
KAI1303517.1	67.513	394	120	2	2	387	12	405	0	577	82.74
KAH8202278.1	69.674	399	107	4	1	387	1	397	0	577	82.71
KAI1420545.1	71.282	390	104	4	3	387	14	400	0	574	84.87
KAI1756428.1	70.263	380	109	3	11	387	21	399	0	573	84.21
KAI0858681.1	70.419	382	108	4	11	387	19	400	0	573	85.34
XP_046009455.1	70.984	386	102	4	9	387	147	529	0	572	83.16
KAI1122183.1	70.419	382	103	3	14	387	24	403	0	571	82.98
KAI1809224.1	69.767	387	105	3	11	387	25	409	0	570	81.91
KAI2640288.1	69.152	389	113	4	4	387	14	400	0	570	83.29
KAI0107255.1	68.205	390	111	4	9	387	18	405	0	565	81.79
KAJ2975445.1	67.268	388	121	2	4	387	16	401	0	565	82.73
KAI1159185.1	66	400	119	4	2	387	9	405	0	563	80.75

## Sheet: BGC_12.1
Accession	% identity	alignment length	mismatches	gap opens	query start	query end	subject start	subject end	E-value	Bit score	% positives
KAI1295195.1	69.287	407	121	1	1	407	1	403	0	592	79.85
KAI1353973.1	70.27	407	115	2	1	407	1	401	0	592	80.59
KAI0451258.1	70.343	408	116	2	1	407	1	404	0	588	79.17
KAI0801596.1	69.533	407	118	2	1	407	1	401	0	587	80.34
KAI1271745.1	69.287	407	119	2	1	407	1	401	0	587	80.34
KAI1418998.1	69.042	407	122	1	1	407	1	403	0	583	78.62
KAI0906987.1	68.305	407	125	1	1	407	1	403	0	583	79.36
RYC62934.1	69.608	408	119	3	1	407	1	404	0	582	79.17
KAI8946109.1	69.608	408	119	3	1	407	1	404	0	581	79.17
KAF2966728.1	68.37	411	118	2	1	407	1	403	0	581	78.59
KAI1827568.1	68.841	414	112	3	1	407	10	413	0	579	78.02
KAI0537920.1	68.127	411	119	2	1	407	1	403	0	579	78.35
KAI3320917.1	67.813	407	127	1	1	407	1	403	0	576	79.12
KAI0412218.1	68.37	411	118	2	1	407	1	403	0	576	78.83
KAI8631690.1	69.9	402	112	4	7	407	22	415	0	575	81.34
KAI1361064.1	67.892	408	126	2	1	407	1	404	0	575	78.68
GAW19686.1	68.127	411	119	2	1	407	1	403	0	574	78.59
KAI1343250.1	67.402	408	130	2	1	407	1	406	0	573	80.64
KAI0465680.1	68.137	408	124	3	1	407	1	403	0	573	78.43
KAI1748964.1	67.892	408	126	2	1	407	1	404	0	572	78.43
RWA11056.1	67.64	411	121	2	1	407	1	403	0	569	78.1
KAI0551738.1	67.647	408	127	2	1	407	1	404	0	569	78.19
KAI0441091.1	66.912	408	130	2	1	407	1	404	0	567	77.94
KAI0975558.1	68.55	407	124	1	1	407	1	403	0	566	79.85
KAH8158985.1	66.422	408	132	2	1	407	1	404	0	565	78.19
KAI0430290.1	68.796	407	121	2	1	407	1	401	0	565	79.12
KAI0111240.1	67.157	408	128	3	1	407	1	403	0	563	78.19
KAI0190499.1	66.667	408	131	2	1	407	1	404	0	563	78.43
KAI1734997.1	66.667	408	131	2	1	407	1	404	0	562	77.7
KAI1199787.1	66.748	412	123	4	1	407	1	403	0	561	76.94
KAI0872564.1	66.422	408	131	3	1	407	1	403	0	560	78.92
XP_047834074.1	66.83	407	129	3	1	407	1	401	0	560	78.13
KAI0858786.1	66.176	408	133	2	1	407	1	404	0	558	77.94
KAI0196365.1	66.089	404	132	2	5	407	1	400	0	558	79.21
TGJ81358.1	64.964	411	132	2	1	407	1	403	0	558	76.89
KAI0401667.1	65.196	408	139	2	1	407	1	406	0	557	78.19
KAI1125393.1	67.157	408	128	3	1	407	1	403	0	556	77.7
GAP88016.1	65.602	407	136	1	1	407	1	403	0	555	77.64
KAI2627117.1	65.441	408	137	2	1	407	1	405	0	551	79.17
KAI1493676.1	65.937	411	136	2	1	407	1	411	0	550	78.35
KAI1164843.1	66.019	412	126	4	1	407	1	403	0	550	76.21
KAI1111603.1	66.019	412	126	4	1	407	1	403	0	546	74.76
KAI1634644.1	65.122	410	140	2	1	407	1	410	0	546	78.05
KAJ2987460.1	65.196	408	137	3	1	407	1	404	0	542	76.96
KAI0390729.1	63.702	416	138	3	1	407	7	418	0	540	75.72
KAI1259520.1	62.745	408	147	2	1	407	1	404	0	540	78.19
KAI1328232.1	63.235	408	148	2	1	407	1	407	0	538	77.94
KAI1502070.1	63.971	408	143	2	1	407	1	405	0	538	78.68
KAI1437892.1	63.68	413	134	3	1	407	1	403	0	538	75.06
KAI0149548.1	62.745	408	150	2	1	407	1	407	0	537	77.21
KAI0599514.1	62.981	416	145	1	1	407	1	416	0	536	76.2
KAI5924557.1	62.255	408	150	2	1	407	1	405	0	532	77.45
TRX96333.1	63.48	408	135	3	1	407	1	395	0	526	75.49
KAI1075342.1	61.975	405	142	5	6	407	5	400	3.42e-180	518	76.05
KAI4870839.1	59.951	412	154	3	3	407	16	423	3.45e-180	518	75.73
KAI1374941.1	60.291	413	153	3	1	407	1	408	7.39e-179	514	74.58
KAH9992376.1	63.281	384	138	3	25	407	17	398	1.29e-177	511	76.82
KAI1177814.1	61.029	408	151	3	1	407	1	401	1.39e-177	511	74.02
KAI1810735.1	63.68	413	136	5	1	407	1	405	6.34e-177	509	76.03
KAI2639816.1	64.77	369	126	1	43	407	39	407	1.08e-176	509	78.59
KAI0380993.1	60.391	409	151	4	5	407	4	407	1.05e-174	504	73.84
KAI1768969.1	61.719	384	131	2	40	407	60	443	4.3e-174	504	77.86
KAI1777645.1	58.722	407	163	1	6	407	15	421	2.71e-173	501	74.45
KAI0180222.1	58.867	406	159	3	3	407	2	400	6.15e-173	499	75.62
KAI6092526.1	57.576	429	154	4	3	407	20	444	8.68e-173	500	72.03
KAI0902568.1	58.354	413	164	5	1	407	2	412	2.71e-172	498	74.58
KAI1094389.1	58.111	413	165	5	1	407	2	412	3.49e-172	498	74.33
XP_047856853.1	61.968	376	136	3	39	407	32	407	8.63e-172	496	79.26
KAI1451120.1	58.596	413	163	5	1	407	2	412	9.03e-172	496	74.33
KAI1406641.1	58.293	410	160	3	5	407	9	414	9.59e-172	496	73.9
KAI1452102.1	62.567	374	133	4	41	407	35	408	5.31e-171	494	79.41
OTA60024.1	57.143	413	164	3	1	407	2	407	1.15e-170	494	74.33
KAI1417469.1	60.317	378	144	2	36	407	35	412	1.23e-170	494	77.25
XP_047820942.1	57.971	414	160	5	1	407	2	408	1.34e-170	493	73.67
XP_051319384.1	62.912	364	132	1	47	407	45	408	6.14e-170	492	78.3
AHY23924.1	60.317	378	144	3	36	407	35	412	9.09e-170	491	77.51
KAI1099994.1	61.559	372	137	2	42	407	34	405	9.44e-170	491	77.42
KAI0115033.1	61.622	370	136	3	44	407	34	403	2.06e-169	490	78.92
KAI0138753.1	56.659	413	166	4	1	407	2	407	2.56e-169	490	74.33
KAI1143737.1	56.416	413	167	4	1	407	2	407	3.98e-168	487	73.61
XP_040715359.1	56.84	424	164	3	1	405	1	424	1.24e-167	487	70.75
KAI8966808.1	61.622	370	136	3	44	407	69	438	1.51e-167	487	78.11
KAI0840386.1	55.932	413	169	4	1	407	7	412	5.73e-167	484	73.12
KAI2471488.1	56.386	415	166	5	1	407	2	409	3.06e-166	483	72.53
KAI1484221.1	62.943	367	130	2	47	407	37	403	5.03e-163	474	77.66
XP_051373268.1	57.213	409	164	3	5	407	9	412	1.9e-162	473	73.11
XP_049156527.1	61.622	370	136	2	44	407	34	403	2.06e-162	473	77.57
XP_049103628.1	60.811	370	139	2	44	407	34	403	5.15e-162	471	77.84
XP_047866859.1	56.553	412	161	3	2	407	6	405	4.28e-159	464	72.09
XP_047787021.1	60.054	373	140	2	44	407	34	406	1.22e-158	463	75.87
KAI1808456.1	60.377	371	138	3	44	407	71	439	1.2e-155	457	76.01
OTB07944.1	53.922	408	167	3	5	407	11	402	2.35e-154	452	72.06
KAH8647233.1	54.937	395	150	2	41	407	38	432	1.17e-148	439	69.87
KAI0972277.1	52.764	398	171	6	19	405	15	406	7.54e-146	431	69.35
KAI1293945.1	52.442	389	175	4	24	405	15	400	1.3e-143	425	69.15
OTA93271.1	56.749	363	144	3	1	357	7	362	4.38e-143	424	73.55
KAI1181875.1	65.696	309	93	3	1	305	1	300	2.15e-142	418	76.7
XP_047829414.1	55.526	371	153	5	44	405	3	370	3.8e-142	420	69.81
KAH7324543.1	53.279	366	162	3	51	407	63	428	2.63e-138	412	72.95
KAI1425314.1	52.8	375	167	4	36	407	29	396	5.04e-137	408	69.6

## Sheet: BGC_12.3
Accession	% identity	alignment length	mismatches	gap opens	query start	query end	subject start	subject end	E-value	Bit score	% positives
KAI0551804.1	74.214	318	51	1	1	287	102	419	5.98e-172	493	82.39
KAI8950132.1	73.354	319	54	1	1	288	105	423	8.26e-172	492	82.76
KAI3319986.1	74.214	318	51	1	1	287	84	401	3.67e-171	489	82.08
KAI0858861.1	73.041	319	55	1	1	288	69	387	6.14e-171	489	82.45
KAI0190422.1	73.041	319	55	1	1	288	102	420	1.54e-170	489	82.45
KAI1744785.1	73.354	319	54	1	1	288	101	419	6.17e-170	487	81.82
KAI1746642.1	73.041	319	55	1	1	288	102	420	1.02e-169	487	82.13
KAI0437867.1	72.727	319	56	1	1	288	92	410	2.06e-169	486	81.5
KAI0487794.1	73.585	318	53	1	1	287	105	422	2.97e-169	486	81.45
KAI8624673.1	75.157	318	48	1	1	287	117	434	1.98e-168	484	80.82
KAI0808724.1	72.727	319	56	1	1	288	98	416	3.07e-168	483	81.19
KAI1348885.1	72.642	318	56	1	1	287	90	407	2.57e-167	480	81.13
RWA13226.1	72.727	319	56	1	1	288	85	403	3.75e-167	479	81.5
KAI0419620.1	72.414	319	57	1	1	288	102	420	5.89e-167	480	81.5
KAI0401631.1	72.727	319	56	1	1	288	95	413	1.79e-166	478	80.56
KAI0538390.1	70.755	318	62	1	1	287	99	416	1.06e-165	476	81.45
KAF2971668.1	70.44	318	63	1	1	287	84	401	1.3e-165	476	82.08
KAJ2988863.1	70.44	318	63	1	1	287	93	410	1.53e-165	476	82.08
KAI1295184.1	70.44	318	63	1	1	287	90	407	1.63e-164	473	80.82
KAI0424115.1	71.473	319	54	2	1	288	90	402	2.18e-163	470	79.94
KAI1272131.1	71.384	318	58	2	1	287	90	405	1.43e-162	468	80.5
KAI1124634.1	71.384	318	60	1	1	287	105	422	4.39e-162	468	79.25
KAI1422722.1	69.906	319	65	1	1	288	98	416	5.63e-162	467	80.25
KAI0906808.1	69.592	319	60	2	1	288	93	405	1.29e-161	466	80.56
KAI1163815.1	69.182	318	67	1	1	287	97	414	1.11e-160	464	80.19
KAI1267885.1	70.032	317	58	2	1	286	63	373	2.04e-157	454	78.55
TGJ85574.1	67.712	319	57	2	1	288	98	401	4.5e-153	444	77.43
KAI3334512.1	66.771	319	63	3	1	288	93	399	3.65e-151	439	77.12
KAI0975940.1	69.728	294	58	1	1	263	90	383	9.71e-149	432	80.95
KAI0111201.1	64.577	319	82	1	1	288	62	380	2.46e-148	431	77.12
TRX96398.1	64.89	319	51	2	1	288	102	390	4.91e-144	421	73.35
KAI1198076.1	60.502	319	89	2	1	288	92	404	1.02e-138	407	75.24
RYC59095.1	67.568	296	51	4	24	288	92	373	1.06e-137	404	77.03
GAW26064.1	72.986	211	57	0	1	211	56	266	1.64e-113	338	85.31
GAW23201.1	69.955	223	36	1	97	288	1	223	1.13e-105	317	79.37
KAI0007135.1	48.903	319	132	1	1	288	56	374	6.68e-105	320	64.89
XP_022470327.1	50.157	319	126	2	1	286	59	377	2.31e-104	319	64.89
KAI1080884.1	48.113	318	131	2	1	287	56	370	3.32e-104	318	65.41
KAI3540674.1	49.062	320	130	2	1	287	107	426	1.12e-103	319	65.94
KAF4862891.1	52.703	296	132	2	1	288	63	358	2.67e-103	316	69.26
KAG7046577.1	49.226	323	128	3	1	287	107	429	3.63e-102	315	65.33
XP_038747868.1	49.844	321	128	2	1	288	104	424	4.72e-102	315	66.36
KXH39309.1	49.226	323	128	3	1	287	107	429	5.67e-102	315	65.02
KAH9240179.1	48.91	321	131	2	1	288	18	338	9.16e-102	311	66.36
KAI8185458.1	49.221	321	130	2	1	288	103	423	2.99e-101	313	66.36
XP_031882884.1	49.221	321	130	2	1	288	63	383	5.65e-101	311	64.17
KXH34947.1	49.062	320	130	2	1	287	82	401	5.76e-101	311	64.38
XP_045269141.1	48.91	321	131	2	1	288	103	423	7.12e-101	312	66.36
KAI8299746.1	48.598	321	132	2	1	288	103	423	7.69e-101	312	66.36
EXF79468.1	48.193	332	125	4	1	287	107	436	8.83e-101	312	63.55
XP_037183185.1	48.91	321	131	2	1	288	103	423	9.05e-101	311	66.36
RLL93244.1	48.276	319	132	2	1	286	79	397	9.45e-101	311	64.89
KAF4872789.1	48.91	321	131	2	1	288	103	423	1.01e-100	311	66.36
KAH0432171.1	48.91	321	131	2	1	288	86	406	1.06e-100	311	66.04
EQB44037.1	48.91	321	131	2	1	288	103	423	1.08e-100	311	66.36
KAF4828778.1	48.598	321	132	2	1	288	103	423	1.83e-100	311	66.36
EQB50633.1	49.221	321	130	2	1	288	63	383	2.02e-100	309	64.49
KAF4830405.1	49.533	321	129	2	1	288	63	383	2.25e-100	309	64.17
RHZ53952.1	47.962	319	133	2	1	286	79	397	2.46e-100	310	64.89
KAF0324644.1	48.598	321	132	2	1	288	103	423	2.51e-100	310	66.36
KAF4805993.1	48.598	321	132	2	1	288	103	423	2.57e-100	310	66.36
XP_036500602.1	48.598	321	132	2	1	288	103	423	3.06e-100	310	66.36
KAH0436212.1	49.221	321	130	2	1	288	63	383	4.05e-100	308	64.17
CAI0650688.1	49.221	321	130	2	1	288	63	383	5.09e-100	308	63.55
KAI8208449.1	48.287	321	133	2	1	288	103	423	5.15e-100	310	66.36
KAF4831709.1	48.598	321	132	2	1	288	103	423	5.15e-100	310	66.04
KAI8289846.1	48.598	321	132	2	1	288	86	406	6.66e-100	309	66.04
KXH37990.1	49.375	320	129	2	1	287	61	380	9.37e-100	308	63.44
XP_031881836.1	48.598	321	132	2	1	288	103	423	1.07e-99	309	66.04
XP_037184345.1	49.533	321	129	2	1	288	63	383	1.43e-99	307	63.55
KAF4905017.1	47.975	321	134	2	1	288	103	423	1.72e-99	308	66.36
KAI3558552.1	47.289	332	128	4	1	287	107	436	1.95e-99	309	63.55
XP_036574519.1	48.961	337	123	3	1	288	103	439	2.3e-99	308	62.61
XP_036501649.1	48.91	321	131	2	1	288	63	383	3.34e-99	306	63.86
KAF0332592.1	49.062	320	130	2	1	287	63	382	3.45e-99	306	63.44
KAF4874756.1	48.598	321	132	2	1	288	63	383	1.93e-98	304	63.86
KAF4819683.1	48.598	321	132	2	1	288	63	383	2.01e-98	304	63.86
KAH9243190.1	48.91	321	128	3	1	288	22	339	4.2e-97	299	62.93
XP_045265835.1	48.91	321	128	3	1	288	63	380	9.29e-97	300	63.86
CAI0649494.1	46.176	340	131	3	1	288	103	442	1.31e-95	299	62.65
KAI8268946.1	45.882	340	132	3	1	288	103	442	2.75e-95	298	62.65
KAI8159237.1	45.882	340	132	3	1	288	103	442	2.87e-95	298	62.65
RYP76855.1	47.188	320	136	2	1	287	63	382	5.01e-95	296	61.25
KAJ0356781.1	47.975	321	132	3	1	288	86	404	1.16e-94	295	65.42
KAJ0347689.1	47.664	321	133	3	1	288	86	404	3.99e-94	294	65.11
KAI8160403.1	48.137	322	130	4	1	288	103	421	4.77e-94	295	65.53
KAI8219221.1	47.664	321	133	3	1	288	103	421	4.98e-94	295	65.42
KAJ3953217.1	47.04	321	134	3	1	288	72	389	1.07e-93	293	64.8
KAF4850948.1	50.69	290	136	2	1	288	63	347	1.07e-92	288	67.24
KAF4923721.1	46.708	319	125	3	3	288	65	371	9.86e-91	284	61.13
KAF4881422.1	48.485	297	120	2	1	264	63	359	2.24e-90	283	63.64
KAJ0273930.1	48.485	297	120	2	1	264	63	359	2.3e-89	280	62.96
XP_035373441.1	43.082	318	150	1	1	287	28	345	2.48e-88	277	60.69
KAI1127081.1	46.562	320	138	2	1	287	54	373	5.07e-88	277	59.69
KAF4881665.1	47.297	296	123	2	1	263	103	398	9.29e-88	278	65.2
KAH7061150.1	43.26	319	149	2	1	287	28	346	1.47e-87	275	61.44
KAF4890489.1	47.297	296	123	2	1	263	103	398	4.02e-87	276	65.2
XP_040772219.1	43.711	318	148	1	1	287	6	323	8.5e-87	273	59.12
KAI0206676.1	44.548	321	145	2	1	288	52	372	1.25e-86	274	60.12
XP_053029260.1	45.794	321	136	4	1	288	86	401	1.49e-86	275	63.55

## Sheet: BGC_12.4
Accession	% identity	alignment length	mismatches	gap opens	query start	query end	subject start	subject end	E-value	Bit score	% positives
KAH9888676.1	78.057	597	126	1	1	592	1	597	0	933	85.26
KAI0838227.1	76.884	597	128	2	1	592	1	592	0	932	85.93
KAI4866323.1	75.671	596	138	2	1	591	1	594	0	924	85.57
KAI0476129.1	74.917	606	135	2	1	589	1	606	0	919	83
KAI1079582.1	75.209	597	141	2	1	592	1	595	0	912	85.59
KAI1506092.1	73.411	598	153	2	1	592	1	598	0	910	84.78
KAI6088416.1	76.846	596	131	2	1	591	1	594	0	909	85.74
KAI2637609.1	74.411	594	146	2	1	589	1	593	0	908	85.19
KAI0379146.1	74.958	595	142	3	1	589	1	594	0	908	84.2
KAI1779388.1	74.329	596	146	2	1	591	9	602	0	903	84.23
KAI1399874.1	74.539	597	145	2	1	592	1	595	0	901	84.42
KAI1764886.1	74.664	596	144	2	1	591	1	594	0	900	83.72
KAI0110953.1	74.204	597	144	2	1	592	1	592	0	899	83.92
KAI1881743.1	73.877	601	148	3	1	592	1	601	0	896	82.7
XP_049176529.1	73.71	601	149	3	1	592	1	601	0	895	82.7
KAH8197697.1	73.211	601	152	3	1	592	1	601	0	894	82.36
KAF7519952.1	73.71	601	149	3	1	592	1	601	0	893	82.7
KAI1411439.1	73.534	597	148	2	1	592	1	592	0	893	84.09
KAI3320780.1	72.027	597	155	2	1	592	1	590	0	891	83.25
KAI1854165.1	73.544	601	150	3	1	592	1	601	0	891	82.53
KAI8632966.1	74.204	597	142	2	1	592	1	590	0	891	83.75
KAI0458047.1	71.524	597	158	2	1	592	1	590	0	890	83.58
XP_033438072.1	73.096	591	159	0	1	591	1	591	0	890	84.09
XP_007836632.1	73.877	601	148	3	1	592	1	601	0	889	82.2
KAI0007020.1	73.199	597	153	2	1	592	1	595	0	888	83.25
KAI1339318.1	73.569	594	147	2	1	589	1	589	0	888	83.67
KAI0201769.1	71.07	598	160	3	1	592	1	591	0	888	83.95
OTB03982.1	72.148	596	161	1	1	591	1	596	0	883	81.88
KAI4604439.1	72.712	601	155	3	1	592	1	601	0	882	82.03
KAI0487476.1	70.352	597	165	2	1	592	1	590	0	882	83.08
KAI0444506.1	70.736	598	158	4	1	592	1	587	0	882	83.95
KAI0020050.1	73.782	595	150	2	1	589	1	595	0	881	84.03
KAI1800875.1	71.644	596	164	1	1	591	1	596	0	878	83.05
KAI0169751.1	73.199	597	153	2	1	592	1	595	0	877	83.58
XP_045953409.1	72.85	593	152	3	9	592	24	616	0	877	82.12
XP_049096625.1	71.98	596	162	1	1	591	1	596	0	875	82.05
KAI0173977.1	72.213	601	158	3	1	592	1	601	0	875	81.53
KAI1755909.1	70.352	597	165	2	1	592	1	590	0	874	82.75
KAI1101197.1	70.687	597	170	1	1	592	1	597	0	874	82.41
KAF3015917.1	73.232	594	150	3	8	592	689	1282	0	874	82.32
TRX98536.1	70.352	597	162	3	1	592	38	624	0	872	82.91
XP_047785203.1	71.141	596	167	1	1	591	1	596	0	872	82.72
KAI0551365.1	70.519	597	161	3	1	592	1	587	0	872	82.91
KAI2779838.1	71.644	596	164	1	1	591	1	596	0	870	82.72
XP_049155354.1	71.644	596	164	1	1	591	1	596	0	870	82.89
KAI0863569.1	70.352	597	162	3	1	592	1	587	0	870	83.08
XP_047863579.1	72.148	596	158	2	1	591	1	593	0	868	81.71
KAI0195825.1	70.37	594	161	3	1	589	1	584	0	868	83.16
KAI8944040.1	69.849	597	166	3	1	592	1	588	0	868	83.58
KAI1277251.1	70.519	597	160	3	1	592	1	586	0	868	81.91
KAI1352616.1	70.687	597	159	3	1	592	58	643	0	867	81.74
KAI0119085.1	70.805	596	169	1	1	591	1	596	0	865	81.88
RYC54716.1	69.514	597	168	3	1	592	1	588	0	864	83.25
KAI0908358.1	69.748	595	168	2	1	590	1	588	0	863	81.18
KAI1424584.1	70.184	597	161	4	1	592	1	585	0	863	81.91
KAI0532695.1	70.352	597	164	3	1	592	1	589	0	862	81.74
XP_049113812.1	69.244	595	178	1	1	590	1	595	0	860	80.5
KAI0802455.1	69.849	597	164	3	1	592	1	586	0	860	81.57
KAI1734856.1	71.189	597	157	3	1	592	1	587	0	860	83.58
KAI0125159.1	71.57	605	159	3	1	592	1	605	0	859	81.82
KAI1140717.1	73.199	597	150	2	1	592	1	592	0	858	83.58
XP_051318049.1	69.514	597	175	2	1	592	1	595	0	857	80.57
OTB10991.1	71.477	596	165	1	1	591	1	596	0	856	82.55
KAI1473674.1	71.477	596	165	1	1	591	1	596	0	856	82.55
KAI0968754.1	68.844	597	170	3	1	592	1	586	0	855	81.57
KAI1291269.1	68.509	597	172	3	1	592	1	586	0	853	81.07
XP_040717946.1	72.379	601	157	2	1	592	1	601	0	852	81.86
KAI1374916.1	72.408	598	159	2	1	592	1	598	0	850	82.11
KAI1120780.1	68.174	597	178	2	1	592	1	590	0	847	81.41
KAI8956609.1	69.514	597	176	2	1	592	1	596	0	845	81.57
KAI1187339.1	68.677	597	175	2	1	592	1	590	0	845	80.9
KAI0897309.1	68.174	597	184	2	1	592	1	596	0	843	81.24
KAI0147518.1	69.463	596	167	4	1	589	1	588	0	843	80.87
GAW23276.1	68.342	597	177	2	1	592	1	590	0	842	81.41
XP_047819814.1	68.667	600	178	5	1	592	1	598	0	838	81
KAI1195179.1	68.403	595	176	2	1	590	1	588	0	838	80.67
KAI1261554.1	68.624	596	172	4	1	589	1	588	0	837	80.87
KAI0419551.1	67.839	597	180	2	1	592	1	590	0	837	80.57
KAI2469705.1	68.174	597	184	2	1	592	1	596	0	837	81.07
KAJ2981957.1	70.707	594	162	2	1	589	18	604	0	836	81.65
KAI1245894.1	69.322	590	181	0	1	590	1	590	0	834	81.86
KXJ94155.1	68.342	597	183	2	1	591	1	597	0	833	79.23
KAI0118410.1	68.007	597	179	2	1	592	1	590	0	831	80.23
EMR66930.1	69.153	590	182	0	1	590	40	629	0	831	81.86
KAI1114674.1	68.007	597	179	2	1	592	1	590	0	830	79.4
KAI0426900.1	68.509	597	172	3	1	592	1	586	0	829	80.07
KAI0877873.1	69.012	597	172	3	1	591	1	590	0	828	79.56
RYP69972.1	69.153	590	182	0	1	590	1	590	0	828	80.68
KAI1148540.1	69.012	597	172	3	1	591	1	590	0	827	79.56
KAI1163582.1	67.504	597	182	2	1	592	1	590	0	827	79.73
RYP57414.1	68.983	590	183	0	1	590	1	590	0	827	81.36
KAI1448944.1	67.839	597	186	2	1	592	1	596	0	827	80.57
XP_047834293.1	69.179	597	172	2	1	592	1	590	0	826	79.9
KAI1362472.1	67.169	597	178	3	1	592	1	584	0	826	80.07
KAJ3562103.1	67.002	597	179	3	1	592	1	584	0	825	79.9
KAI0405545.1	66.667	597	187	2	1	592	1	590	0	824	80.07
KAH8662289.1	67.613	599	184	3	1	590	2	599	0	823	78.96
KAI1181310.1	67.839	597	180	2	1	592	1	590	0	819	80.74
KAJ1335983.1	68.677	597	181	2	1	591	1	597	0	818	80.23
KAI1091954.1	67.002	597	191	2	1	592	1	596	0	816	80.23

## Sheet: BGC_12.7
Accession	% identity	alignment length	mismatches	gap opens	query start	query end	subject start	subject end	E-value	Bit score	% positives
KAI0143932.1	54.459	314	139	2	1	314	45	354	1.81e-123	369	72.93
KAI1395231.1	52.063	315	147	2	1	315	45	355	7.69e-121	361	73.97
OTA70327.1	52.866	314	144	2	1	314	42	351	1.18e-118	357	73.57
KAI1140476.1	52.063	315	147	2	1	315	45	355	1.22e-118	356	69.84
KAI1503050.1	52.866	314	144	2	1	314	45	354	4.51e-118	355	72.29
KAI1462518.1	50.637	314	151	2	1	314	45	354	5.95e-115	347	72.29
XP_047856246.1	52.548	314	145	2	1	314	45	354	4.28e-114	345	70.7
XP_051315628.1	50.949	316	150	3	1	315	42	353	8.46e-114	343	69.94
XP_046115975.1	52.09	311	145	2	4	314	65	371	1.03e-113	345	69.77
KAI2473190.1	50.955	314	150	2	1	314	45	354	7.52e-113	342	71.34
KAI1505048.1	50	314	153	2	1	314	52	361	1.15e-112	342	70.7
XP_051362589.1	51.768	311	146	2	4	314	65	371	4.53e-112	340	69.13
KAI0833178.1	48.036	331	154	2	1	314	45	374	6.62e-112	340	68.88
KAI2638861.1	49.363	314	155	2	1	314	45	354	1.54e-111	338	67.2
KFH45267.1	50.592	338	138	4	1	314	144	476	3.11e-111	342	66.86
KAI1097855.1	49.363	314	156	1	1	314	49	359	1.33e-110	336	69.43
KAI1408513.1	50	314	153	2	1	314	45	354	1.04e-109	334	70.38
KAI1443440.1	51.111	315	149	3	1	314	45	355	1.84e-109	333	69.84
KAI0383154.1	49.045	314	156	2	1	314	45	354	3.85e-109	332	67.52
KAI1501866.1	50.318	314	143	1	1	314	53	353	1.7e-108	331	67.83
KAI0892300.1	48.494	332	149	3	1	314	45	372	5.34e-108	330	66.57
KAI1092618.1	49.379	322	151	3	1	314	45	362	7.52e-108	329	68.94
KAI1634311.1	47.134	314	162	2	1	314	51	360	2.78e-107	328	70.38
KAI0856987.1	50.637	314	151	2	1	314	33	342	3.21e-107	327	68.15
KAI5922917.1	46.497	314	164	2	1	314	49	358	6.22e-107	327	68.47
KAI1486457.1	46.815	314	163	2	1	314	51	360	6.49e-107	327	69.43
TRX88218.1	49.206	315	157	1	1	315	42	353	1.88e-106	330	69.21
KAI0596014.1	46.497	314	164	2	1	314	51	360	4.76e-106	325	68.79
KAI0533791.1	49.045	314	157	1	1	314	27	337	1.31e-105	323	67.83
KAI1104702.1	49.363	314	155	2	1	314	44	353	1.37e-105	323	68.15
AHY23921.1	47.134	314	162	2	1	314	45	354	4.01e-104	320	69.43
XP_049154241.1	49.363	314	149	2	1	314	36	339	4.96e-104	319	68.79
KAF2964683.1	48.889	315	152	2	1	315	45	350	1.01e-103	318	66.67
RWA07338.1	48.101	316	159	3	1	315	35	346	3.23e-103	316	67.09
KAI1348232.1	49.045	314	156	2	1	314	44	353	7.41e-103	316	66.24
KAI1774249.1	48.726	314	157	2	1	314	29	338	5.02e-102	314	66.88
KAI1119885.1	47.619	315	160	3	1	314	46	356	1.74e-101	313	67.62
XP_047819408.1	47.771	314	160	2	1	314	45	354	1.8e-101	313	68.15
KAH7305266.1	47.284	313	161	2	3	314	16	325	4.19e-100	308	67.09
KAI1827657.1	47.771	314	160	2	1	314	45	354	5.23e-100	309	66.24
KAI0405461.1	46.815	314	163	2	1	314	45	354	2.65e-99	307	67.52
KAI0380854.1	47.468	316	160	3	1	315	46	356	3.8e-99	306	66.14
KAI0543192.1	49.045	314	156	2	1	314	45	354	1.4e-98	305	68.47
KAI0097134.1	48.418	316	157	3	1	314	36	347	3.39e-98	304	67.09
KAI0486517.1	45.541	314	167	2	1	314	32	341	5.04e-98	303	65.29
KAI1291144.1	47.619	315	152	4	1	314	27	329	8.29e-98	303	66.35
KAI0545521.1	48.265	317	157	3	1	314	25	337	4.41e-97	301	65.3
OTA96441.1	45.714	315	125	2	1	315	42	310	5.63e-96	297	61.9
KAI0186077.1	45.988	324	138	3	1	314	42	338	1.19e-95	297	62.96
KAI0190904.1	52.899	276	126	2	40	315	1	272	2.36e-95	293	69.2
KAI0418367.1	46.032	315	165	3	1	314	33	343	2.56e-95	297	64.13
CAG8949918.1	47.134	314	158	4	1	314	59	364	4.53e-95	297	65.61
SLM38945.1	45.223	314	164	3	1	314	29	334	5.58e-95	296	67.83
KAI0140763.1	46.774	310	161	2	5	314	129	434	7.03e-95	299	65.48
KAA6411299.1	44.904	314	165	3	1	314	29	334	2.59e-94	294	67.52
KAF2971299.1	45.397	315	167	3	1	314	45	355	3.66e-94	294	65.08
KAH9998546.1	49.045	314	140	3	1	314	45	338	1.09e-93	292	64.97
XP_047867260.1	45.541	314	165	3	1	314	44	351	4.24e-93	291	64.65
GAW18322.1	43.844	333	165	4	1	315	45	373	8.58e-92	288	60.96
KAI1268955.1	47.619	315	159	4	1	314	45	354	4.08e-91	286	64.13
KAI0544235.1	48.113	318	155	4	1	315	40	350	4.46e-91	285	64.47
KAI0144564.1	45.541	314	167	2	1	314	25	334	5.57e-91	285	64.01
KAI1182171.1	47.937	315	159	3	1	314	49	359	1.68e-90	285	63.49
KAA6411288.1	44.268	314	167	3	1	314	29	334	2.41e-90	284	66.24
OTB16541.1	42.342	333	167	4	1	314	45	371	2.45e-90	285	61.56
KAI0532335.1	44.762	315	169	3	1	314	45	355	2.52e-90	285	65.71
KAH8662917.1	46.984	315	159	3	1	315	47	353	3.23e-90	284	64.13
SLM41549.1	44.268	314	167	3	1	314	29	334	4.24e-90	283	66.56
KAI0159689.1	46.032	315	165	3	1	314	45	355	4.34e-90	284	63.49
KAI0108673.1	50	276	131	3	40	314	1	270	7.51e-90	280	69.57
KAI0549736.1	44.586	314	170	2	1	314	29	338	8.19e-90	283	63.69
KAI1170629.1	44.444	315	165	6	5	314	39	348	8.52e-90	283	66.35
KAI1739169.1	47.484	318	157	4	1	315	40	350	8.85e-90	282	63.21
KAI1475241.1	42.342	333	167	4	1	314	45	371	9.3e-90	283	61.26
RWA07763.1	45.397	315	167	3	1	314	49	359	4.54e-89	281	64.76
RYC59793.1	42.943	333	166	4	1	315	35	361	9.11e-89	281	63.96
KAF2653977.1	45.37	324	164	2	1	314	18	338	1.04e-88	280	60.19
KAI0602634.1	46.828	331	157	4	1	315	53	380	1.39e-88	280	61.93
KAI1380799.1	51.751	257	119	3	60	315	10	262	5.32e-88	275	71.98
KAJ2988598.1	42.553	329	174	2	1	315	25	352	7.81e-88	278	61.7
KAI0410653.1	44.444	315	170	3	1	314	49	359	8.23e-88	278	63.49
KAH6662813.1	44.904	314	166	3	1	314	43	349	8.86e-88	278	66.56
KAH9885948.1	47.152	316	161	4	1	314	50	361	6e-86	273	62.97
XP_049096536.1	47.267	311	140	4	4	307	39	332	2.09e-85	271	62.7
GAW23551.1	44.444	315	170	3	1	314	49	359	2.9e-85	271	62.86
KAH6678144.1	45.86	314	162	3	1	314	47	352	3.36e-85	271	62.1
KAI1275976.1	44.586	314	140	3	1	314	44	323	1.73e-84	268	60.19
PVI05614.1	44.444	324	167	3	1	314	29	349	2.89e-84	269	60.49
KAF2963420.1	42.357	314	147	3	1	314	42	321	1.77e-83	266	62.1
KAH7311393.1	42.357	314	177	2	1	314	38	347	5.48e-83	265	62.1
KAI1734371.1	40.525	343	171	4	1	314	29	367	3.38e-79	256	58.31
KAI5921851.1	44.013	309	149	2	1	288	53	358	7.6e-79	255	59.87
OTB09040.1	43.542	271	147	3	45	314	1	266	1.46e-78	251	64.21
KAI1195120.1	48.945	237	121	0	1	237	27	263	4.28e-78	249	68.78
KAH8672148.1	42.357	314	158	4	1	314	43	333	5.24e-77	249	62.1
KAI8946306.1	43.046	302	148	4	1	284	35	330	7.88e-77	249	63.58
OAL55342.1	42.357	314	172	4	1	314	28	332	7.51e-76	247	59.55
KAI0867329.1	40.566	318	158	5	1	314	42	332	4.44e-75	244	59.75
XP_024706711.1	41.009	317	174	5	2	314	34	341	6.13e-75	245	59.31
KAE8149091.1	41.587	315	176	4	1	314	37	344	1.11e-74	244	58.73

[truncated: 5 more sheets: BGC_14.3, BGC_14.6, BGC_14.10, BGC_18.5, BGC_18.10]
